# Supplementary material for: Three-dimensional CT texture analysis of anatomic liver segments can differentiate between low-grade and high-grade fibrosis
Source: BMC Med Imaging. 2020 Sep 21;20:108. doi: 10.1186/s12880-020-00508-w (PMC7507285; doi:10.1186/s12880-020-00508-w)
Supplement: Supplementary file 1 — Additional file 1. List of liver segments. The characteristics of 354 anatomic liver segments, including patient ID, anatomic locations, liver stiffness measured with pSWE, attenuation, and type of the CT scanner. [file 12880_2020_508_MOESM1_ESM.xlsx]

## Sheet: Munka1
segment ID	patient ID	disease status (cirhhosis, fibrosis, non-fibrotic)	stiffness (kPa)	site (whole liver, left lobe, right lobe, segment S1-8)	attenuation (HU)	scanner (I64, B16, Other)
p2cwl	P2	Cirrh	18.6	wl	97.59	I64
p2crl	P2	Cirrh	18.6	rl	94.86	I64
p2cll	P2	Cirrh	18.6	ll	101	I64
p2cs1	P2	Cirrh	18.6	s1	95.37	I64
p2cs2	P2	Cirrh	18.6	s2	99.03	I64
p2cs3	P2	Cirrh	18.6	s3	102.35	I64
p2cs4a	P2	Cirrh	18.6	s4a	100.76	I64
p2cs4b	P2	Cirrh	18.6	s4b	101.87	I64
p2cs5	P2	Cirrh	18.6	s5	94.08	I64
p2cs6	P2	Cirrh	18.6	s6	96	I64
p2cs7	P2	Cirrh	18.6	s7	92.94	I64
p2cs8	P2	Cirrh	18.6	s8	95.92	I64
p3cwl	P3	Cirrh	18.5	wl	90.46	I64
p3crl	P3	Cirrh	18.5	rl	87.71	I64
p3cll	P3	Cirrh	18.5	ll	93.89	I64
p3cs1	P3	Cirrh	18.5	s1	84.75	I64
p3cs2	P3	Cirrh	18.5	s2	97.8	I64
p3cs3	P3	Cirrh	18.5	s3	92.1	I64
p3cs4a	P3	Cirrh	18.5	s4a	94.75	I64
p3cs4b	P3	Cirrh	18.5	s4b	90.9	I64
p3cs5	P3	Cirrh	18.5	s5	89.23	I64
p3cs6	P3	Cirrh	18.5	s6	87.84	I64
p3cs7	P3	Cirrh	18.5	s7	88.05	I64
p3cs8	P3	Cirrh	18.5	s8	88.7	I64
p4cwl	P4	Cirrh	13.5	wl	98.94	I64
p4crl	P4	Cirrh	13.5	rl	96.23	I64
p4cll	P4	Cirrh	13.5	ll	102.34	I64
p4cs1	P4	Cirrh	13.5	s1	92.4	I64
p4cs2	P4	Cirrh	13.5	s2	98.13	I64
p4cs3	P4	Cirrh	13.5	s3	99.93	I64
p4cs4a	P4	Cirrh	13.5	s4a	105.3	I64
p4cs4b	P4	Cirrh	13.5	s4b	105.98	I64
p4cs5	P4	Cirrh	13.5	s5	101	I64
p4cs6	P4	Cirrh	13.5	s6	99.5	I64
p4cs7	P4	Cirrh	13.5	s7	95.65	I64
p4cs8	P4	Cirrh	13.5	s8	92.6	I64
p5cwl	P5	Cirrh	14.8	wl	88.28	B16
p5crl	P5	Cirrh	14.8	rl	85.71	B16
p5cll	P5	Cirrh	14.8	ll	91.48	B16
p5cs1	P5	Cirrh	14.8	s1	86.35	B16
p5cs2	P5	Cirrh	14.8	s2	87.43	B16
p5cs3	P5	Cirrh	14.8	s3	91.94	B16
p5cs4a	P5	Cirrh	14.8	s4a	92.52	B16
p5cs4b	P5	Cirrh	14.8	s4b	94.02	B16
p5cs5	P5	Cirrh	14.8	s5	87.87	B16
p5cs6	P5	Cirrh	14.8	s6	84.96	B16
p5cs7	P5	Cirrh	14.8	s7	81.58	B16
p5cs8	P5	Cirrh	14.8	s8	87.81	B16
p6cwl	P6	Cirrh	17.6	wl	102.08	I64
p6crl	P6	Cirrh	17.6	rl	101.15	I64
p6cll	P6	Cirrh	17.6	ll	103.25	I64
p6cs1	P6	Cirrh	17.6	s1	100.31	I64
p6cs2	P6	Cirrh	17.6	s2	101.05	I64
p6cs3	P6	Cirrh	17.6	s3	101.62	I64
p6cs4a	P6	Cirrh	17.6	s4a	103.84	I64
p6cs4b	P6	Cirrh	17.6	s4b	106.49	I64
p6cs5	P6	Cirrh	17.6	s5	100.69	I64
p6cs6	P6	Cirrh	17.6	s6	101.29	I64
p6cs7	P6	Cirrh	17.6	s7	100.29	I64
p6cs8	P6	Cirrh	17.6	s8	103.15	I64
p7nwl	P7	Non-fibr	6.3	wl	80.15	I64
p7nrl	P7	Non-fibr	6.3	rl	75.27	I64
p7nll	P7	Non-fibr	6.3	ll	86.25	I64
p7ns1	P7	Non-fibr	6.3	s1	89.8	I64
p7ns5	P7	Non-fibr	6.3	s5	74.34	I64
p7ns6	P7	Non-fibr	6.3	s6	76.11	I64
p7ns7	P7	Non-fibr	6.3	s7	72.14	I64
p7ns8	P7	Non-fibr	6.3	s8	63.96	I64
p7ns2	P7	Non-fibr	6.3	s2	86.13	I64
p7ns3	P7	Non-fibr	6.3	s3	90.56	I64
p7ns4a	P7	Non-fibr	6.3	s4a	84.8	I64
p7ns4b	P7	Non-fibr	6.3	s4b	83.51	I64
p9nwl	P9	Non-fibr	5.8	wl	57.24	I64
p9nrl	P9	Non-fibr	5.8	rl	58.82	I64
p9nll	P9	Non-fibr	5.8	ll	55.27	I64
p9ns1	P9	Non-fibr	5.8	s1	53.51	I64
p9ns5	P9	Non-fibr	5.8	s5	65.67	I64
p9ns6	P9	Non-fibr	5.8	s6	60.52	I64
p9ns7	P9	Non-fibr	5.8	s7	59.06	I64
p9ns8	P9	Non-fibr	5.8	s8	55.32	I64
p9ns2	P9	Non-fibr	5.8	s2	57.85	I64
p9ns3	P9	Non-fibr	5.8	s3	53.61	I64
p9ns4a	P9	Non-fibr	5.8	s4a	56.33	I64
p9ns4b	P9	Non-fibr	5.8	s4b	53.28	I64
p10fwl	P10	Fibr	9.8	wl	107.84	I64
p10frl	P10	Fibr	9.8	rl	103.53	I64
p10fll	P10	Fibr	9.8	ll	113.22	I64
p10fs1	P10	Fibr	9.8	s1	105.52	I64
p10fs5	P10	Fibr	9.8	s5	105.31	I64
p10fs6	P10	Fibr	9.8	s6	99.85	I64
p10fs7	P10	Fibr	9.8	s7	105.6	I64
p10fs8	P10	Fibr	9.8	s8	101.37	I64
p10fs2	P10	Fibr	9.8	s2	113.65	I64
p10fs3	P10	Fibr	9.8	s3	117.01	I64
p10fs4a	P10	Fibr	9.8	s4a	108.47	I64
p10fs4b	P10	Fibr	9.8	s4b	113.76	I64
p11cwl	P11	Cirrh	16.8	wl	106.24	I64
p11crl	P11	Cirrh	16.8	rl	104.81	I64
p11cll	P11	Cirrh	16.8	ll	108.03	I64
p11cs1	P11	Cirrh	16.8	s1	100.6	I64
p11cs5	P11	Cirrh	16.8	s5	110.73	I64
p11cs6	P11	Cirrh	16.8	s6	107.87	I64
p11cs7	P11	Cirrh	16.8	s7	109.46	I64
p11cs8	P11	Cirrh	16.8	s8	95.4	I64
p11cs2	P11	Cirrh	16.8	s2	106.7	I64
p11cs3	P11	Cirrh	16.8	s3	112.84	I64
p11cs4a	P11	Cirrh	16.8	s4a	96.78	I64
p11cs4b	P11	Cirrh	16.8	s4b	115.81	I64
p12cwl	P12	Cirrh	20.3	wl	98.89	I64
p12crl	P12	Cirrh	20.3	rl	96.63	I64
p12cll	P12	Cirrh	20.3	ll	101.72	I64
p12cs1	P12	Cirrh	20.3	s1	84.85	I64
p12cs5	P12	Cirrh	20.3	s5	99.07	I64
p12cs6	P12	Cirrh	20.3	s6	98.55	I64
p12cs7	P12	Cirrh	20.3	s7	98.79	I64
p12cs8	P12	Cirrh	20.3	s8	101.88	I64
p12cs2	P12	Cirrh	20.3	s2	100.11	I64
p12cs3	P12	Cirrh	20.3	s3	102.15	I64
p12cs4a	P12	Cirrh	20.3	s4a	101.28	I64
p12cs4b	P12	Cirrh	20.3	s4b	103.33	I64
p13fwl	P13	Fibr	8.1	wl	86.19	I64
p13frl	P13	Fibr	8.1	rl	86.65	I64
p13fll	P13	Fibr	8.1	ll	85.73	I64
p13fs1	P13	Fibr	8.1	s1	90.06	I64
p13fs5	P13	Fibr	8.1	s5	89.74	I64
p13fs7	P13	Fibr	8.1	s7	83.78	I64
p13fs8	P13	Fibr	8.1	s8	83.01	I64
p13fs2	P13	Fibr	8.1	s2	87.16	I64
p13fs3	P13	Fibr	8.1	s3	84.71	I64
p13fs4a	P13	Fibr	8.1	s4a	83.57	I64
p13fs4b	P13	Fibr	8.1	s4b	87.46	I64
p14cwl	P14	Cirrh	14.4	wl	103.04	I64
p14crl	P14	Cirrh	14.4	rl	100.95	I64
p14cll	P14	Cirrh	14.4	ll	105.64	I64
p14cs1	P14	Cirrh	14.4	s1	96.85	I64
p14cs5	P14	Cirrh	14.4	s5	101.96	I64
p14cs6	P14	Cirrh	14.4	s6	103.36	I64
p14cs7	P14	Cirrh	14.4	s7	100.15	I64
p14cs8	P14	Cirrh	14.4	s8	102.45	I64
p14cs2	P14	Cirrh	14.4	s2	106.94	I64
p14cs3	P14	Cirrh	14.4	s3	103.52	I64
p14cs4a	P14	Cirrh	14.4	s4a	106.48	I64
p14cs4b	P14	Cirrh	14.4	s4b	105.63	I64
p15cwl	P15	Cirrh	20.3	wl	89.04	I64
p15crl	P15	Cirrh	20.3	rl	86.83	I64
p15cll	P15	Cirrh	20.3	ll	91.81	I64
p15cs1	P15	Cirrh	20.3	s1	80.59	I64
p15cs5	P15	Cirrh	20.3	s5	92.02	I64
p15cs6	P15	Cirrh	20.3	s6	90.96	I64
p15cs7	P15	Cirrh	20.3	s7	84.15	I64
p15cs8	P15	Cirrh	20.3	s8	86.45	I64
p15cs2	P15	Cirrh	20.3	s2	96.74	I64
p15cs3	P15	Cirrh	20.3	s3	97.75	I64
p15cs4a	P15	Cirrh	20.3	s4a	86.07	I64
p15cs4b	P15	Cirrh	20.3	s4b	86.67	I64
p16cwl	P16	Cirrh	13.7	wl	93.99	B16
p16crl	P16	Cirrh	13.7	rl	92.29	B16
p16cll	P16	Cirrh	13.7	ll	96.12	B16
p16cs1	P16	Cirrh	13.7	s1	99.1	B16
p16cs5	P16	Cirrh	13.7	s5	91.04	B16
p16cs6	P16	Cirrh	13.7	s6	87.95	B16
p16cs7	P16	Cirrh	13.7	s7	88	B16
p16cs8	P16	Cirrh	13.7	s8	95.38	B16
p16cs2	P16	Cirrh	13.7	s2	93.31	B16
p16cs3	P16	Cirrh	13.7	s3	97.99	B16
p16cs4a	P16	Cirrh	13.7	s4a	94.14	B16
p16cs4b	P16	Cirrh	13.7	s4b	99.04	B16
p17fwl	P17	Fibr	11.7	wl	85.81	B16
p17frl	P17	Fibr	11.7	rl	85.03	B16
p17fll	P17	Fibr	11.7	ll	86.78	B16
p17fs1	P17	Fibr	11.7	s1	86.33	B16
p17fs5	P17	Fibr	11.7	s5	95.06	B16
p17fs6	P17	Fibr	11.7	s6	81.95	B16
p17fs7	P17	Fibr	11.7	s7	87.77	B16
p17fs8	P17	Fibr	11.7	s8	74.04	B16
p17fs2	P17	Fibr	11.7	s2	92.75	B16
p17fs3	P17	Fibr	11.7	s3	81.35	B16
p17fs4a	P17	Fibr	11.7	s4a	82.8	B16
p17fs4b	P17	Fibr	11.7	s4b	90.23	B16
p18cwl	P18	Cirrh	16.8	wl	109.63	B16
p18crl	P18	Cirrh	16.8	rl	110.33	B16
p18cll	P18	Cirrh	16.8	ll	107.89	B16
p18cs1	P18	Cirrh	16.8	s1	101.96	B16
p18cs5	P18	Cirrh	16.8	s5	114.13	B16
p18cs6	P18	Cirrh	16.8	s6	106.91	B16
p18cs7	P18	Cirrh	16.8	s7	112.38	B16
p18cs8	P18	Cirrh	16.8	s8	116.26	B16
p18cs2	P18	Cirrh	16.8	s2	107.36	B16
p18cs3	P18	Cirrh	16.8	s3	108.41	B16
p19fwl	P19	Fibr	10.9	wl	85.84	I64
p19frl	P19	Fibr	10.9	rl	84.18	I64
p19fll	P19	Fibr	10.9	ll	87.91	I64
p19fs1	P19	Fibr	10.9	s1	83.05	I64
p19fs5	P19	Fibr	10.9	s5	85.83	I64
p19fs6	P19	Fibr	10.9	s6	81.66	I64
p19fs7	P19	Fibr	10.9	s7	85.81	I64
p19fs8	P19	Fibr	10.9	s8	84.56	I64
p19fs2	P19	Fibr	10.9	s2	88.9	I64
p19fs3	P19	Fibr	10.9	s3	87.26	I64
p19fs4a	P19	Fibr	10.9	s4a	85.78	I64
p19fs4b	P19	Fibr	10.9	s4b	89.7	I64
p21cwl	P21	Cirrh	22	wl	97.84	I64
p21crl	P21	Cirrh	22	rl	96.28	I64
p21cll	P21	Cirrh	22	ll	101.75	I64
p21cs1	P21	Cirrh	22	s1	94.25	I64
p21cs5	P21	Cirrh	22	s5	97.73	I64
p21cs6	P21	Cirrh	22	s6	95.8	I64
p21cs7	P21	Cirrh	22	s7	97.35	I64
p21cs8	P21	Cirrh	22	s8	96.27	I64
p21cs2	P21	Cirrh	22	s2	101.2	I64
p21cs3	P21	Cirrh	22	s3	102.29	I64
p22fwl	P22	Fibr	10.5	wl	99.38	B16
p22frl	P22	Fibr	10.5	rl	97.88	B16
p22fll	P22	Fibr	10.5	ll	101.26	B16
p22fs1	P22	Fibr	10.5	s1	95.76	B16
p22fs5	P22	Fibr	10.5	s5	98.88	B16
p22fs6	P22	Fibr	10.5	s6	99.98	B16
p22fs7	P22	Fibr	10.5	s7	97.14	B16
p22fs8	P22	Fibr	10.5	s8	97.63	B16
p22fs2	P22	Fibr	10.5	s2	104.63	B16
p22fs3	P22	Fibr	10.5	s3	102	B16
p22fs4a	P22	Fibr	10.5	s4a	97.61	B16
p22fs4b	P22	Fibr	10.5	s4b	100.79	B16
p23cwl	P23	Cirrh	30.1	wl	78.58	I64
p23crl	P23	Cirrh	30.1	rl	79.1	I64
p23cll	P23	Cirrh	30.1	ll	77.93	I64
p23cs1	P23	Cirrh	30.1	s1	84.22	I64
p23cs5	P23	Cirrh	30.1	s5	81.76	I64
p23cs6	P23	Cirrh	30.1	s6	80.79	I64
p23cs7	P23	Cirrh	30.1	s7	74.4	I64
p23cs8	P23	Cirrh	30.1	s8	74.34	I64
p23cs2	P23	Cirrh	30.1	s2	76.47	I64
p23cs3	P23	Cirrh	30.1	s3	82.19	I64
p23cs4a	P23	Cirrh	30.1	s4a	75.42	I64
p23cs4b	P23	Cirrh	30.1	s4b	77.64	I64
p24cwl	P24	Cirrh	30.7	wl	106.63	B16
p24crl	P24	Cirrh	30.7	rl	106.06	B16
p24cll	P24	Cirrh	30.7	ll	107.34	B16
p24cs1	P24	Cirrh	30.7	s1	104.28	B16
p24cs5	P24	Cirrh	30.7	s5	108.48	B16
p24cs6	P24	Cirrh	30.7	s6	102.23	B16
p24cs7	P24	Cirrh	30.7	s7	105.28	B16
p24cs8	P24	Cirrh	30.7	s8	110.03	B16
p24cs2	P24	Cirrh	30.7	s2	105.34	B16
p24cs3	P24	Cirrh	30.7	s3	107.3	B16
p24cs4a	P24	Cirrh	30.7	s4a	106.89	B16
p24cs4b	P24	Cirrh	30.7	s4b	109.84	B16
p25nwl	P25	Non-fibr	6.7	wl	127.73	OTHER
p25nrl	P25	Non-fibr	6.7	rl	128.35	OTHER
p25nll	P25	Non-fibr	6.7	ll	126.95	OTHER
p25ns1	P25	Non-fibr	6.7	s1	126.46	OTHER
p25ns5	P25	Non-fibr	6.7	s5	125.36	OTHER
p25ns6	P25	Non-fibr	6.7	s6	128.31	OTHER
p25ns7	P25	Non-fibr	6.7	s7	132.19	OTHER
p25ns8	P25	Non-fibr	6.7	s8	129.45	OTHER
p25ns2	P25	Non-fibr	6.7	s2	129.89	OTHER
p25ns3	P25	Non-fibr	6.7	s3	125.23	OTHER
p25ns4a	P25	Non-fibr	6.7	s4a	128.17	OTHER
p25ns4b	P25	Non-fibr	6.7	s4b	124.51	OTHER
p27cwl	P27	Cirrh	20.3	wl	100.59	B16
p27crl	P27	Cirrh	20.3	rl	99.15	B16
p27cll	P27	Cirrh	20.3	ll	102.38	B16
p27cs1	P27	Cirrh	20.3	s1	104.41	B16
p27cs5	P27	Cirrh	20.3	s5	97.08	B16
p27cs6	P27	Cirrh	20.3	s6	100.15	B16
p27cs7	P27	Cirrh	20.3	s7	95.16	B16
p27cs8	P27	Cirrh	20.3	s8	98.97	B16
p27cs2	P27	Cirrh	20.3	s2	104.51	B16
p27cs3	P27	Cirrh	20.3	s3	104.2	B16
p27cs4a	P27	Cirrh	20.3	s4a	100.77	B16
p27cs4b	P27	Cirrh	20.3	s4b	100.02	B16
p28cwl	P28	Cirrh	15.6	wl	119.97	B16
p28crl	P28	Cirrh	15.6	rl	117.85	B16
p28cll	P28	Cirrh	15.6	ll	122.63	B16
p28cs1	P28	Cirrh	15.6	s1	112.66	B16
p28cs5	P28	Cirrh	15.6	s5	118.28	B16
p28cs6	P28	Cirrh	15.6	s6	122.85	B16
p28cs7	P28	Cirrh	15.6	s7	119.27	B16
p28cs8	P28	Cirrh	15.6	s8	116.2	B16
p28cs2	P28	Cirrh	15.6	s2	126.95	B16
p28cs3	P28	Cirrh	15.6	s3	122.79	B16
p28cs4a	P28	Cirrh	15.6	s4a	127.15	B16
p28cs4b	P28	Cirrh	15.6	s4b	113.62	B16
p30nwl	P30	Non-fibr	5.2	wl	93.42	B16
p30nrl	P30	Non-fibr	5.2	rl	93.92	B16
p30nll	P30	Non-fibr	5.2	ll	92.8	B16
p30ns1	P30	Non-fibr	5.2	s1	95.03	B16
p30ns5	P30	Non-fibr	5.2	s5	99.3	B16
p30ns6	P30	Non-fibr	5.2	s6	92.47	B16
p30ns7	P30	Non-fibr	5.2	s7	88.33	B16
p30ns8	P30	Non-fibr	5.2	s8	94.46	B16
p30ns2	P30	Non-fibr	5.2	s2	91.07	B16
p30ns3	P30	Non-fibr	5.2	s3	96.79	B16
p30ns4a	P30	Non-fibr	5.2	s4a	90.93	B16
p30ns4b	P30	Non-fibr	5.2	s4b	92.39	B16
p31nwl	P31	Non-fibr	6.7	wl	91.46	B16
p31nrl	P31	Non-fibr	6.7	rl	90.41	B16
p31nll	P31	Non-fibr	6.7	ll	92.78	B16
p31ns1	P31	Non-fibr	6.7	s1	90.63	B16
p31ns5	P31	Non-fibr	6.7	s5	89.72	B16
p31ns6	P31	Non-fibr	6.7	s6	86.53	B16
p31ns7	P31	Non-fibr	6.7	s7	92.76	B16
p31ns8	P31	Non-fibr	6.7	s8	92.43	B16
p31ns2	P31	Non-fibr	6.7	s2	92.66	B16
p31ns3	P31	Non-fibr	6.7	s3	93.79	B16
p31ns4a	P31	Non-fibr	6.7	s4a	93.57	B16
p31ns4b	P31	Non-fibr	6.7	s4b	91.08	B16
p32fwl	P32	Fibr	10.6	wl	NA	OTHER
p32crl	P32	Fibr	10.6	rl	NA	OTHER
p32cll	P32	Fibr	10.6	ll	NA	OTHER
p32cs1	P32	Fibr	10.6	s1	NA	OTHER
p32fs5	P32	Fibr	10.6	s5	NA	OTHER
p32fs6	P32	Fibr	10.6	s6	NA	OTHER
p32fs7	P32	Fibr	10.6	s7	NA	OTHER
p32fs8	P32	Fibr	10.6	s8	NA	OTHER
p32fs2	P32	Fibr	10.6	s2	NA	OTHER
p32fs4a	P32	Fibr	10.6	s4a	NA	OTHER
p32fs4b	P32	Fibr	10.6	s4b	NA	OTHER
p34nwl	P34	Non-fibr	5.3	wl	89	B16
p34nrl	P34	Non-fibr	5.3	rl	85	B16
p34nll	P34	Non-fibr	5.3	ll	92	B16
p34ns1	P34	Non-fibr	5.3	s1	98	B16
p34ns2	P34	Non-fibr	5.3	s2	93	B16
p34ns3	P34	Non-fibr	5.3	s3	95	B16
p34ns7	P34	Non-fibr	5.3	s7	86	B16
p34ns8	P34	Non-fibr	5.3	s8	83	B16
p34ns4a	P34	Non-fibr	5.3	s4a	88	B16
p34ns4b	P34	Non-fibr	5.3	s4b	90	B16
p34ns5	P34	Non-fibr	5.3	s5	89	B16
p34ns6	P34	Non-fibr	5.3	s6	84	B16
p37nwl	P37	Non-fibr	5.2	wl	95	B16
p37nrl	P37	Non-fibr	5.2	rl	96	B16
p37nll	P37	Non-fibr	5.2	ll	93	B16
p37ns1	P37	Non-fibr	5.2	s1	102	B16
p37ns5	P37	Non-fibr	5.2	s5	99	B16
p37ns6	P37	Non-fibr	5.2	s6	99	B16
p37ns7	P37	Non-fibr	5.2	s7	95	B16
p37ns8	P37	Non-fibr	5.2	s8	89	B16
p37ns2	P37	Non-fibr	5.2	s2	99	B16
p37ns3	P37	Non-fibr	5.2	s3	98	B16
p37ns4a	P37	Non-fibr	5.2	s4a	87	B16
p37ns4b	P37	Non-fibr	5.2	s4b	87	B16
p38nwl	P38	Non-fibr	6	wl	113	B16
p38nrl	P38	Non-fibr	6	rl	110	B16
p38nll	P38	Non-fibr	6	ll	113.5	B16
p38ns1	P38	Non-fibr	6	s1	124	B16
p38ns5	P38	Non-fibr	6	s5	112	B16
p38ns6	P38	Non-fibr	6	s6	115	B16
p38ns7	P38	Non-fibr	6	s7	104	B16
p38ns8	P38	Non-fibr	6	s8	108	B16
p38ns2	P38	Non-fibr	6	s2	115	B16
p38ns3	P38	Non-fibr	6	s3	118	B16
p38ns4a	P38	Non-fibr	6	s4a	110	B16
p38ns4b	P38	Non-fibr	6	s4b	110	B16
