# Supplementary material for: Three-dimensional CT texture analysis of anatomic liver segments can differentiate between low-grade and high-grade fibrosis
Source: BMC Med Imaging. 2020 Sep 21;20:108. doi: 10.1186/s12880-020-00508-w (PMC7507285; doi:10.1186/s12880-020-00508-w)
Supplement: Supplementary file 2 — Additional file 2. The CTTA dataset with all texture parameters. Details of 1117 texture parameters, including feature ID, class, name, and filter type. Unfiltered values of 1117 texture parameters of 354 anatomic liver segments sorted by feature ID. [file 12880_2020_508_MOESM2_ESM.xlsx]

## Sheet: suppl_CTTA_alldata
filter type	feature class	feature name	p2cwl	p2crl	p2cll	p2cs1	p2cs2	p2cs3	p2cs4a	p2cs4b	p2cs5	p2cs6	p2cs7	p2cs8	p3cwl	p3crl	p3cll	p3cs1	p3cs2	p3cs3	p3cs4a	p3cs4b	p3cs5	p3cs6	p3cs7	p3cs8	p4cwl	p4crl	p4cll	p4cs1	p4cs2	p4cs3	p4cs4a	p4cs4b	p4cs5	p4cs6	p4cs7	p4cs8	p5cwl	p5crl	p5cll	p5cs1	p5cs2	p5cs3	p5cs4a	p5cs4b	p5cs5	p5cs6	p5cs7
original	shape	Maximum3DDiameter	258.501	164.57	206.522	77.2799	180.685	125.509	113.89	83.7913	125.806	111.767	128.063	140.082	249.774	184.38	215.659	67.1871	135.519	150.764	105.622	113.666	122.557	123.534	113.293	148.007	271.606	206.426	255.075	66.1895	170.105	166.384	97.5415	128.706	125.746	129.669	142.257	139.159	243.344	178.158	194.859	46.2135	126.998	97.3907	92.3724	108.766	149.476	104.544	114.576
original	shape	Maximum2DDiameterSlice	249.822	126.604	199.719	68.6582	166.602	125.509	103.42	72.4182	116.903	109.103	119.923	124.369	246.145	142.612	213.462	54.3946	127.126	127.954	104.484	103.86	107.762	105.8	112.419	139.372	264.318	139.767	204.597	56.2958	161.007	135.758	88.0189	84.2693	91.0531	111.86	114.89	104.111	220.68	145.338	149.472	39.9356	112.043	97.3907	85.3521	84.4304	134.93	103.897	102.672
original	shape	Sphericity	0.46836	0.58748	0.5266	0.65511	0.56564	0.58121	0.66016	0.5983	0.56271	0.60558	0.67445	0.53485	0.48641	0.56305	0.51688	0.64605	0.55745	0.59872	0.70302	0.66299	0.55927	0.56207	0.65555	0.61881	0.50398	0.60834	0.52904	0.60872	0.61033	0.64751	0.66402	0.63273	0.65786	0.61979	0.67619	0.61038	0.51274	0.65786	0.44461	0.58256	0.55431	0.54746	0.60786	0.47809	0.71705	0.54358	0.61738
original	shape	MinorAxis	122.084	96.8772	126.701	53.1687	98.6034	84.3479	61.5215	52.149	52.1919	66.3704	70.1184	67.9224	136.461	104.218	123.245	41.5968	82.3208	76.0341	68.7601	74.2692	76.052	85.9138	62.923	70.9235	172.528	114.808	147.948	45.2354	102.048	96.0739	58.6607	64.1908	63.4203	80.8378	87.887	74.9423	143.567	117.194	82.7321	34.7712	76.5102	73.9517	37.2432	69.5749	93.6251	45.3308	58.9803
original	shape	Elongation	0.49054	0.76058	0.78206	0.78712	0.77259	0.88114	0.68073	0.90558	0.43407	0.69061	0.62132	0.57776	0.58858	0.67577	0.64972	0.8123	0.70201	0.63362	0.8019	0.86612	0.80601	0.82288	0.61997	0.62875	0.67641	0.61925	0.76845	0.83541	0.76881	0.73061	0.72019	0.6146	0.62704	0.7337	0.76935	0.66497	0.70447	0.74733	0.49728	0.79403	0.71544	0.8569	0.47094	0.75541	0.79296	0.46934	0.60005
original	shape	SurfaceVolumeRatio	0.08675	0.09136	0.09641	0.16484	0.11612	0.13968	0.12565	0.21181	0.17352	0.14567	0.11147	0.16038	0.08134	0.08965	0.09697	0.20522	0.14266	0.12404	0.11803	0.12489	0.14449	0.15477	0.12087	0.12153	0.07199	0.07794	0.08471	0.21636	0.10548	0.09719	0.13791	0.12446	0.13166	0.12526	0.09366	0.13545	0.08133	0.07001	0.14921	0.3375	0.16331	0.20235	0.20025	0.22655	0.08308	0.22791	0.15797
original	shape	Volume	1.68598e+06	731540	864363	89815.6	399084	211371	198174	55575.4	121498	164745	266116	179180	1.82625e+06	879386	898143	48529	224863	276094	197944	199213	214343	171804	227362	265878	2.36759e+06	1.06107e+06	1.25655e+06	49507.2	423937	453729	147281	231599	174047	241690	445210	200124	1.55973e+06	1.15745e+06	387388	14879.9	152473	83196	62707.5	89012.2	534981	59481	121925
original	shape	MajorAxis	248.875	127.373	162.009	67.5482	127.626	95.7263	90.3758	57.5865	120.238	96.1035	112.854	117.561	231.846	154.221	189.69	51.2085	117.264	120	85.7464	85.7494	94.3562	104.407	101.494	112.801	255.065	185.399	192.528	54.1476	132.735	131.497	81.4521	104.443	101.142	110.178	114.236	112.7	203.796	156.816	166.37	43.7906	106.941	86.3018	79.0832	92.1018	118.07	96.5841	98.293
original	shape	SurfaceArea	146265	66831.2	83330.2	14804.9	46342.9	29524.2	24900	11771.3	21082	23998.8	29665.2	28737	148545	78836.4	87094.4	9959.1	32079.4	34247.6	23364	24880.3	30969.7	26589.6	27480.4	32313.3	170454	82698.9	106442	10711.4	44715	44099.7	20311	28824.2	22915.5	30274.5	41699.1	27107	126849	81037.9	57800.9	5022	24899.8	16834.4	12557.3	20165.4	44445.7	13556.3	19260.2
original	shape	Flatness	0.40238	0.73379	0.42245	0.553	0.39681	0.52379	0.63353	0.62383	0.33081	0.53483	0.46197	0.35323	0.47351	0.58921	0.33283	0.70415	0.31356	0.43525	0.62878	0.58948	0.59405	0.36898	0.55083	0.49297	0.38474	0.44558	0.38768	0.61059	0.36749	0.44377	0.6517	0.56741	0.42453	0.47709	0.60134	0.33683	0.49703	0.58961	0.43043	0.42045	0.28077	0.28745	0.44152	0.37759	0.63372	0.24776	0.34722
original	shape	LeastAxis	100.143	93.4648	68.4408	37.3542	50.644	50.1405	57.2557	35.9243	39.7766	51.3994	52.1348	41.5255	109.781	90.869	63.1354	36.0582	36.7696	52.2304	53.9153	50.5474	56.0526	38.5236	55.9058	55.6069	98.1335	82.6105	74.6401	33.0617	48.7787	58.3551	53.0822	59.2623	42.938	52.5652	68.6948	37.9606	101.293	92.461	71.6097	18.4117	30.0256	24.8078	34.917	34.7767	74.8232	23.9298	34.1293
original	shape	Maximum2DDiameterColumn	232.975	150.355	199.229	71.6074	151.182	114.557	96.4341	67.8644	117.212	110.149	127.319	130.587	227.504	178.273	214.989	63.5635	132.645	144.244	95.9156	97.9233	122.486	123.359	111.067	143.313	271.39	205.596	223.243	61.2708	141.725	145.425	78.4976	125.635	113.436	123.46	139.272	113.097	233.114	171.42	176.902	41.523	103.078	88.4023	57.5622	90.8955	114.919	66.8589	68.0661
original	shape	Maximum2DDiameterRow	169.169	128.335	151.454	75.7528	111.942	97.9217	90.3024	69.3553	72.9337	76.919	87.1884	77.9899	167.956	165.399	139.037	52.3625	90.6026	88.7311	83.0117	81.5448	103.863	109.825	82.1265	81.2189	195.808	185.265	167.829	62.2934	121.159	121.457	97.3956	102.311	99.8748	127.256	106.327	87.9583	171.042	170.985	111.344	41.0936	95.1614	83.963	62.8571	87.4002	142.07	61.3016	77.6204
log-sigma-3-0-mm-3D	gldm	GrayLevelVariance	1.76984	2.70895	1.09331	0.4587	1.45363	0.95271	0.57784	0.66723	0.62681	1.18516	5.65732	0.5817	2.74437	4.01235	1.59961	0.3921	2.00548	0.40514	4.04596	0.28582	0.32345	0.49622	7.08432	6.1163	1.92018	3.28328	0.77857	0.46314	0.62295	0.55458	2.51279	0.38638	0.5951	0.68822	5.16693	4.27669	1.5434	1.85196	0.6556	0.5301	0.38616	1.29069	0.65344	0.45184	0.40185	0.59142	4.92935
log-sigma-3-0-mm-3D	gldm	HighGrayLevelEmphasis	169.156	99.5846	169.828	39.0291	170.284	79.6256	17.9636	14.9613	9.89675	103.235	93.1947	18.1324	198.915	169.982	200.685	69.5878	146.629	17.8611	198.007	11.1183	11.2697	11.3811	160.019	167.719	171.419	168.182	148.659	18.4581	125.748	26.8063	148.553	18.3203	27.3207	26.0869	163.576	145.504	124.475	125.219	101.203	26.8257	10.4336	98.3113	9.94872	15.9278	11.8541	10.0777	73.3638
log-sigma-3-0-mm-3D	gldm	DependenceEntropy	6.12403	6.22694	6.02392	5.71214	5.95029	6.10294	5.8514	5.81256	5.96135	6.06288	6.29027	5.92374	5.71081	5.8984	5.51808	5.13154	5.41954	5.4607	5.56134	5.1216	5.3214	5.73591	6.08431	5.83251	6.0438	6.2301	5.84959	5.88127	5.74623	5.92787	5.82279	5.52571	5.99464	6.11823	6.21377	6.02667	5.95613	5.96649	5.72748	5.56955	5.3354	5.65539	5.68131	5.72899	5.64916	5.79301	6.30056
log-sigma-3-0-mm-3D	gldm	DependenceNonUniformity	23763.4	9597.89	12948.1	1250.4	6569.04	3089.86	3095.18	855.661	1713.98	2242.14	3578.01	2596.3	53430.6	23289.1	28671.6	1557.21	9550.62	8084.94	6458.71	6684.63	6228.18	4264.24	6485.13	7785.54	32552.9	13442.4	18341.1	615.559	7256.63	6338.62	2200.91	3622.64	2245.09	3128.49	5937.61	2593.9	25589	18271.6	7180.8	208.024	3552.07	1974.43	1373.59	1388.74	9066.61	1013.61	1774.14
log-sigma-3-0-mm-3D	gldm	GrayLevelNonUniformity	159669	65422.7	84529.8	10775.1	39773	19872.1	20256.3	5747.19	12115.9	15890.9	20235.4	18272	305697	136307	161487	10338	37561.4	50678.2	33253.6	42004.5	42525.1	29190	28827.8	39561.5	218044	89232.4	124891	5067.52	40679	43393.2	15055.7	27005.2	16270.6	20576.3	35353.9	18612.2	170063	126053	45962.7	1971.28	19886.9	9336.08	6252.1	11342.7	66409.3	6310.97	9392.49
log-sigma-3-0-mm-3D	gldm	SmallDependenceEmphasis	0.01227	0.01533	0.01023	0.01068	0.01046	0.01244	0.00938	0.01512	0.01137	0.01354	0.02447	0.00994	0.00863	0.01035	0.00733	0.00793	0.00839	0.00802	0.00846	0.00639	0.00712	0.00876	0.01456	0.01238	0.0106	0.01301	0.00889	0.0114	0.0101	0.00926	0.01104	0.00728	0.00863	0.01077	0.01744	0.01342	0.01044	0.01062	0.01029	0.01354	0.00975	0.01415	0.0114	0.01135	0.00731	0.01289	0.02501
log-sigma-3-0-mm-3D	gldm	SmallDependenceHighGrayLevelEmphasis	1.81965	1.14211	1.70254	0.45004	1.72758	0.96685	0.17189	0.27725	0.14178	1.39519	1.25768	0.18675	1.48501	1.39112	1.40156	0.55404	1.14198	0.17169	1.34698	0.08235	0.09284	0.12467	1.59119	1.46888	1.58039	1.69013	1.29946	0.24723	1.2658	0.26987	1.33089	0.14017	0.24828	0.31402	1.93699	1.36749	1.17588	1.15976	1.04977	0.38904	0.11063	1.35003	0.10785	0.21974	0.09518	0.1576	1.3411
log-sigma-3-0-mm-3D	gldm	DependenceNonUniformityNormalized	0.0534	0.04971	0.05676	0.05275	0.06237	0.05539	0.05918	0.05834	0.05345	0.05157	0.05094	0.0549	0.07239	0.06553	0.07898	0.07939	0.10509	0.07245	0.08073	0.08302	0.07189	0.06141	0.07057	0.07245	0.05486	0.05055	0.05824	0.04961	0.0683	0.05574	0.05963	0.06242	0.05147	0.05165	0.05322	0.05172	0.05773	0.05554	0.06522	0.04919	0.08197	0.0835	0.07707	0.0549	0.05963	0.05996	0.0512
log-sigma-3-0-mm-3D	gldm	LargeDependenceEmphasis	296.041	288.438	294.422	309.392	277.046	271.251	279.516	254.39	280.148	270.184	241.748	290.024	336.912	307.397	360.012	315.038	295.071	352.851	314.399	385.38	356.074	313.644	243.091	262.472	321.069	307.441	327.561	288.778	271.913	324.632	305.537	363.289	348.098	307.272	263.556	293.177	298.12	301.615	280.188	282.222	257.917	208.18	220.565	310.069	320.828	226.717	218.47
log-sigma-3-0-mm-3D	gldm	LargeDependenceLowGrayLevelEmphasis	1.74134	3.04073	1.74595	8.31461	1.65841	3.45683	16.8393	18.8259	36.2204	2.67651	2.94043	17.3235	1.70493	1.87867	1.81463	4.65598	2.10128	22.2273	1.62558	38.8967	35.8082	33.1204	1.56853	1.75616	1.86036	1.80309	2.21487	17.5296	2.148	12.7856	2.16427	21.0783	13.4259	12.5715	1.55672	2.21783	2.39624	2.4053	2.79783	11.152	28.0351	2.15382	26.32	21.8619	30.37	26.5043	3.12858
log-sigma-3-0-mm-3D	gldm	DependenceVariance	43.6885	46.5153	41.0532	46.0598	39.4431	43.2877	36.2941	47.9774	41.9835	42.5985	49.4422	39.9578	45.9632	46.6407	44.4949	42.5948	40.144	44.9433	43.1024	43.5178	43.3775	41.9149	44.7512	44.216	43.8862	47.0273	41.2014	41.601	36.9912	41.3904	41.9968	41.41	41.9488	39.9955	49.0863	47.307	41.2146	41.2833	40.1351	54.5606	36.0954	34.4874	32.6983	44.8706	36.4256	33.014	48.5228
log-sigma-3-0-mm-3D	gldm	LargeDependenceHighGrayLevelEmphasis	51513.7	30459.7	50730.1	11824.4	47953.7	21859.3	5196.39	3882.02	2756.16	28297	25972.7	5428.84	68795.6	54875.9	72918	21656.8	44138.6	6017.43	64958.1	4103.34	3864.96	3436.14	43306.9	48019.8	56822	54684.8	49384.2	5177.15	34925.8	8834.58	47140.2	6647.54	9729.32	8233.56	47446	45723.9	38284.1	39283.1	28493.8	7336.26	2641.49	20770	2364.87	4784.05	3822.11	2303.95	18894.6
log-sigma-3-0-mm-3D	gldm	SmallDependenceLowGrayLevelEmphasis	0.00012	0.00065	8e-05	0.00036	0.0001	0.00024	0.00068	0.00126	0.00175	0.00021	0.00159	0.00073	9e-05	0.00019	6e-05	0.00016	0.00013	0.00045	0.00013	0.00064	0.00074	0.00097	0.00031	0.00033	0.00012	0.00019	9e-05	0.00077	9e-05	0.00039	0.00029	0.00048	0.0004	0.00046	0.00031	0.00034	0.00015	0.00017	0.00013	0.0007	0.00121	0.00029	0.00233	0.00074	0.0008	0.00186	0.00135
log-sigma-3-0-mm-3D	gldm	LowGrayLevelEmphasis	0.00659	0.01724	0.00644	0.02734	0.00691	0.01369	0.06668	0.08499	0.15458	0.0113	0.02916	0.066	0.0061	0.00913	0.00563	0.01539	0.00921	0.06241	0.00726	0.10146	0.10281	0.11218	0.01098	0.01255	0.00672	0.00762	0.00734	0.06064	0.00827	0.04117	0.01101	0.06055	0.04109	0.04352	0.00883	0.01323	0.00941	0.00974	0.0105	0.04255	0.11649	0.01236	0.15794	0.07206	0.10026	0.13407	0.03055
log-sigma-3-0-mm-3D	glcm	JointAverage	12.9987	9.90848	13.0513	6.19632	13.0836	8.88965	4.19754	3.79967	3.03078	10.112	9.50469	4.20807	14.1	13.0183	14.1666	8.34304	12.1085	4.16285	14.0671	3.29245	3.3059	3.28478	12.6221	12.91	13.0918	12.9595	12.1978	4.20536	11.2214	5.14074	12.1829	4.25477	5.18335	5.04737	12.7788	12.0208	11.1524	11.1783	10.0671	5.1088	3.19751	9.88097	3.11652	3.9284	3.39349	3.10478	8.43293
log-sigma-3-0-mm-3D	glcm	SumAverage	25.9974	19.817	26.1027	12.3926	26.1671	17.7793	8.39509	7.59933	6.06156	20.2239	19.0094	8.41613	28.2001	26.0366	28.3331	16.6861	24.2171	8.32569	28.1342	6.5849	6.6118	6.56956	25.2443	25.82	26.1836	25.9189	24.3956	8.41072	22.4428	10.2815	24.3657	8.50955	10.3667	10.0947	25.5575	24.0417	22.3048	22.3567	20.1343	10.2176	6.39502	19.7619	6.23304	7.85679	6.78699	6.20956	16.8659
log-sigma-3-0-mm-3D	glcm	JointEntropy	3.01071	3.19534	2.85787	2.43195	2.76878	3.08196	2.64674	2.91002	2.84782	2.95488	3.61079	2.65765	2.67532	2.91473	2.43037	1.85041	2.6349	2.306	2.62208	1.92429	2.07511	2.50999	3.50396	3.04046	2.90096	3.17494	2.62864	2.51023	2.70756	2.66795	2.63775	2.22414	2.6379	2.87919	3.41603	2.98771	2.82154	2.82433	2.65129	2.29763	2.31925	3.04436	2.78387	2.47323	2.31429	2.73931	3.79209
log-sigma-3-0-mm-3D	glcm	ClusterShade	-43.7833	-81.2254	-13.4034	-1.08919	-23.9874	-7.42877	-1.9683	-1.19055	-1.15837	-21.3742	-167.676	-1.94746	-71.6938	-107.04	-37.3234	-1.78211	-42.1565	-0.54098	-116.584	0.11383	-0.10192	-0.17423	-164.61	-173.73	-42.3368	-78.4467	-8.7222	-0.29904	-2.7326	-1.1864	-62.079	-0.45297	-1.82383	-1.73731	-123.346	-117.063	-28.3222	-36.79	-4.24188	-1.18999	-0.3188	-16.0115	-1.26011	-0.73938	-0.32986	0.53468	-86.3788
log-sigma-3-0-mm-3D	glcm	MaximumProbability	0.34944	0.31782	0.3651	0.46166	0.37017	0.36752	0.32886	0.44045	0.39155	0.36053	0.24824	0.33462	0.38901	0.33235	0.43987	0.4825	0.40511	0.4748	0.35788	0.52306	0.47094	0.39266	0.27177	0.31277	0.32911	0.2864	0.36346	0.39327	0.32054	0.36159	0.33474	0.46192	0.33763	0.3127	0.26752	0.30795	0.33235	0.30267	0.42115	0.55211	0.44326	0.40887	0.30132	0.49017	0.33915	0.35024	0.25696
log-sigma-3-0-mm-3D	glcm	Idmn	0.99758	0.99557	0.99777	0.99509	0.99762	0.99555	0.98784	0.98801	0.99013	0.99703	0.99091	0.99144	0.99626	0.99413	0.99715	0.99714	0.99536	0.99338	0.99248	0.99251	0.99157	0.99417	0.98916	0.98857	0.99663	0.99471	0.99771	0.99262	0.99732	0.99379	0.99458	0.99359	0.99449	0.99361	0.99142	0.99146	0.99806	0.99783	0.99729	0.99185	0.98419	0.99499	0.97785	0.99036	0.99255	0.99023	0.99279
log-sigma-3-0-mm-3D	glcm	JointEnergy	0.20423	0.19083	0.21142	0.28254	0.22111	0.19627	0.21732	0.23394	0.21472	0.20806	0.16297	0.21845	0.25455	0.22949	0.28219	0.34132	0.25758	0.2928	0.25552	0.35254	0.31485	0.2508	0.18298	0.22174	0.21074	0.19092	0.2299	0.23834	0.21333	0.21747	0.24238	0.2963	0.21733	0.18546	0.18117	0.21917	0.22138	0.22208	0.24643	0.34455	0.27934	0.22501	0.19154	0.28727	0.2567	0.20679	0.14682
log-sigma-3-0-mm-3D	glcm	Contrast	0.72064	0.9137	0.58931	0.40676	0.64323	0.6643	0.45809	0.62399	0.51155	0.59382	1.66589	0.43443	1.49846	2.14827	0.92448	0.35576	1.19434	0.33385	2.3022	0.27841	0.31351	0.38211	3.96177	3.49188	1.06243	1.69833	0.54398	0.37327	0.53687	0.40838	1.42568	0.32273	0.36118	0.42013	2.76804	2.27844	0.88875	0.99801	0.54586	0.41922	0.41911	1.05131	0.60014	0.36372	0.37484	0.49654	2.46198
log-sigma-3-0-mm-3D	glcm	DifferenceEntropy	1.1468	1.24521	1.06513	0.97117	1.04299	1.15039	0.99115	1.16312	1.06679	1.12114	1.50441	0.98646	1.14504	1.27973	1.00724	0.84921	1.10427	0.88021	1.23529	0.80308	0.84215	0.92273	1.61493	1.44886	1.15699	1.30786	1.009	0.94066	1.04437	0.97591	1.14827	0.87396	0.93717	0.9956	1.53332	1.35576	1.1432	1.17235	1.03491	0.99358	0.93932	1.23398	1.07868	0.93426	0.90473	1.00245	1.68183
log-sigma-3-0-mm-3D	glcm	InverseVariance	0.35265	0.35369	0.3547	0.32195	0.3579	0.34763	0.36704	0.32184	0.33826	0.3569	0.36283	0.34712	0.30912	0.3271	0.29139	0.29458	0.30566	0.29491	0.29936	0.26554	0.29501	0.33216	0.33298	0.34114	0.32912	0.32938	0.3295	0.31962	0.36343	0.32605	0.31714	0.2864	0.30413	0.3396	0.33793	0.31835	0.35042	0.3519	0.34825	0.28394	0.3523	0.36863	0.38297	0.29323	0.34497	0.39453	0.34576
log-sigma-3-0-mm-3D	glcm	DifferenceVariance	0.46483	0.59664	0.36859	0.2563	0.41831	0.41569	0.2572	0.37953	0.31723	0.36066	1.05393	0.25791	1.17446	1.64702	0.72691	0.23389	0.91266	0.21765	1.82975	0.1898	0.2024	0.23179	2.7801	2.59888	0.78792	1.27732	0.36472	0.23886	0.31077	0.25495	1.11529	0.21426	0.23778	0.25889	1.97667	1.75019	0.60706	0.69069	0.33482	0.28518	0.23811	0.67708	0.30493	0.24229	0.22157	0.26167	1.50567
log-sigma-3-0-mm-3D	glcm	Idn	0.97495	0.96703	0.97528	0.96458	0.97532	0.96585	0.94257	0.94568	0.95042	0.97085	0.95319	0.95244	0.97669	0.97036	0.97917	0.97422	0.97293	0.96126	0.96896	0.96135	0.95684	0.96097	0.95656	0.95833	0.97495	0.97007	0.9763	0.95757	0.97175	0.96021	0.97141	0.96239	0.96372	0.95874	0.9607	0.96415	0.97893	0.97811	0.97283	0.95848	0.93708	0.96532	0.92207	0.95441	0.95543	0.94587	0.95748
log-sigma-3-0-mm-3D	glcm	Idm	0.79042	0.77594	0.79923	0.8256	0.80082	0.79064	0.80093	0.79052	0.80641	0.79128	0.72496	0.81198	0.80889	0.78205	0.83348	0.84763	0.81338	0.84603	0.79844	0.86499	0.84935	0.82578	0.71935	0.74669	0.8015	0.78081	0.81795	0.83168	0.79471	0.82326	0.80708	0.85044	0.83836	0.81658	0.73745	0.77666	0.79181	0.78754	0.80389	0.83755	0.81233	0.76681	0.76953	0.84199	0.82247	0.78608	0.69156
log-sigma-3-0-mm-3D	glcm	Correlation	0.73942	0.79515	0.59747	0.51161	0.58475	0.60975	0.57216	0.49704	0.56095	0.69187	0.82059	0.59965	0.55919	0.57016	0.5302	0.39545	0.50795	0.55818	0.52782	0.48164	0.48259	0.57906	0.56776	0.55628	0.60091	0.61127	0.55433	0.56646	0.5046	0.60561	0.5337	0.54035	0.67074	0.67947	0.59911	0.59193	0.60983	0.62148	0.51043	0.45737	0.40504	0.51446	0.46212	0.57994	0.48621	0.51855	0.67993
log-sigma-3-0-mm-3D	glcm	Autocorrelation	170.082	100.074	170.87	38.6127	171.825	79.5621	17.9371	14.7552	9.52078	102.96	94.4517	18.0427	200.066	171.348	201.386	69.7455	147.464	17.545	199.639	10.9729	11.079	11.059	162.678	169.516	172.355	169.592	149.165	17.9342	126.213	26.7482	149.507	18.3009	27.244	25.9274	165.857	146.59	125.178	125.92	101.654	26.3056	10.3748	98.2284	9.99878	15.6862	11.6999	9.92335	74.0627
log-sigma-3-0-mm-3D	glcm	SumEntropy	2.44905	2.5991	2.32461	1.98654	2.2594	2.48086	2.16508	2.28493	2.3064	2.37598	2.92054	2.19862	2.21115	2.38708	2.02817	1.53466	2.15701	1.93673	2.18013	1.63174	1.74533	2.09298	2.82329	2.45642	2.38046	2.59297	2.16105	2.09875	2.15814	2.21394	2.19583	1.88162	2.24348	2.41163	2.73874	2.4341	2.29633	2.30189	2.13159	1.89845	1.85381	2.40626	2.1861	2.06244	1.91425	2.20435	2.98898
log-sigma-3-0-mm-3D	glcm	SumSquares	1.47564	2.35145	0.82557	0.42168	0.96278	0.86815	0.54632	0.62904	0.59089	1.00468	4.93839	0.5518	1.99955	2.9383	1.15552	0.31662	1.44107	0.38262	2.89935	0.27186	0.30681	0.46027	5.31407	4.57842	1.48893	2.48835	0.65039	0.43554	0.56016	0.52504	1.79455	0.35898	0.5573	0.6614	3.93088	3.22136	1.24496	1.46142	0.57852	0.41539	0.35989	1.12008	0.58424	0.43566	0.37146	0.53128	4.16875
log-sigma-3-0-mm-3D	glcm	ClusterProminence	616.301	1126.01	197.937	10.2123	386.039	70.5898	11.2454	12.3928	11.8814	290.534	2269.02	11.6021	1148.03	1685.09	620.123	22.0228	628.85	5.35852	1973.64	2.21422	2.99973	10.1574	2432.7	2798.35	623.075	1143.51	129.912	5.38557	28.435	9.03955	982.721	4.69796	12.345	13.8934	1745.86	1783.37	348.021	454.638	48.5531	11.5135	3.72944	191.486	9.01811	6.92808	4.65236	11.1105	941.671
log-sigma-3-0-mm-3D	glcm	Imc2	0.73468	0.78195	0.68022	0.60241	0.66985	0.71304	0.65517	0.58596	0.66463	0.69929	0.85158	0.67942	0.68453	0.71673	0.65338	0.42369	0.64859	0.66155	0.69732	0.53317	0.54529	0.66559	0.80549	0.74872	0.70974	0.76114	0.6433	0.65548	0.5804	0.68944	0.67049	0.60926	0.75152	0.76374	0.77225	0.733	0.6746	0.68862	0.59253	0.53204	0.46789	0.63428	0.56884	0.6858	0.57102	0.6219	0.83597
log-sigma-3-0-mm-3D	glcm	Imc1	-0.29482	-0.31694	-0.27309	-0.23303	-0.27752	-0.27468	-0.26353	-0.22038	-0.25163	-0.26907	-0.35838	-0.27215	-0.29747	-0.30711	-0.28865	-0.21151	-0.2924	-0.28339	-0.31508	-0.23668	-0.23562	-0.27567	-0.34654	-0.32678	-0.28549	-0.30746	-0.25886	-0.2524	-0.23525	-0.27392	-0.27876	-0.2554	-0.31358	-0.30766	-0.31087	-0.30214	-0.27348	-0.27964	-0.24239	-0.21187	-0.20943	-0.25175	-0.24185	-0.27778	-0.2296	-0.24658	-0.33647
log-sigma-3-0-mm-3D	glcm	DifferenceAverage	0.46312	0.51667	0.42819	0.35843	0.42951	0.45753	0.40813	0.45297	0.40752	0.44602	0.71082	0.38576	0.50443	0.62428	0.3968	0.31234	0.46683	0.31226	0.59994	0.27141	0.30334	0.35403	0.94791	0.82276	0.4762	0.58664	0.38687	0.34275	0.42999	0.36261	0.49958	0.30306	0.32959	0.37571	0.79293	0.64793	0.4793	0.50056	0.41495	0.34058	0.38263	0.54741	0.48414	0.32398	0.35835	0.43925	0.87856
log-sigma-3-0-mm-3D	glcm	Id	0.79643	0.78432	0.80358	0.82821	0.80442	0.79724	0.80398	0.79999	0.8111	0.797	0.74101	0.81481	0.81415	0.78973	0.83661	0.84852	0.81859	0.8473	0.80558	0.86543	0.84996	0.82737	0.73548	0.75794	0.807	0.78921	0.82112	0.83333	0.79924	0.82595	0.81205	0.85169	0.84024	0.81925	0.75153	0.78616	0.79737	0.79356	0.80802	0.84151	0.81459	0.77529	0.77723	0.84421	0.82346	0.78933	0.71415
log-sigma-3-0-mm-3D	glcm	ClusterTendency	5.18193	8.49208	2.71296	1.27995	3.2079	2.80829	1.72718	1.89217	1.85203	3.4249	18.0877	1.77278	6.49973	9.60494	3.6976	0.91073	4.56993	1.19663	9.29519	0.80903	0.91372	1.45896	17.2945	14.8218	4.89327	8.25508	2.05757	1.36888	1.70376	1.69178	5.75251	1.11319	1.86803	2.22546	12.9555	10.607	4.09108	4.84767	1.76822	1.24232	1.02044	3.429	1.73682	1.37893	1.11102	1.62856	14.213
log-sigma-3-0-mm-3D	firstorder	InterquartileRange	18.8468	19.1803	19.489	12.7929	17.4055	25.2367	13.0599	24.6872	20.4314	15.3944	27.7118	13.23	9.07124	8.72935	9.32993	7.81761	11.7782	11.756	6.38275	7.74708	7.71386	9.20115	14.9144	6.65771	16.4238	18.7701	15.1642	15.4259	16.1049	18.0848	11.61	12.0543	17.1645	24.3842	19.9291	11.0684	13.88	11.3868	18.3	16.1037	14.5173	21.1771	21.3544	20.0986	8.52175	21.2489	34.8392
log-sigma-3-0-mm-3D	firstorder	Skewness	-3.96657	-3.34764	-4.27078	-1.39355	-4.94289	-2.18889	-1.58978	-0.53444	-0.7027	-3.48855	-2.15594	-1.52083	-4.61626	-3.69082	-6.18006	-7.22771	-4.83078	-1.20947	-4.2057	-1.36509	-1.48817	-0.28205	-2.29614	-3.0603	-4.58246	-3.56919	-4.97599	-0.35621	-2.33176	-1.10055	-4.79005	-1.55849	-1.3699	-0.83087	-2.70681	-3.49163	-4.04507	-3.93195	-2.84028	-1.3288	-1.00086	-3.17298	-1.09366	-0.60642	-0.74249	-0.09243	-1.70417
log-sigma-3-0-mm-3D	firstorder	Uniformity	0.35882	0.33885	0.37053	0.45455	0.3776	0.35621	0.38728	0.39182	0.37783	0.36547	0.28811	0.38637	0.41416	0.38351	0.44486	0.52707	0.41329	0.45415	0.41565	0.52169	0.49088	0.42038	0.31371	0.36815	0.36749	0.33557	0.3966	0.40844	0.38289	0.38162	0.4079	0.46528	0.37302	0.33971	0.31687	0.37111	0.38364	0.38319	0.41747	0.46613	0.45892	0.39484	0.35081	0.44836	0.43677	0.37332	0.27105
log-sigma-3-0-mm-3D	firstorder	Median	-3.80884	-3.22743	-4.32981	-3.56161	-3.56593	-6.89736	-2.55173	-13.1914	-5.83811	-3.10728	-3.22554	-2.21227	-1.62935	-1.20022	-2.07188	-1.92456	-2.49228	-2.95055	-0.95814	-1.99446	-1.58241	-1.54325	-1.67138	-0.3768	-2.78107	-2.50137	-2.97996	-3.32434	-2.7754	-3.79505	-1.40302	-3.12985	-2.87088	-4.97472	-2.26994	-0.89922	-2.43785	-1.465	-6.49741	-6.7151	-4.70328	-9.34451	-3.95675	-9.82269	-0.87374	-5.56227	-5.60146
log-sigma-3-0-mm-3D	firstorder	Energy	5.39365e+08	3.60869e+08	1.72692e+08	5.7743e+06	1.03008e+08	4.28905e+07	1.70122e+07	9.75337e+06	1.39911e+07	3.23245e+07	2.99317e+08	1.52363e+07	1296286476	9.35163e+08	3.58092e+08	3.02708e+06	1.17587e+08	2.42485e+07	2.087e+08	7.55626e+06	9.78746e+06	1.58346e+07	470316008	4.39225e+08	7.41406e+08	5.92059e+08	1.46371e+08	2.96123e+06	3.79488e+07	3.92859e+07	5.82327e+07	1.09038e+07	1.53574e+07	2.88225e+07	4.07349e+08	1.4053e+08	4.31553e+08	3.78024e+08	5.2005e+07	1.52227e+06	9.66859e+06	2.35629e+07	8.10186e+06	1.06717e+07	2.21477e+07	6.90455e+06	1.3644e+08
log-sigma-3-0-mm-3D	firstorder	RobustMeanAbsoluteDeviation	8.92409	9.42964	9.01678	5.72816	8.24864	10.9478	6.74067	10.7287	8.97855	7.53657	17.9031	6.67353	4.66434	5.12258	4.51565	3.27209	5.70629	5.53151	3.24534	3.37652	3.54904	4.6583	15.8776	6.11798	7.8489	9.36773	6.97779	6.90253	7.42937	8.19998	5.38015	5.19509	7.992	10.5797	11.8299	6.17257	6.69596	5.84114	8.05044	6.8317	6.28901	9.12186	10.1077	8.55783	4.00083	9.25164	22.7976
log-sigma-3-0-mm-3D	firstorder	MeanAbsoluteDeviation	18.5771	23.2974	15.6364	9.8109	16.271	16.9444	11.8427	15.4171	13.6705	15.1552	40.4294	11.8773	18.7997	25.4415	13.214	5.90835	16.6364	9.45898	23.4852	5.98023	6.61398	9.33237	44.0973	35.3993	17.7889	24.9042	12.3162	10.6408	12.2957	12.4975	17.8133	8.70714	12.6348	14.9273	34.8728	27.2918	16.0633	17.1082	12.8588	11.7174	9.76515	16.8076	14.6317	12.3595	7.67005	13.434	40.9114
log-sigma-3-0-mm-3D	firstorder	TotalEnergy	2043594608	1367293181	6.5431e+08	2.18782e+07	390284799	1.62507e+08	6.44572e+07	3.69544e+07	5.30109e+07	1.22474e+08	1134079856	5.77285e+07	3207276651	2313783414	8.85993e+08	7.48961e+06	2.90933e+08	5.99958e+07	5.16366e+08	1.86957e+07	2.42162e+07	3.91781e+07	1163657555	1086731627	2958403232	2362471658	5.84059e+08	1.18161e+07	1.51426e+08	1.56761e+08	2.32364e+08	4.35089e+07	6.128e+07	1.1501e+08	1625429737	560752367	1518439715	1330093494	1.82982e+08	5.35617e+06	3.40194e+07	8.2907e+07	2.85068e+07	3.75489e+07	7.79277e+07	2.4294e+07	4.80069e+08
log-sigma-3-0-mm-3D	firstorder	Maximum	91.5215	91.5215	68.2258	63.8863	68.2258	64.4586	46.5455	58.3249	75.2688	91.5215	54.4673	51.0421	112.151	112.151	58.3781	63.1715	58.3781	53.6317	38.8591	54.6983	66.5517	107.04	112.151	68.7463	98.1667	98.1667	73.6929	66.229	73.6929	73.6284	57.2346	59.7987	58.8002	65.6069	98.1667	72.6877	244.174	244.174	96.6913	44.4472	46.6309	96.6913	28.5256	49.9178	95.9359	85.3947	223.214
log-sigma-3-0-mm-3D	firstorder	RootMeanSquared	34.8154	43.2327	27.5134	15.6074	31.2722	27.7277	18.0348	25.7865	20.888	27.2657	65.2809	17.9494	41.9071	51.2946	31.4082	12.4231	35.9698	14.7412	51.075	9.68752	10.6291	15.101	71.5408	63.9323	35.3489	47.1858	21.5595	15.4491	18.8994	18.5875	39.7202	13.7063	18.764	21.8141	60.4229	52.9342	31.2014	33.8993	21.7336	18.9726	14.9371	31.5678	21.3213	20.5387	12.0692	20.2097	62.7489
log-sigma-3-0-mm-3D	firstorder	90Percentile	4.22845	4.58042	3.78778	5.28555	3.78052	3.01545	4.51163	1.59865	4.48831	5.30211	4.24304	4.79352	3.7962	4.18147	3.37125	4.45666	4.05971	3.08868	3.49658	2.84858	3.64913	4.80848	3.85177	4.45514	5.10058	5.21207	4.96611	6.47417	5.78318	4.60165	5.36163	3.98053	5.1305	4.9219	4.87992	6.40564	5.68128	6.00138	4.27862	9.07663	5.12039	3.6321	4.73229	2.13831	5.75209	4.37911	5.22685
log-sigma-3-0-mm-3D	firstorder	Minimum	-324.538	-244.482	-324.538	-146.263	-324.538	-203.011	-76.3607	-75.8254	-74.7585	-231.544	-244.482	-75.7913	-327.261	-317.573	-327.261	-193.31	-287.354	-99.4578	-327.261	-63.0204	-73.8462	-67.3966	-307.783	-317.573	-303.725	-303.725	-296.232	-82.0353	-272.275	-106.92	-296.232	-75.5451	-108.799	-110.593	-303.725	-291.837	-272.333	-272.333	-247.393	-122.366	-72.7064	-247.393	-70.7979	-76.8331	-68.2555	-58.9219	-220.09
log-sigma-3-0-mm-3D	firstorder	Entropy	1.8645	1.9964	1.75642	1.4311	1.75667	1.82858	1.56915	1.68643	1.67473	1.82093	2.30811	1.57794	1.68992	1.86576	1.51234	1.0763	1.6673	1.3861	1.67951	1.12978	1.21355	1.50452	2.29752	1.97311	1.79611	2.01094	1.5814	1.48377	1.60285	1.59119	1.65231	1.32765	1.61396	1.73765	2.19841	1.90046	1.74356	1.76109	1.57594	1.47459	1.35191	1.81404	1.67438	1.46466	1.36528	1.64257	2.39257
log-sigma-3-0-mm-3D	firstorder	Range	416.06	336.003	392.764	210.149	392.764	267.47	122.906	134.15	150.027	323.066	298.949	126.833	439.412	429.724	385.639	256.481	345.732	153.09	366.12	117.719	140.398	174.437	419.934	386.319	401.891	401.891	369.925	148.264	345.968	180.548	353.467	135.344	167.6	176.2	401.891	364.525	516.507	516.507	344.085	166.814	119.337	344.085	99.3236	126.751	164.191	144.317	443.305
log-sigma-3-0-mm-3D	firstorder	Variance	1019.29	1593.2	604.388	201.091	828.681	538.734	256.397	374.351	314.199	650.727	3399.3	260.518	1613.21	2393.2	904.98	142.66	1162.5	168.181	2409.99	77.4796	97.616	207.463	4308.53	3663.12	1096.02	1933.66	390.21	196.982	290.962	256.555	1455.48	146.141	274.223	336.168	3091.18	2541.2	864.229	1045.49	343.687	286.601	163.45	747.245	325.787	242.789	135.211	299.472	2976
log-sigma-3-0-mm-3D	firstorder	10Percentile	-41.1045	-45.7137	-40.0824	-24.1343	-37.8307	-44.0544	-34.9507	-47.1206	-37.488	-34.8277	-128.706	-33.7643	-26.1848	-33.918	-23.0422	-11.1551	-29.5339	-26.2842	-21.5862	-14.2896	-15.8015	-23.2687	-138.181	-73.996	-36.3929	-45.4006	-31.2333	-27.1102	-32.4725	-34.8336	-24.8134	-21.5758	-35.007	-41.3473	-87.2311	-38.7966	-32.226	-30.861	-34.8353	-26.0392	-26.2019	-39.6791	-42.1599	-36.7591	-17.8857	-36.9873	-133.812
log-sigma-3-0-mm-3D	firstorder	Kurtosis	23.3679	15.2174	35.5444	10.4049	37.8634	11.7365	5.04954	3.10397	4.24745	24.4793	6.50378	5.13263	26.0405	16.8151	48.0071	86.1687	29.8167	5.68802	20.6179	9.54817	10.0226	8.21288	7.28023	11.5676	28.9095	16.7741	52.1978	4.48587	19.826	4.19941	28.0024	6.8571	5.27843	3.26002	9.78486	14.9778	24.0847	21.4239	23.7228	8.02001	4.34249	19.9247	3.13909	3.51898	8.58632	4.70553	4.75462
log-sigma-3-0-mm-3D	firstorder	Mean	-13.8861	-16.6091	-12.3531	-6.51915	-12.2177	-15.1688	-8.29811	-17.0467	-11.0504	-9.62754	-29.3649	-7.85256	-11.958	-15.4252	-9.02729	-3.41644	-11.4595	-7.00864	-14.0948	-4.04579	-3.91954	-4.53617	-28.4527	-20.5965	-12.3904	-17.1126	-8.63731	-6.45696	-8.138	-9.43083	-11.0549	-6.45927	-8.82414	-11.8189	-23.6592	-16.1503	-10.4547	-10.1817	-11.3429	-8.56492	-7.72452	-15.7886	-11.3495	-13.381	-3.23312	-10.4384	-31.0068
log-sigma-3-0-mm-3D	glrlm	ShortRunLowGrayLevelEmphasis	0.00453	0.01872	0.00394	0.01516	0.00463	0.00901	0.03927	0.05731	0.10074	0.00786	0.03588	0.03929	0.00455	0.00858	0.00354	0.00872	0.00691	0.02798	0.00637	0.04538	0.05077	0.06111	0.01079	0.01296	0.00478	0.0065	0.00432	0.03094	0.00464	0.02179	0.01053	0.03036	0.02222	0.02394	0.00863	0.01356	0.00667	0.00733	0.00632	0.02875	0.0675	0.00981	0.11653	0.03756	0.05178	0.08596	0.03311
log-sigma-3-0-mm-3D	glrlm	GrayLevelVariance	3.26074	4.84828	1.78616	0.70963	2.4692	1.5044	0.70844	0.90299	0.83129	2.01842	8.03937	0.72051	5.72768	7.61058	3.43303	0.69207	3.83632	0.54937	7.96762	0.40041	0.43529	0.69354	10.7632	9.93316	3.67744	5.92824	1.30124	0.56632	0.85273	0.6985	4.97477	0.54234	0.74854	0.83435	8.31037	7.26195	2.83218	3.42018	1.0512	0.87727	0.50526	2.21063	0.75158	0.63575	0.51475	0.75301	6.40568
log-sigma-3-0-mm-3D	glrlm	LowGrayLevelRunEmphasis	0.00749	0.02555	0.00699	0.02823	0.00789	0.01493	0.0723	0.09024	0.17166	0.01277	0.04501	0.07137	0.00761	0.01273	0.0066	0.01669	0.01191	0.0617	0.01015	0.10193	0.10512	0.11776	0.01512	0.01814	0.00797	0.00972	0.00808	0.0604	0.00866	0.04298	0.01572	0.06368	0.04408	0.04597	0.01185	0.01835	0.01112	0.01192	0.01124	0.04574	0.12273	0.01477	0.17963	0.07331	0.106	0.14272	0.04214
log-sigma-3-0-mm-3D	glrlm	GrayLevelNonUniformityNormalized	0.27823	0.2497	0.30443	0.3647	0.31334	0.28786	0.34797	0.29856	0.31405	0.28955	0.19386	0.34707	0.31826	0.28372	0.35978	0.47365	0.3328	0.38257	0.32689	0.43848	0.42731	0.36306	0.21005	0.26935	0.29575	0.25352	0.34091	0.37088	0.33769	0.33953	0.33475	0.39179	0.34098	0.30834	0.21688	0.27478	0.30929	0.30517	0.33688	0.33542	0.39028	0.29827	0.32243	0.35417	0.39973	0.32889	0.18363
log-sigma-3-0-mm-3D	glrlm	RunVariance	15.9229	12.8203	17.9926	12.8993	19.757	14.2737	13.0834	12.7553	11.6572	10.9672	10.5617	12.2439	32.7935	24.3028	37.3502	28.5732	43.3163	31.7564	26.3077	28.2659	22.7052	18.0945	19.9269	23.2233	17.0814	13.7362	18.6177	8.99614	21.1959	15.2421	13.9469	15.2016	10.8631	10.5348	13.8013	12.1105	17.6236	15.8924	20.6822	8.48506	26.611	20.2987	11.9292	14.0882	15.787	10.1663	8.48926
log-sigma-3-0-mm-3D	glrlm	GrayLevelNonUniformity	54720.9	22228	30038.4	3652.33	14904	7556.54	8058.11	2149.85	4505.81	5888.84	7424.25	7115.18	93878	44658.6	47375	3830.3	13378.5	15734.2	10991.9	11608.6	13333.2	10426	10574.8	14667.4	71815	29301.7	41978.4	2009.12	16322	15170.1	5272.4	7903.79	5436.11	7699.12	12342.9	6238.46	59896.9	43607.2	16673.9	656.138	7942.75	3982.83	2910	3734.12	23912.6	2819.74	3622.35
log-sigma-3-0-mm-3D	glrlm	LongRunEmphasis	30.2316	24.3857	34.734	27.4141	38.95	27.1084	29.1754	24.0428	23.7791	22.5124	18.9742	26.9781	58.9478	44.7233	69.3406	60.042	76.9586	61.2422	54.3637	61.5234	49.0364	36.9056	34.5362	42.1732	32.867	26.2874	37.4922	20.5989	40.6182	32.1752	30.0088	36.2627	24.5953	22.502	24.6462	24.5715	35.1409	32.5508	39.1653	18.6522	52.5535	35.3113	29.0713	27.6663	36.3516	23.4351	16.0389
log-sigma-3-0-mm-3D	glrlm	ShortRunHighGrayLevelEmphasis	85.0639	48.9117	85.9411	21.2784	86.5888	43.6879	8.68565	9.32014	5.59093	56.1839	45.1515	8.98155	90.4832	79.3945	89.0716	34.3245	67.6231	9.49753	84.53	5.32869	5.6312	6.31768	78.2196	79.5793	80.1222	78.9601	69.7523	10.3855	63.4218	12.8616	66.9407	8.0398	12.2842	12.837	80.6218	67.5808	59.7907	58.2574	53.4906	16.463	5.7051	59.0634	5.17552	9.02352	5.47702	5.84477	37.1738
log-sigma-3-0-mm-3D	glrlm	RunLengthNonUniformity	69305.2	32161.2	35239.9	3495.29	18109.3	10157.8	8311.44	3338.47	5226.07	7710.44	16151.4	7261.23	96968.9	56951.7	39775.3	2858.31	14134	12530.5	11515.9	7274.73	9544.12	9703.66	21357.5	22460.8	78749.7	39799.8	38997.7	1884.02	18141.2	13979.9	5155.57	5669.15	4474.1	7944.2	22838.6	8367.54	67445.5	48472.2	18840	865.246	8363.67	6189.42	4304.76	3601.22	18443.3	3714.57	9159.55
log-sigma-3-0-mm-3D	glrlm	ShortRunEmphasis	0.54136	0.56999	0.5215	0.52282	0.525	0.56435	0.5087	0.61032	0.53984	0.55807	0.64682	0.51635	0.49835	0.53601	0.46139	0.48903	0.48909	0.47188	0.4889	0.43171	0.46182	0.50391	0.60199	0.57426	0.511	0.54472	0.48396	0.52405	0.51767	0.48819	0.50216	0.44338	0.46912	0.50466	0.60515	0.55396	0.52048	0.5171	0.53354	0.59416	0.52931	0.61349	0.56971	0.5201	0.45934	0.56481	0.65945
log-sigma-3-0-mm-3D	glrlm	LongRunHighGrayLevelEmphasis	5217.86	2543.03	5946.94	1051.32	6668.65	2180.4	536.936	358.544	233.229	2329.89	1984.1	499.232	11950.8	7897.5	13967.6	4083.8	11444.8	1056.34	11071.2	648.39	528.426	407.832	6026.91	7517.56	5786.5	4644.76	5623.13	375.99	5161.66	872.485	4594.8	659.085	689.983	611.749	4353.54	3756.91	4471.71	4206.11	3965.99	485.772	522.738	3538.98	291.89	437.368	436.467	228.106	1313.63
log-sigma-3-0-mm-3D	glrlm	RunPercentage	0.42748	0.44024	0.42625	0.41433	0.4456	0.45775	0.43863	0.48588	0.4449	0.45823	0.5051	0.43025	0.38241	0.41739	0.35528	0.40362	0.42437	0.36357	0.40496	0.32733	0.35834	0.40445	0.4968	0.47025	0.39812	0.41779	0.38761	0.43377	0.44896	0.39116	0.41408	0.34842	0.36549	0.40967	0.4752	0.43538	0.42199	0.41789	0.44255	0.45814	0.46563	0.53157	0.51129	0.41212	0.38984	0.50316	0.53706
log-sigma-3-0-mm-3D	glrlm	LongRunLowGrayLevelEmphasis	0.18237	0.2903	0.21016	0.73641	0.24147	0.34847	1.80782	1.93659	3.19936	0.2321	0.30327	1.65753	0.31273	0.31207	0.35744	0.89942	0.56283	3.81437	0.30766	6.31346	5.04296	3.88192	0.25913	0.3646	0.1982	0.16723	0.25822	1.22609	0.32514	1.27782	0.23998	2.14423	0.95558	0.91232	0.16344	0.25471	0.29455	0.27431	0.39446	0.75477	6.00774	0.36784	4.23256	1.89039	3.45224	2.99673	0.3226
log-sigma-3-0-mm-3D	glrlm	RunEntropy	4.59287	4.65501	4.44169	4.08759	4.39441	4.32253	4.09978	3.95351	4.14246	4.33416	4.5765	4.12528	4.78171	4.80012	4.65175	3.83714	4.52624	4.24507	4.65205	4.22816	4.14098	4.22447	4.80773	4.63626	4.65824	4.78449	4.40581	3.93598	4.1428	4.30464	4.45228	4.28515	4.38059	4.30199	4.73143	4.61559	4.53674	4.57654	4.19553	3.821	3.84753	4.10374	3.87931	4.07882	4.14773	3.8628	4.48041
log-sigma-3-0-mm-3D	glrlm	HighGrayLevelRunEmphasis	163.009	92.3738	167.151	39.8291	167.436	78.3077	17.4413	15.0963	10.099	102.144	79.4675	17.6782	190.288	158.41	197.15	70.3239	141.898	18.8691	185.782	11.8145	11.8053	12.0003	141.806	151.204	164.13	156.228	146.354	19.0358	123.782	26.4838	141.206	18.3533	26.6634	25.4898	146.424	133.666	119.669	119.004	100.703	27.5113	10.6521	96.689	9.56112	16.5116	11.8844	10.3295	63.2566
log-sigma-3-0-mm-3D	glrlm	RunLengthNonUniformityNormalized	0.30993	0.32963	0.30219	0.30119	0.31503	0.33788	0.29973	0.39525	0.31413	0.3306	0.40734	0.3002	0.2804	0.31532	0.2513	0.2874	0.29019	0.25622	0.28456	0.22596	0.25248	0.28706	0.38766	0.3611	0.28341	0.30975	0.26768	0.30116	0.31019	0.26712	0.28351	0.23592	0.24674	0.27939	0.37107	0.32686	0.29919	0.29445	0.31712	0.38278	0.32887	0.4027	0.37691	0.2963	0.25747	0.35782	0.43374
log-sigma-3-0-mm-3D	glszm	GrayLevelVariance	10.4295	9.66777	6.0675	3.47885	7.66697	6.13641	1.43066	1.6469	1.51497	9.83117	4.43351	1.7249	18.0384	17.0959	15.325	5.69434	13.8196	1.13202	14.962	1.09789	1.39764	2.02836	10.0364	11.7985	13.6735	14.6596	7.51967	1.56629	3.87986	1.7827	16.7978	1.59375	2.3884	1.66498	13.0815	9.18977	9.59546	10.797	5.00465	3.13889	1.41285	10.7195	1.44845	1.1187	2.13048	2.35828	8.77556
log-sigma-3-0-mm-3D	glszm	ZoneVariance	3.33703e+07	8.9651e+06	2.81996e+07	2.74406e+06	1.41058e+07	4.54345e+06	8.61615e+06	812843	2.95402e+06	2.99653e+06	1.38213e+06	5.81295e+06	1.67698e+08	5.57642e+07	1.10576e+08	5.7608e+06	2.75226e+07	2.61105e+07	1.82298e+07	3.36786e+07	2.94587e+07	1.42415e+07	6.7629e+06	1.2596e+07	6.1243e+07	1.85558e+07	4.46299e+07	1.01276e+06	1.46577e+07	1.43703e+07	3.05809e+06	1.18613e+07	5.12624e+06	4.40696e+06	5.22488e+06	3.23491e+06	5.31468e+07	3.90533e+07	1.33452e+07	247229	8.37554e+06	1.7638e+06	1.7079e+06	2.02874e+06	4.78947e+07	1.22386e+06	779755
log-sigma-3-0-mm-3D	glszm	GrayLevelNonUniformityNormalized	0.11656	0.1168	0.24361	0.22257	0.21028	0.25062	0.34349	0.25309	0.27926	0.13437	0.16665	0.26202	0.10612	0.08737	0.17765	0.20508	0.13756	0.36143	0.07895	0.36295	0.2759	0.24176	0.12788	0.09532	0.11757	0.08394	0.20932	0.33829	0.22079	0.30648	0.08863	0.3064	0.23112	0.26151	0.09176	0.09853	0.11809	0.10102	0.25485	0.20889	0.32403	0.15811	0.26254	0.39432	0.2036	0.22577	0.1151
log-sigma-3-0-mm-3D	glszm	SizeZoneNonUniformityNormalized	0.1516	0.16349	0.1256	0.09936	0.1051	0.11093	0.14685	0.14256	0.11177	0.11709	0.16634	0.13212	0.13079	0.13398	0.10648	0.05664	0.06933	0.14299	0.07419	0.13104	0.12803	0.15385	0.12806	0.09524	0.18306	0.18671	0.15535	0.17717	0.11767	0.16979	0.14366	0.15845	0.12059	0.19668	0.16747	0.15552	0.17864	0.22742	0.07866	0.06667	0.06601	0.04227	0.1068	0.12313	0.15732	0.15847	0.24484
log-sigma-3-0-mm-3D	glszm	SizeZoneNonUniformity	310.926	223.322	81.8926	8.8427	29.742	25.513	17.0345	13.2581	13.748	25.8778	166.008	18.2319	171.471	114.155	54.7315	1.8125	8.11111	29.599	10.5352	12.7113	15.2353	21.2319	48.6632	31.5257	372.523	229.277	131.275	10.2759	32.2409	56.0303	24.7093	20.2812	15.6769	49.7589	121.08	42.7673	248.305	237.878	28.0812	2	6.46939	4.86087	6.08772	16.1298	32.4078	12.519	97.4472
log-sigma-3-0-mm-3D	glszm	GrayLevelNonUniformity	239.062	159.548	158.831	19.809	59.5088	57.6435	39.8448	23.5376	34.3496	29.6968	166.321	36.1594	139.124	74.4366	91.3113	6.5625	16.094	74.8164	11.2113	35.2062	32.8319	33.3623	48.5947	31.5498	239.25	103.073	176.877	19.6207	60.4963	101.139	15.2442	39.2188	30.0462	66.1621	66.3389	27.0946	164.148	105.671	90.9832	6.26667	31.7551	18.1826	14.9649	51.6565	41.9417	17.8354	45.809
log-sigma-3-0-mm-3D	glszm	LargeAreaEmphasis	3.34174e+07	8.98508e+06	2.8322e+07	2.815e+06	1.42444e+07	4.60228e+06	8.81946e+06	837719	3.02199e+06	3.03524e+06	1.38708e+06	5.93038e+06	1.68015e+08	5.59382e+07	1.11075e+08	6.13649e+06	2.81259e+07	2.64011e+07	1.85472e+07	3.43676e+07	2.99887e+07	1.44947e+07	6.82138e+06	1.27014e+07	6.1328e+07	1.86027e+07	4.47688e+07	1.05852e+06	1.4808e+07	1.44891e+07	3.10414e+06	1.20669e+07	5.23882e+06	4.46427e+06	5.2487e+06	3.26817e+06	5.32485e+07	3.91522e+07	1.34403e+07	267101	8.57106e+06	1.80608e+06	1.80566e+06	2.06604e+06	4.84395e+07	1.26965e+06	787335
log-sigma-3-0-mm-3D	glszm	SmallAreaHighGrayLevelEmphasis	52.937	24.3285	66.0614	14.7319	58.2025	29.0619	9.58918	9.83585	6.30666	38.5808	14.9994	9.16438	57.8812	41.3531	66.8223	10.98	38.2423	11.8006	22.7358	7.61199	7.82615	9.51633	25.0972	20.5495	64.6211	53.8021	63.7787	10.2276	48.1745	16.4984	41.4803	9.6047	13.0737	17.4414	39.6789	28.8036	54.5692	60.9148	30.7084	3.6864	3.11074	19.3309	3.52185	8.54374	8.28103	7.69413	37.2424
log-sigma-3-0-mm-3D	glszm	ZonePercentage	0.00461	0.00707	0.00286	0.00375	0.00269	0.00412	0.00222	0.00634	0.00384	0.00508	0.01421	0.00292	0.00178	0.0024	0.00142	0.00163	0.00129	0.00186	0.00177	0.0012	0.00137	0.00199	0.00414	0.00308	0.00343	0.00462	0.00268	0.00467	0.00258	0.0029	0.00466	0.00221	0.00298	0.00418	0.00648	0.00548	0.00314	0.00318	0.00324	0.00709	0.00226	0.00486	0.0032	0.00518	0.00135	0.00467	0.01149
log-sigma-3-0-mm-3D	glszm	LargeAreaLowGrayLevelEmphasis	192986	86883.4	165013	74745.3	82686.5	57451.3	503126	57299.1	344850	29404.9	14254.6	330612	825516	314438	550970	91644.6	188920	1.59003e+06	90246.9	3.5211e+06	3.00874e+06	1.4361e+06	38497.9	69929.7	348583	104798	299590	61751.4	116803	557510	20395.1	702731	195219	177660	29303.9	21243.4	418723	303154	133235	10390.8	905315	17960.2	192952	136651	4.45237e+06	151655	9529.39
log-sigma-3-0-mm-3D	glszm	LargeAreaHighGrayLevelEmphasis	5820930506	9.49302e+08	4887017161	1.07671e+08	2467490331	3.73068e+08	1.63717e+08	1.29443e+07	2.93319e+07	3.16337e+08	1.49395e+08	112041094	34342559396	10018405871	22472965982	414748337	4212943583	4.53657e+08	3837051838	3.52736e+08	3.1691e+08	1.58805e+08	1224728049	2340814428	10855326310	3325744822	6731650961	1.91651e+07	1892118198	3.9193e+08	4.76888e+08	2.15121e+08	1.47062e+08	1.19214e+08	9.47447e+08	5.11211e+08	6826260051	5100883113	1363460145	6.96896e+06	8.59841e+07	1.82439e+08	1.93404e+07	3.22155e+07	5.74134e+08	1.20199e+07	6.83632e+07
log-sigma-3-0-mm-3D	glszm	HighGrayLevelZoneEmphasis	131.923	59.1816	173.635	46.8315	167.873	82.6609	22.5431	23.828	18.1057	103.86	35.7285	22.5	148.148	105.372	182.056	67.2188	125.239	28.4541	92.8239	17.6804	18.0084	21.6957	71.5763	69.9909	140.15	113.264	147.431	27.0862	130.73	35.2121	93.157	21.8438	32.5538	34.9209	87.4274	69.9164	115.256	111.928	104.389	29.8333	13.5204	89.8522	9.03509	23.3741	17.9369	16.1139	59.6935
log-sigma-3-0-mm-3D	glszm	SmallAreaEmphasis	0.39177	0.40355	0.35953	0.29856	0.32407	0.33302	0.38348	0.38116	0.32748	0.34024	0.40251	0.36638	0.36487	0.36491	0.33125	0.13176	0.25736	0.38233	0.25883	0.36396	0.35576	0.39423	0.34734	0.29467	0.43877	0.44112	0.40433	0.41292	0.3451	0.42203	0.3873	0.39898	0.33343	0.45142	0.41294	0.4055	0.43057	0.4897	0.26066	0.09682	0.20243	0.15806	0.29728	0.34986	0.40444	0.3998	0.50519
log-sigma-3-0-mm-3D	glszm	LowGrayLevelZoneEmphasis	0.01222	0.05654	0.00988	0.04798	0.01402	0.02934	0.07975	0.07874	0.13205	0.02499	0.07382	0.08142	0.01566	0.02778	0.01426	0.05741	0.04588	0.05053	0.03383	0.09484	0.11163	0.11869	0.02901	0.04121	0.01507	0.01987	0.01382	0.07915	0.01368	0.04244	0.04235	0.07625	0.06001	0.04091	0.02578	0.03254	0.01837	0.02016	0.02329	0.08772	0.17832	0.05218	0.32791	0.06502	0.14347	0.22243	0.05875
log-sigma-3-0-mm-3D	glszm	ZoneEntropy	7.06532	6.74143	6.41141	5.38153	6.24808	6.04189	4.98034	5.16841	5.39941	6.34241	6.21463	5.42704	7.38125	7.23618	6.84367	4.8125	6.02607	5.24748	6.52905	5.05149	5.32626	5.27738	6.48869	6.99085	6.9635	6.93832	6.42648	4.40731	6.0427	5.42945	6.22111	5.00474	5.43148	5.13939	6.78672	6.4462	6.84339	6.49826	6.32495	4.70689	5.50698	6.25811	4.81507	5.17263	5.63345	5.0776	5.94878
log-sigma-3-0-mm-3D	glszm	SmallAreaLowGrayLevelEmphasis	0.00416	0.01825	0.00233	0.01255	0.00225	0.00832	0.01749	0.02923	0.02752	0.00538	0.02341	0.02635	0.00409	0.00652	0.00281	0.00203	0.00302	0.01424	0.00586	0.02146	0.02018	0.02043	0.00701	0.00793	0.00506	0.0063	0.00406	0.05314	0.00274	0.01266	0.01033	0.02661	0.01167	0.01461	0.00744	0.00898	0.00548	0.00664	0.00258	0.00453	0.01603	0.0023	0.04716	0.01628	0.03674	0.03667	0.01543
log-sigma-3-0-mm-3D	ngtdm	Coarseness	2e-05	4e-05	4e-05	0.00034	8e-05	0.00016	0.00014	0.00063	0.00028	0.0002	0.00013	0.00017	1e-05	2e-05	2e-05	0.00038	8e-05	8e-05	9e-05	0.00011	9e-05	0.00012	7e-05	6e-05	1e-05	3e-05	3e-05	0.00069	7e-05	8e-05	0.0002	0.00015	0.00022	0.00015	7e-05	0.00015	2e-05	2e-05	8e-05	0.0022	0.00018	0.00037	0.00045	0.00038	5e-05	0.00049	0.00024
log-sigma-3-0-mm-3D	ngtdm	Complexity	66.4266	41.9471	62.8325	13.4572	62.8279	29.82	6.13957	8.00578	8.32552	40.3282	43.2326	7.72677	87.204	89.2905	66.4207	19.7211	53.7866	6.65676	76.4225	4.31797	4.70615	10.3138	119.793	90.4028	67.8614	76.5289	50.0056	7.10227	45.7766	10.0396	56.6772	6.48792	9.1967	10.0766	93.3462	64.9865	92.3299	97.222	38.5349	7.28103	3.56039	40.6502	4.05563	4.77492	7.85504	8.68413	112.033
log-sigma-3-0-mm-3D	ngtdm	Strength	0.00779	0.00831	0.01517	0.01995	0.03267	0.02051	0.00245	0.01202	0.00677	0.04054	0.01775	0.00395	0.0054	0.00762	0.01281	0.0623	0.02841	0.00189	0.04102	0.00185	0.00158	0.00516	0.02056	0.01876	0.00561	0.01037	0.00979	0.01618	0.02117	0.00263	0.06642	0.00377	0.00761	0.00487	0.01906	0.03978	0.00852	0.011	0.01628	0.06177	0.00168	0.06493	0.00373	0.00567	0.00131	0.01217	0.05288
log-sigma-3-0-mm-3D	ngtdm	Contrast	0.00527	0.01269	0.00358	0.00417	0.00483	0.0056	0.01422	0.0119	0.01067	0.00501	0.03813	0.00958	0.00747	0.01476	0.00445	0.00202	0.00818	0.00568	0.018	0.00497	0.00618	0.00568	0.03725	0.03649	0.00606	0.01252	0.00265	0.00695	0.0026	0.00656	0.01109	0.00523	0.00645	0.00831	0.02553	0.02329	0.00313	0.00394	0.00262	0.00785	0.01283	0.00597	0.02611	0.00897	0.00642	0.01042	0.02111
log-sigma-3-0-mm-3D	ngtdm	Busyness	142.905	100.867	79.177	33.9706	36.9887	37.008	224.197	45.7923	125.602	21.7017	41.6963	149.424	215.689	128.941	109.93	17.1918	39.262	309.94	28.7853	349.448	409.457	227.393	37.5098	49.4132	193.773	89.6996	125.078	35.781	52.5553	222.378	16.3059	158.482	80.0288	118.015	42.1251	22.8566	143.76	111.431	55.7604	9.00237	288.146	11.9615	137.024	85.4572	646.363	72.1592	17.1817
log-sigma-6-0-mm-3D	gldm	GrayLevelVariance	3.45991	5.98897	1.43803	1.00753	1.40349	2.10337	0.72548	0.89921	0.68629	1.74902	11.6287	1.07307	4.20363	6.34255	2.19543	0.55819	2.34142	0.37572	6.0584	0.24919	0.30052	0.51899	10.421	9.18554	3.47752	6.08223	1.18596	0.95286	0.75109	0.66826	4.98056	0.43991	0.74815	0.88124	9.6001	7.25126	2.71205	3.12871	1.51154	0.62543	0.97871	1.93149	2.73168	0.66938	0.39754	0.62365	6.24954
log-sigma-6-0-mm-3D	gldm	HighGrayLevelEmphasis	110.55	107.117	92.4992	62.7452	95.0606	53.4111	33.3667	12.526	14.4697	98.9066	88.0704	62.3083	138.394	135.193	140.925	52.4549	96.3004	16.0642	132.643	10.1428	10.6671	19.0008	96.9349	128.792	135.144	129.777	116.797	64.8149	62.6961	23.045	111.871	15.1979	35.227	23.7379	119.472	130.393	96.2963	97.6699	57.9895	25.3166	62.6063	54.7812	50.6326	21.7285	18.7308	16.7493	60.283
log-sigma-6-0-mm-3D	gldm	DependenceEntropy	5.98498	6.23587	5.74353	5.23815	5.48696	6.15123	5.52676	5.99709	5.63425	5.56166	6.61849	5.7576	5.19936	5.5182	4.82259	4.64918	5.15207	4.48187	5.01444	3.93912	4.36217	5.05945	5.99588	5.6942	5.77936	6.15083	5.39115	5.77355	5.32414	5.40695	5.74517	4.76242	5.45089	5.92489	6.23395	5.86269	5.67734	5.64603	5.43293	5.65154	4.65334	5.42146	5.40976	5.74626	4.84332	5.62713	6.54467
log-sigma-6-0-mm-3D	gldm	DependenceNonUniformity	42972.7	16159.3	23352.7	2703.12	12141.3	4701.35	5308.02	1137.69	2752.27	4450.41	4588.15	4616.94	120264	48734.8	66614	2870.27	13586.5	21125.2	13071.8	19285.4	17126.3	10131.7	9894.79	13041.2	68196.4	25031.2	40747.3	849.921	12401.5	13676.1	3704.9	10181.2	4957.23	5156.12	9669	4608.79	51546.9	37671.1	12342.4	269.437	6319.82	3114.94	2008.05	1920.85	23358.9	1485.23	2229.42
log-sigma-6-0-mm-3D	gldm	GrayLevelNonUniformity	137091	52152.5	76016.5	11001	37750.8	15451.9	19571.8	4455.61	12203.6	16695.4	11147.3	16140.1	271183	110169	160587	9982.49	32979.1	56333.2	27274.6	49231.2	45453.3	28735.6	17793.6	27808.9	192090	70467.5	120906	4730.77	41205.4	43376.4	11343.2	27427.6	17484.4	19195.4	23570.3	14629.6	147974	109103	42095.2	1914.29	21373.2	8374.26	5114.59	9341.62	67669.3	6034.95	6341.86
log-sigma-6-0-mm-3D	gldm	SmallDependenceEmphasis	0.01022	0.01382	0.00781	0.0068	0.00784	0.01035	0.00694	0.0109	0.00818	0.00983	0.02579	0.00706	0.00704	0.00902	0.00543	0.00647	0.0075	0.00446	0.00814	0.00379	0.00451	0.00498	0.01475	0.01213	0.00797	0.01058	0.00602	0.00823	0.00721	0.0058	0.009	0.00441	0.00565	0.00702	0.01515	0.01196	0.00846	0.00871	0.00799	0.00901	0.00773	0.01092	0.01071	0.00737	0.00456	0.01109	0.02523
log-sigma-6-0-mm-3D	gldm	SmallDependenceHighGrayLevelEmphasis	0.92431	1.04285	0.71447	0.41745	0.74342	0.54346	0.23474	0.16104	0.14829	1.00384	1.37561	0.41759	0.80543	0.954	0.69145	0.33016	0.66441	0.08508	0.82377	0.04408	0.05459	0.10712	1.05283	1.21412	0.91216	1.0485	0.6871	0.54226	0.46496	0.14818	0.74065	0.0736	0.21459	0.20729	1.28158	1.08069	0.73413	0.75413	0.43836	0.22536	0.47175	0.54639	0.43223	0.19872	0.08957	0.24647	1.5358
log-sigma-6-0-mm-3D	gldm	DependenceNonUniformityNormalized	0.09657	0.08369	0.10237	0.11403	0.11527	0.08427	0.10148	0.07756	0.08583	0.10235	0.06532	0.09763	0.16293	0.13712	0.18351	0.14634	0.14949	0.18931	0.16339	0.23952	0.19769	0.14591	0.10768	0.12136	0.11494	0.09413	0.1294	0.0685	0.11673	0.12027	0.10038	0.17541	0.11365	0.08513	0.08666	0.09189	0.11628	0.11452	0.1121	0.06371	0.14584	0.13174	0.11267	0.07593	0.15363	0.08786	0.06434
log-sigma-6-0-mm-3D	gldm	LargeDependenceEmphasis	364.229	344.646	365.642	404.336	356.249	308.573	363.61	250.66	330.033	354.337	242.67	368.286	424.386	391.024	450.24	372.264	332.763	471.884	361.267	504.403	477.064	447.339	258.185	311.028	403.615	370.89	425.156	333.721	359.042	416.041	348.581	481.564	435.798	393.657	290.093	353.517	393.105	399.735	362.519	340.503	342.472	259.549	266.137	366.157	454.236	284.079	207.958
log-sigma-6-0-mm-3D	gldm	LargeDependenceLowGrayLevelEmphasis	3.85043	4.49844	4.00403	6.67908	3.81238	6.51581	11.4451	28.7394	28.3341	3.71388	6.3146	5.99823	3.22161	3.14897	3.26126	7.28736	3.6276	33.0079	2.98742	55.2535	50.2186	26.5094	4.01522	3.0851	3.05347	3.01062	3.67589	5.41722	5.81294	19.7693	3.30982	35.4442	13.2354	19.4366	2.69827	2.97975	4.23178	4.3017	6.43696	13.9367	5.56203	5.0144	5.37712	20.1748	26.1415	20.3755	4.68003
log-sigma-6-0-mm-3D	gldm	DependenceVariance	54.7754	59.8652	49.6152	51.6775	49.8379	49.0025	43.3998	42.3741	43.6288	56.1861	59.6458	45.0168	53.2996	58.1707	47.9552	44.6124	46.9195	40.6345	52.7173	37.9065	40.5011	40.9494	54.0996	57.2943	53.5699	59.3364	47.5238	48.3594	46.7559	44.5757	54.1971	37.7677	42.4623	44.6663	61.5338	60.062	53.297	52.4769	54.3754	48.3918	51.2421	41.3359	51.0316	46.839	38.3371	40.9314	51.6952
log-sigma-6-0-mm-3D	gldm	LargeDependenceHighGrayLevelEmphasis	42959.8	41235.7	34995.4	25599.3	34795.5	17590.4	12486.6	3161.09	4648.55	35635.8	28611.9	23800	62594.8	58810.2	65235.7	19517.6	33218	7285.89	53224.9	4922.8	4938.44	8371.93	32068.7	47510.5	57815.2	53621.5	50730.5	21295.7	22909.6	9682.31	43787.4	7307.89	15389.4	9176.56	42495	53084.8	40276.1	41834	21905.4	8815.28	21768.7	15346.2	15733.8	7525.75	8463.8	4472.73	15844.1
log-sigma-6-0-mm-3D	gldm	SmallDependenceLowGrayLevelEmphasis	0.00032	0.00062	0.00011	0.0002	0.00012	0.00032	0.00027	0.00127	0.00073	0.0002	0.00159	0.00018	0.00015	0.00022	8e-05	0.00019	0.00016	0.0003	0.00024	0.00043	0.00049	0.00033	0.00068	0.00041	0.00013	0.00024	8e-05	0.00023	0.00014	0.0003	0.00028	0.00035	0.00021	0.00033	0.00039	0.00033	0.00019	0.00021	0.0003	0.0007	0.00025	0.00037	0.00075	0.00035	0.00029	0.00077	0.001
log-sigma-6-0-mm-3D	gldm	LowGrayLevelEmphasis	0.01697	0.02657	0.01227	0.0197	0.01238	0.02634	0.03346	0.12711	0.09408	0.0135	0.05701	0.01793	0.01181	0.01484	0.00912	0.02127	0.01429	0.06971	0.01528	0.11139	0.10743	0.06158	0.03604	0.02294	0.01048	0.01389	0.00969	0.01775	0.0173	0.05073	0.01687	0.07669	0.03292	0.05146	0.0186	0.0171	0.01502	0.01604	0.02299	0.04627	0.01911	0.02536	0.03626	0.05407	0.05888	0.06979	0.0414
log-sigma-6-0-mm-3D	glcm	JointAverage	10.3632	10.0754	9.5542	7.83132	9.71553	7.11692	5.71643	3.30376	3.64309	9.83043	8.80082	7.83185	11.6326	11.4214	11.8091	7.20997	9.7185	3.93077	11.3246	3.12988	3.19943	4.26869	9.38882	11.0165	11.5068	11.1788	10.7653	7.9487	7.86918	4.71201	10.4266	3.83914	5.85238	4.72705	10.5718	11.1523	9.69774	9.75155	7.50795	4.98364	7.83547	7.21479	6.98169	4.52219	4.27264	3.93417	7.27327
log-sigma-6-0-mm-3D	glcm	SumAverage	20.7264	20.1508	19.1084	15.6626	19.4311	14.2338	11.4329	6.60751	7.28618	19.6609	17.6016	15.6637	23.2652	22.8427	23.6183	14.4199	19.437	7.86155	22.6493	6.25976	6.39887	8.53737	18.7776	22.033	23.0135	22.3576	21.5306	15.8974	15.7384	9.42403	20.8532	7.67828	11.7048	9.45409	21.1437	22.3045	19.3955	19.5031	15.0159	9.96729	15.6709	14.4296	13.9634	9.04438	8.54529	7.86834	14.5465
log-sigma-6-0-mm-3D	glcm	JointEntropy	3.41007	3.75559	3.09397	2.38107	2.89905	3.56053	2.72905	3.25311	2.81148	2.96118	4.66829	2.88689	2.99044	3.36127	2.54218	1.93904	2.98324	1.93674	3.24399	1.55067	1.80387	2.24685	4.34673	3.84757	3.23843	3.72518	2.72029	2.67963	2.70272	2.62033	3.3581	2.09334	2.55359	2.92807	4.24369	3.55143	3.15248	3.13564	2.87429	2.23328	2.30858	3.27194	3.37757	2.58325	2.1303	2.73137	4.63639
log-sigma-6-0-mm-3D	glcm	ClusterShade	-123.143	-227.098	-18.9505	-17.8291	-17.3935	-31.969	-2.9803	-1.27406	-2.07342	-40.9794	-276.848	-9.42284	-156.363	-231.425	-70.9825	-5.42519	-52.1791	-0.58327	-210.922	0.1852	0.10118	-1.59859	-246.255	-307.927	-119.138	-202.611	-22.8972	-9.74039	-4.29222	-2.32348	-149.542	-1.21138	-4.9914	-2.30598	-259.929	-254.443	-72.8694	-91.6352	-21.6598	-2.53231	-15.81	-30.1957	-32.8935	-1.82311	-0.36639	0.95785	-78.9112
log-sigma-6-0-mm-3D	glcm	MaximumProbability	0.40886	0.37332	0.41972	0.57795	0.45374	0.35002	0.44738	0.27524	0.4346	0.49179	0.23522	0.41383	0.46516	0.36599	0.55792	0.55726	0.46177	0.62222	0.4396	0.70781	0.60961	0.46144	0.23978	0.31717	0.42455	0.35788	0.47993	0.45429	0.46413	0.46408	0.38393	0.58586	0.50104	0.38319	0.27474	0.36397	0.41509	0.38587	0.50142	0.58249	0.60389	0.45015	0.42788	0.38938	0.48035	0.35646	0.26762
log-sigma-6-0-mm-3D	glcm	Idmn	0.99784	0.99699	0.99733	0.9973	0.99729	0.99523	0.99497	0.98644	0.98957	0.99805	0.99401	0.9972	0.99688	0.99551	0.99735	0.99714	0.99482	0.99549	0.99283	0.99627	0.99542	0.99618	0.98654	0.99261	0.99651	0.99421	0.99792	0.99685	0.99622	0.99584	0.99192	0.99545	0.99703	0.99554	0.98881	0.99269	0.99752	0.99725	0.99612	0.99567	0.99652	0.99399	0.99084	0.995	0.99425	0.99099	0.99165
log-sigma-6-0-mm-3D	glcm	JointEnergy	0.20591	0.17759	0.22042	0.36249	0.24891	0.16929	0.24579	0.15511	0.24339	0.2748	0.09323	0.2269	0.27126	0.21895	0.34588	0.37971	0.25849	0.41883	0.2462	0.52557	0.4222	0.31241	0.1191	0.1724	0.22473	0.17776	0.27391	0.25965	0.26158	0.26784	0.21143	0.38082	0.29504	0.20889	0.13225	0.20586	0.22871	0.22468	0.28401	0.37032	0.38979	0.23681	0.21115	0.25506	0.32104	0.21092	0.09684
log-sigma-6-0-mm-3D	glcm	Contrast	0.63933	0.8933	0.46182	0.27463	0.47407	0.59545	0.3295	0.51674	0.39789	0.50704	1.7919	0.3446	1.18359	1.70233	0.72273	0.29329	0.98115	0.16763	1.96568	0.13837	0.17069	0.19233	3.26509	2.82194	0.94193	1.57827	0.42081	0.38925	0.39005	0.27289	1.4743	0.16922	0.24484	0.29251	2.71867	2.00346	0.73997	0.82426	0.48443	0.21821	0.35617	0.75942	0.95901	0.25142	0.21412	0.46109	2.24019
log-sigma-6-0-mm-3D	glcm	DifferenceEntropy	1.11693	1.26664	0.99022	0.80507	0.96822	1.12248	0.86626	1.04949	0.95654	1.04939	1.63021	0.89254	1.12579	1.30375	0.93675	0.78896	1.10508	0.62125	1.35821	0.54772	0.61895	0.67177	1.74789	1.57803	1.13139	1.3533	0.89991	0.93821	0.91862	0.80785	1.32243	0.62668	0.77559	0.85289	1.66757	1.42781	1.10335	1.13233	0.99983	0.7324	0.87686	1.18399	1.26508	0.78693	0.70803	1.0045	1.72274
log-sigma-6-0-mm-3D	glcm	InverseVariance	0.27018	0.27666	0.27266	0.2081	0.25786	0.29178	0.27262	0.34238	0.27534	0.24671	0.32079	0.24918	0.19153	0.20113	0.18097	0.21053	0.24863	0.16006	0.1907	0.13317	0.15685	0.17496	0.2381	0.22605	0.22641	0.2311	0.22237	0.25194	0.26457	0.22851	0.2108	0.15777	0.20909	0.2444	0.24821	0.20345	0.23358	0.23268	0.23955	0.19539	0.23396	0.26628	0.27039	0.22459	0.19973	0.29959	0.31994
log-sigma-6-0-mm-3D	glcm	DifferenceVariance	0.44346	0.60598	0.31317	0.20676	0.33293	0.38485	0.21834	0.29673	0.2667	0.3525	1.01155	0.24106	0.93407	1.27537	0.59283	0.21609	0.74112	0.13563	1.42167	0.11565	0.13803	0.15246	1.90096	1.88848	0.72439	1.15865	0.31956	0.27448	0.26453	0.19881	1.05545	0.13773	0.18635	0.21143	1.71904	1.44235	0.54677	0.61202	0.33913	0.17034	0.24855	0.4991	0.55499	0.18668	0.16239	0.28696	1.18201
log-sigma-6-0-mm-3D	glcm	Idn	0.9784	0.97409	0.97581	0.97858	0.97678	0.96645	0.96711	0.94138	0.95417	0.97944	0.95858	0.97606	0.97981	0.97399	0.9826	0.97819	0.97183	0.9767	0.96668	0.98068	0.97687	0.97728	0.94431	0.96258	0.97703	0.96906	0.98146	0.97478	0.97188	0.97264	0.96358	0.97681	0.97762	0.97068	0.95129	0.96535	0.97918	0.9783	0.97264	0.97446	0.9743	0.96418	0.95282	0.97056	0.97066	0.95457	0.95005
log-sigma-6-0-mm-3D	glcm	Idm	0.82197	0.79471	0.83796	0.88433	0.84578	0.80977	0.85351	0.79845	0.84228	0.836	0.69469	0.85966	0.84341	0.80888	0.87519	0.88299	0.82962	0.91861	0.79464	0.93248	0.91934	0.90956	0.68598	0.74301	0.83614	0.796	0.86922	0.85375	0.84955	0.87808	0.79807	0.91907	0.88916	0.86935	0.71644	0.7843	0.83567	0.8318	0.84486	0.89839	0.86262	0.8039	0.76487	0.88287	0.89759	0.82224	0.66017
log-sigma-6-0-mm-3D	glcm	Correlation	0.90087	0.92168	0.8094	0.84269	0.74927	0.85619	0.77323	0.72521	0.70214	0.82716	0.92197	0.82677	0.84191	0.85244	0.80418	0.68436	0.73925	0.75226	0.82206	0.70272	0.70353	0.80558	0.83736	0.83829	0.8512	0.85813	0.7991	0.74796	0.70849	0.78748	0.8334	0.80206	0.82534	0.82684	0.84989	0.85716	0.85014	0.8551	0.80639	0.7728	0.77919	0.79907	0.78351	0.79683	0.71666	0.5889	0.82133
log-sigma-6-0-mm-3D	glcm	Autocorrelation	110.363	106.859	92.3214	62.0896	95.225	52.4323	33.2384	11.5851	13.7429	97.919	88.1223	62.1743	138.612	135.549	141.039	52.3249	95.9705	15.7121	132.953	9.96278	10.4412	18.6239	96.6995	128.835	135.188	129.897	116.761	63.7958	62.4162	22.713	112.554	15.0833	34.8358	23.0468	119.639	130.471	96.2135	97.6097	57.4435	25.2385	62.0603	53.5715	50.6152	20.9522	18.5297	15.8191	58.0466
log-sigma-6-0-mm-3D	glcm	SumEntropy	2.88861	3.16372	2.6222	2.10673	2.44062	2.98081	2.36918	2.68016	2.35264	2.43777	3.86684	2.53087	2.55525	2.83684	2.20225	1.70163	2.49127	1.75686	2.75644	1.40544	1.61598	2.03399	3.55659	3.15752	2.77372	3.1379	2.36691	2.31375	2.29149	2.31174	2.884	1.90809	2.29265	2.59363	3.47229	3.00509	2.6889	2.67264	2.44452	2.00086	1.95929	2.68077	2.82287	2.30959	1.89634	2.21999	3.67945
log-sigma-6-0-mm-3D	glcm	SumSquares	3.28702	5.79165	1.26942	0.89721	1.06964	2.07898	0.72555	0.92615	0.66882	1.53509	11.5613	1.00861	3.88438	5.95063	1.94437	0.48779	2.01147	0.34478	5.68577	0.23577	0.29003	0.4982	10.1776	8.87936	3.25321	5.71853	1.0797	0.80816	0.68728	0.6463	4.57517	0.42893	0.70778	0.84767	9.23095	7.09886	2.53691	2.92849	1.31635	0.5104	0.84365	1.89701	2.34904	0.62702	0.38121	0.57064	6.2649
log-sigma-6-0-mm-3D	glcm	ClusterProminence	1868.33	3500.27	196.596	185.718	202.583	310.896	22.0139	26.2618	19.3855	544.861	4800.13	82.3154	2336.13	3466.87	1033.17	47.8206	622.763	6.44303	3118.15	3.68127	3.60172	14.4325	3790.29	4786.23	1744.56	2972.37	303.516	105.52	38.5936	19.9461	2032.53	9.60455	46.2287	30.8513	3882.67	3805.32	899.606	1158.55	194.777	20.277	145.848	264.841	311.681	19.7981	5.45658	9.35382	1187.24
log-sigma-6-0-mm-3D	glcm	Imc2	0.90378	0.93248	0.85497	0.84219	0.8132	0.8984	0.83398	0.80648	0.78408	0.83145	0.96453	0.88265	0.88787	0.91304	0.84357	0.69497	0.82026	0.80735	0.89957	0.72867	0.75571	0.85982	0.94577	0.92513	0.90146	0.92823	0.85097	0.81244	0.78082	0.85126	0.91917	0.85032	0.87515	0.89465	0.9368	0.93046	0.88935	0.88971	0.84886	0.82642	0.76633	0.84871	0.89786	0.86636	0.77898	0.69097	0.9241
log-sigma-6-0-mm-3D	glcm	Imc1	-0.45075	-0.47195	-0.41506	-0.4494	-0.3941	-0.4296	-0.41531	-0.34826	-0.35267	-0.39049	-0.48565	-0.46011	-0.47432	-0.48281	-0.45604	-0.36963	-0.40683	-0.46413	-0.48075	-0.43627	-0.42724	-0.49329	-0.47936	-0.47409	-0.46252	-0.47133	-0.43726	-0.38795	-0.37346	-0.43871	-0.4905	-0.49889	-0.47142	-0.46109	-0.46049	-0.49191	-0.45386	-0.4542	-0.42794	-0.43952	-0.3963	-0.39745	-0.46269	-0.45461	-0.40837	-0.30025	-0.40531
log-sigma-6-0-mm-3D	glcm	DifferenceAverage	0.4007	0.48646	0.34589	0.23856	0.33361	0.41586	0.29906	0.42204	0.32919	0.35773	0.79444	0.29133	0.43559	0.56846	0.31548	0.24389	0.42503	0.16359	0.63175	0.1356	0.16289	0.18279	1.00817	0.83247	0.4164	0.57534	0.28584	0.30862	0.31518	0.24867	0.56372	0.16309	0.22554	0.26649	0.87466	0.65518	0.39176	0.41062	0.33909	0.20571	0.28832	0.45218	0.55166	0.23711	0.20636	0.37312	0.91643
log-sigma-6-0-mm-3D	glcm	Id	0.82999	0.80708	0.84289	0.88662	0.85054	0.81831	0.85552	0.80442	0.84619	0.84389	0.72098	0.86274	0.85344	0.8237	0.88093	0.88524	0.83749	0.91888	0.81276	0.93266	0.91977	0.91014	0.71831	0.76612	0.84478	0.81081	0.87279	0.85765	0.85306	0.87959	0.81471	0.91947	0.8904	0.87102	0.743	0.8032	0.84423	0.84101	0.85166	0.89916	0.86662	0.81579	0.78408	0.88383	0.8981	0.82774	0.69265
log-sigma-6-0-mm-3D	glcm	ClusterTendency	12.5087	22.2733	4.61585	3.3142	3.80449	7.72046	2.57268	3.18785	2.2774	5.63331	44.4534	3.68985	14.3539	22.1002	7.05476	1.65787	7.06472	1.21147	20.7774	0.80473	0.98944	1.80046	37.4452	32.6955	12.0709	21.2958	3.898	2.84339	2.35907	2.31231	16.8264	1.5465	2.58627	3.09817	34.2052	26.392	9.40769	10.8897	4.78096	1.82341	3.01843	6.8286	8.43716	2.25666	1.31072	1.82149	22.8194
log-sigma-6-0-mm-3D	firstorder	InterquartileRange	33.2581	37.1794	32.6539	18.5375	27.4525	39.6697	29.9752	30.9546	26.1275	20.7646	127.547	26.0186	17.8574	20.3841	16.5709	8.82001	21.998	17.4833	18.3904	11.1627	11.3292	11.51	105.765	46.1686	28.4697	35.8783	24.7292	21.3562	22.8798	26.8694	26.0458	21.5794	22.9263	30.1204	77.7028	28.5159	23.9104	20.8355	23.9993	17.9409	17.0081	26.0898	51.1806	23.9448	11.4579	25.4159	92.7044
log-sigma-6-0-mm-3D	firstorder	Skewness	-2.74584	-2.16099	-2.17174	-3.06195	-2.78968	-1.53097	-1.04742	-0.31914	-0.59259	-2.92136	-0.95712	-1.86621	-2.95802	-2.29224	-3.91196	-4.3269	-2.96091	-0.7317	-2.28609	-0.79184	-1.0204	-1.05328	-1.14605	-1.72473	-2.95233	-2.131	-3.36132	-2.72665	-1.68306	-0.85179	-2.25524	-0.96956	-1.48391	-0.51226	-1.36658	-1.97141	-2.6785	-2.71134	-2.14906	-1.25949	-3.03259	-1.7996	-1.35953	-0.36578	-0.8872	0.33877	-0.80558
log-sigma-6-0-mm-3D	firstorder	Uniformity	0.30808	0.27012	0.33321	0.46408	0.35841	0.27698	0.37419	0.30376	0.38057	0.38397	0.15871	0.34129	0.3674	0.30997	0.44238	0.50895	0.36287	0.50483	0.34092	0.61145	0.52468	0.41383	0.19363	0.25878	0.32374	0.265	0.38395	0.3813	0.38784	0.38147	0.30732	0.47256	0.40085	0.31691	0.21125	0.2917	0.33381	0.33166	0.38234	0.45266	0.49322	0.35417	0.28698	0.36926	0.44506	0.35699	0.18302
log-sigma-6-0-mm-3D	firstorder	Median	-12.8093	-12.0439	-14.0937	-8.61532	-10.4482	-22.4042	-9.66187	-24.1823	-15.0001	-8.25619	-25.6097	-7.10296	-4.62431	-2.85415	-6.16436	-2.78035	-7.46696	-8.34238	-3.39414	-4.86595	-3.22072	-1.84779	-8.40937	-1.41551	-9.98764	-8.95856	-10.71	-7.46374	-10.1572	-13.4759	-6.17846	-9.29591	-8.36198	-12.8291	-10.5481	-4.07466	-7.00017	-3.84857	-16.5651	-11.4796	-11.332	-19.2197	-21.4298	-21.3774	-2.16886	-11.5554	-26.0752
log-sigma-6-0-mm-3D	firstorder	Energy	1299934359	9.60277e+08	3.20052e+08	1.9557e+07	1.29319e+08	1.32964e+08	3.91925e+07	1.85087e+07	2.40026e+07	5.56416e+07	8.39735e+08	4.08983e+07	2260320354	1667594112	5.86738e+08	5.96247e+06	1.62739e+08	3.76659e+07	373597793	1.27341e+07	1.27199e+07	1.78723e+07	866828928	7.70173e+08	1633914564	1303667208	3.21909e+08	8.24293e+06	6.87783e+07	8.24199e+07	1.42679e+08	2.80317e+07	2.75095e+07	4.87438e+07	9.42956e+08	2.84458e+08	9.06469e+08	7.38203e+08	1.66006e+08	2.25609e+06	3.60995e+07	50168655	5.72111e+07	2.25263e+07	2.63994e+07	8.27466e+06	2.32684e+08
log-sigma-6-0-mm-3D	firstorder	RobustMeanAbsoluteDeviation	14.599	19.2662	13.6549	8.0442	11.984	17.0921	12.7955	13.0585	10.86	8.90186	55.8988	11.6466	9.5047	16.1671	7.64407	3.85689	10.111	7.47055	17.7607	4.76235	4.83455	5.4976	49.2095	32.4942	12.6573	19.7294	10.5561	8.86414	9.76758	11.1816	16.6921	9.28621	9.66108	12.4742	41.2938	24.376	11.1508	10.2553	10.8443	7.69833	7.30979	13.0973	22.5401	9.80589	5.22894	10.6864	39.8884
log-sigma-6-0-mm-3D	firstorder	MeanAbsoluteDeviation	29.4808	41.3933	21.3568	15.252	19.7869	27.0379	17.1537	18.4145	15.8651	19.0927	72.4404	18.1313	30.1673	41.8678	19.7746	8.54982	23.1087	11.0502	42.3745	7.55908	7.76629	10.365	67.0408	56.8756	28.1655	42.0389	17.3759	14.8195	15.0892	15.7758	37.513	13.1408	15.1417	17.9697	61.772	48.7969	25.2272	26.7092	20.4268	13.2258	14.4252	24.329	32.9868	14.7941	8.758	15.0577	52.7326
log-sigma-6-0-mm-3D	firstorder	TotalEnergy	4925305393	3638382215	1212639595	7.40991e+07	4.89975e+08	5.03785e+08	148496158	7.01274e+07	9.09433e+07	2.1082e+08	3181659912	1.54959e+08	5592492732	4125967335	1451708634	1.47524e+07	4.02651e+08	9.3193e+07	9.24357e+08	3.15068e+07	3.14716e+07	4.42198e+07	2144711244	1905564737	6519748059	5201974410	1284502851	3.28915e+07	2.74444e+08	3.28877e+08	5.69328e+08	1.11854e+08	1.0977e+08	1.945e+08	3762640306	1135063602	3189454907	2597403463	5.84098e+08	7.93816e+06	1.27018e+08	176520754	2.013e+08	7.92597e+07	9.28874e+07	2.91148e+07	8.1871e+08
log-sigma-6-0-mm-3D	firstorder	Maximum	144.389	144.389	63.5014	48.8381	55.7391	63.5014	36.8374	46.9754	49.4125	144.389	143.059	63.092	165.047	165.047	99.3163	60.617	57.0127	46.8432	99.3163	57.5034	57.7976	71.8873	93.133	165.047	88.7945	88.7945	63.1936	66.1832	48.5315	63.1936	48.4404	42.154	58.3546	73.1112	62.0299	88.7945	158.765	158.765	51.4532	41.9212	48.3448	51.4532	45.7917	46.4159	49.8131	60.2021	152.589
log-sigma-6-0-mm-3D	firstorder	RootMeanSquared	54.0493	70.5237	37.4557	28.7231	35.0393	48.8203	27.3738	35.5224	27.359	35.7726	109.343	29.4079	55.3379	68.4972	40.2038	17.4353	42.316	18.3723	68.3359	12.576	12.1173	16.0432	97.1238	84.6585	52.4762	70.0184	31.9726	25.7755	25.4434	26.9227	62.174	21.9764	25.1136	28.3681	91.9314	75.3114	45.2204	47.3717	38.8302	23.0972	28.8626	46.0624	56.6581	29.8402	13.1768	22.1242	81.9444
log-sigma-6-0-mm-3D	firstorder	90Percentile	1.70804	2.20404	1.09561	2.63918	2.12591	-0.44475	0.69471	-0.69456	0.6587	5.56011	1.86628	2.31165	3.15083	3.86457	2.31981	3.6799	3.83629	1.49514	2.26225	1.63255	2.44168	9.16916	3.0676	3.43249	2.8973	3.67986	1.97889	6.07544	2.80561	1.0323	3.77795	0.38229	2.31652	4.45336	3.46663	4.35452	3.66573	4.02816	0.16339	6.83686	2.9067	-4.15348	-2.19622	-1.35348	4.18112	12.5816	1.37272
log-sigma-6-0-mm-3D	firstorder	Minimum	-272.557	-272.557	-226.351	-184.582	-226.351	-180.1	-125.914	-89.3067	-91.4877	-240.539	-272.557	-176.25	-287.715	-287.439	-287.715	-165.093	-228.112	-79.2898	-287.715	-57.8106	-64.0272	-82.7457	-263.902	-287.439	-283.271	-283.271	-262.131	-175.765	-196.955	-101.719	-262.131	-77.663	-131.863	-115.992	-277.305	-283.271	-241.695	-241.695	-195.495	-100.739	-188.63	-180.079	-195.495	-100.249	-75.8396	-82.7515	-206.098
log-sigma-6-0-mm-3D	firstorder	Entropy	2.25776	2.51362	2.0122	1.60059	1.91856	2.27646	1.7275	1.94021	1.7303	1.9409	3.12007	1.90189	2.03591	2.29591	1.72695	1.25751	1.96965	1.32711	2.21213	1.03015	1.17378	1.52636	2.90833	2.58958	2.16955	2.50855	1.79492	1.74502	1.71794	1.70822	2.29483	1.41871	1.71437	1.93558	2.81862	2.41092	2.0994	2.09351	1.92485	1.55666	1.54104	2.05422	2.33091	1.72567	1.37267	1.67697	2.92587
log-sigma-6-0-mm-3D	firstorder	Range	416.945	416.945	289.852	233.42	282.09	243.601	162.751	136.282	140.9	384.927	415.616	239.342	452.762	452.486	387.031	225.71	285.124	126.133	387.031	115.314	121.825	154.633	357.035	452.486	372.066	372.066	325.325	241.949	245.486	164.913	310.572	119.817	190.217	189.103	339.335	372.066	400.46	400.46	246.948	142.661	236.975	231.532	241.286	146.664	125.653	142.954	358.687
log-sigma-6-0-mm-3D	firstorder	Variance	2135.56	3695.16	879.231	608.725	851.684	1303.53	424.12	518.033	404.708	1043.32	7171.33	591.301	2564.21	3856.81	1335.82	265.35	1408.22	200.38	3747.06	108.841	110.786	235.764	6340.54	5552.71	2121.94	3728.45	700.351	519.651	413.876	385.345	3013.45	266.558	423.668	502.609	5863.82	4446.32	1619.42	1865.28	913.1	357.435	577.074	1165.31	1735.2	372.263	145.209	349.804	3890.66
log-sigma-6-0-mm-3D	firstorder	10Percentile	-68.1775	-124.631	-55.6928	-35.8268	-49.524	-82.7383	-50.3854	-60.6677	-45.5394	-39.379	-219.149	-50.5468	-64.2921	-129.438	-37.5547	-15.3687	-51.048	-31.8429	-127.388	-19.5282	-19.1779	-23.2155	-199.1	-176.299	-60.4423	-129.687	-44.8018	-32.623	-42.9559	-45.5988	-118.101	-39.035	-38.1846	-48.1859	-194.728	-148.816	-57.2858	-56.3171	-59.1656	-34.0569	-33.3796	-79.9998	-100.208	-46.5615	-22.2822	-36.3468	-159.195
log-sigma-6-0-mm-3D	firstorder	Kurtosis	11.4748	6.99778	10.2987	16.6797	15.2305	5.32994	3.40074	2.6983	3.6249	16.1408	2.45237	7.89699	11.5354	7.30113	20.5625	28.4436	12.6928	4.10387	7.31414	6.85868	6.02724	6.93454	2.85083	4.76686	12.3835	6.74653	21.9395	16.8179	9.02055	3.6953	7.33026	3.73039	7.46359	3.32174	3.46865	5.80776	10.8462	10.4953	8.90008	6.20517	15.9872	6.30017	4.36111	3.94769	5.50842	3.09868	2.55022
log-sigma-6-0-mm-3D	firstorder	Mean	-28.0316	-35.7552	-22.8845	-14.7068	-19.3924	-32.8617	-18.0334	-27.2729	-18.542	-15.3737	-69.1706	-16.5385	-22.3175	-28.8975	-16.7489	-6.21614	-19.5557	-11.7116	-30.3766	-7.02245	-6.0035	-4.64985	-55.6101	-40.1791	-25.1358	-34.2655	-17.9415	-12.0303	-15.2804	-18.4252	-29.1917	-14.7108	-14.3883	-17.3822	-50.8682	-35.0071	-20.6266	-19.4628	-24.3861	-13.2682	-15.9993	-30.9263	-38.405	-22.7634	-5.33095	-11.8184	-53.1435
log-sigma-6-0-mm-3D	glrlm	ShortRunLowGrayLevelEmphasis	0.01682	0.02925	0.00736	0.01389	0.00787	0.01807	0.0163	0.07359	0.04922	0.01116	0.05444	0.00988	0.01217	0.01645	0.00734	0.01196	0.01053	0.02171	0.01624	0.03741	0.04033	0.02446	0.03532	0.02451	0.00939	0.01458	0.0058	0.01092	0.00903	0.02368	0.01701	0.02691	0.01652	0.02318	0.0187	0.01924	0.01309	0.01516	0.01819	0.02826	0.01358	0.01863	0.03424	0.02216	0.02151	0.03143	0.03642
log-sigma-6-0-mm-3D	glrlm	GrayLevelVariance	6.25367	9.40669	2.28777	2.1822	2.39569	2.85207	0.93096	1.00302	0.96221	3.55749	11.4299	1.58754	8.51029	10.6142	5.19621	1.12422	4.10053	0.64471	9.98955	0.4814	0.46989	0.7874	11.1021	12.0318	6.70567	9.71618	2.32444	1.6447	1.18489	0.99416	7.77406	0.69451	1.28936	1.22025	11.3092	10.6083	4.9466	5.73789	2.68226	0.98467	2.03863	2.76052	3.61741	0.87732	0.59207	0.78096	6.68728
log-sigma-6-0-mm-3D	glrlm	LowGrayLevelRunEmphasis	0.02614	0.04233	0.01394	0.02515	0.01448	0.03137	0.03576	0.12941	0.099	0.0177	0.07475	0.02012	0.0188	0.02384	0.01288	0.02483	0.01872	0.0689	0.02463	0.11474	0.11022	0.06506	0.04904	0.03409	0.01491	0.02086	0.01148	0.01992	0.01876	0.05479	0.02551	0.08217	0.03684	0.05332	0.026	0.0266	0.02093	0.02349	0.03053	0.05198	0.02463	0.03111	0.05234	0.05232	0.06145	0.06664	0.04905
log-sigma-6-0-mm-3D	glrlm	GrayLevelNonUniformityNormalized	0.18153	0.14353	0.23255	0.28895	0.24891	0.19872	0.29502	0.28448	0.29642	0.23022	0.0973	0.26675	0.19467	0.15796	0.25139	0.39859	0.23975	0.34879	0.17023	0.41507	0.40741	0.33892	0.11189	0.14002	0.19029	0.14193	0.26356	0.30528	0.28699	0.287	0.17813	0.33683	0.2812	0.25712	0.11385	0.14676	0.20242	0.19935	0.2278	0.32637	0.29924	0.23337	0.17061	0.31897	0.36612	0.31833	0.12072
log-sigma-6-0-mm-3D	glrlm	RunVariance	44.4499	29.7843	52.7348	34.7917	65.6974	28.4325	36.7964	15.8544	26.6719	35.868	14.7321	28.1924	112.454	71.0645	144.72	54.1938	94.6852	113.896	92.1822	119.112	73.6201	43.6087	41.4007	53.5393	47.3566	31.2668	57.5102	14.6142	63.0882	45.716	25.7282	46.5748	25.3778	21.4077	27.8281	22.8828	52.9209	45.394	61.2777	10.5759	95.4284	52.5538	31.6908	18.4095	58.9198	21.469	14.0139
log-sigma-6-0-mm-3D	glrlm	GrayLevelNonUniformity	30649.1	11366.9	19055.4	2228.97	9717.44	4759.33	5415.36	2037.3	3714.69	3914.54	3622.38	4415.08	44482.9	19788.8	24709.7	2748.59	8874.08	9466.86	5194.61	6965.3	8227.86	6256.06	5306.19	6851.6	36791.5	13866.4	24225.9	1495.22	11112.9	9738.03	2530.56	4463.99	3369.67	5008.03	6080.36	2847.7	30551.5	21766.2	9270.48	528.332	5255.22	2830.04	1469.65	2856.72	14242.4	2399.64	2382.99
log-sigma-6-0-mm-3D	glrlm	LongRunEmphasis	67.9922	45.4153	86.0375	64.9998	112.747	47.1671	70.9385	32.6837	47.9065	58.3113	22.6305	55.1814	168.493	109.508	225.069	117.537	156.731	204.972	149.155	232.835	147.707	90.8858	61.0371	84.0806	77.0629	50.9048	101.435	33.4533	111.02	84.8189	53.3897	98.5028	52.0759	41.1702	42.9398	42.6056	86.7537	77.4316	96.0474	26.9565	166.031	78.4137	61.894	38.3342	119.83	42.951	22.3305
log-sigma-6-0-mm-3D	glrlm	ShortRunHighGrayLevelEmphasis	48.1802	45.2115	41.692	27.9006	43.3324	25.9535	13.7238	7.49714	7.63308	49.8496	37.1568	25.0883	49.2643	48.7537	50.4737	21.7169	41.6588	6.93112	45.7313	3.89215	4.12595	7.4342	40.0489	51.2639	53.4119	50.9785	46.7087	32.5143	27.9281	9.62542	39.6464	5.14629	14.0267	11.624	49.7123	46.4094	38.492	36.5527	27.0549	11.5302	29.9748	26.4487	22.6551	11.962	6.35906	9.81265	33.407
log-sigma-6-0-mm-3D	glrlm	RunLengthNonUniformity	55599.2	28149.5	26834	2217.56	13415.1	8862.4	5275.83	3300.79	3893.04	5806.18	17969.7	4548.08	67831.1	43055.7	25572.6	1932.26	12769.7	5227.03	10253.5	2822.52	3942.4	3688.77	22839.3	20369.9	59363.3	35479.8	24583.9	1664.37	12109.7	8432.78	5057.65	2307.29	2625.94	4917.25	24522.9	7301.88	45878.9	31156	14938.2	512.976	6356.19	4697.41	4256.38	2696.91	7203.65	2658.22	10594.5
log-sigma-6-0-mm-3D	glrlm	ShortRunEmphasis	0.52308	0.56815	0.48031	0.45925	0.47809	0.53193	0.43277	0.56763	0.46955	0.52452	0.67086	0.43765	0.46742	0.51516	0.41612	0.42474	0.47375	0.3466	0.49674	0.3127	0.34517	0.3553	0.61644	0.57098	0.48358	0.53964	0.4261	0.48869	0.45346	0.40905	0.49813	0.32048	0.39508	0.43653	0.61216	0.54504	0.48551	0.47705	0.50458	0.47852	0.48963	0.54246	0.56344	0.46385	0.33008	0.49656	0.68292
log-sigma-6-0-mm-3D	glrlm	LongRunHighGrayLevelEmphasis	8051.42	5413.94	8326.7	4123.02	11052.2	2758.4	2437.58	417.042	693.981	5878.08	2582.87	3570.6	24700.2	16245.1	32551.2	6096.94	15818.3	3228	21560.9	2212.94	1510.85	1720.69	7352.23	12390.1	10978.5	7271.39	12074.3	2142.98	7045.5	1986.65	6482.43	1511.56	1828.18	979.571	6096.99	6154.86	8805.42	8010.05	5934.16	684.434	10712	4758.99	3479.63	824.445	2242.24	670.314	1586.53
log-sigma-6-0-mm-3D	glrlm	RunPercentage	0.36187	0.38941	0.35473	0.31618	0.36521	0.4188	0.35021	0.48338	0.38756	0.37434	0.51813	0.34694	0.29755	0.33676	0.26704	0.34226	0.3882	0.23975	0.36286	0.20775	0.23484	0.26311	0.48901	0.42581	0.31887	0.35958	0.29105	0.38874	0.35878	0.29718	0.37855	0.22821	0.27567	0.31995	0.45699	0.3796	0.32947	0.32174	0.36331	0.3811	0.3821	0.47031	0.47437	0.35117	0.25409	0.43872	0.55767
log-sigma-6-0-mm-3D	glrlm	LongRunLowGrayLevelEmphasis	0.71923	0.63022	0.9338	1.084	1.21972	0.94644	2.20655	3.72402	3.95913	0.63447	0.67876	0.89953	1.37525	1.04139	1.65821	2.33427	1.72007	13.7054	1.35731	25.7345	15.7373	5.32268	1.21394	1.1593	0.61903	0.47936	0.88636	0.55263	1.8037	3.96235	0.60446	6.99645	1.59664	1.96831	0.49062	0.46802	1.01309	0.9408	1.72453	1.15121	2.67903	1.4375	1.53532	1.99473	6.85358	3.08968	0.6351
log-sigma-6-0-mm-3D	glrlm	RunEntropy	5.37665	5.40281	5.09455	4.86596	5.00254	4.93589	4.70037	4.14401	4.46989	4.95311	5.02542	4.93356	5.7142	5.65191	5.55787	4.40473	5.02645	4.89823	5.38796	4.95004	4.82315	5.01548	5.14817	5.35263	5.55014	5.56053	5.26306	4.46214	4.78423	4.98162	5.26082	5.0916	5.08112	4.93468	5.24818	5.34177	5.4492	5.47499	4.98786	4.29751	4.55196	4.53021	4.6535	4.49685	4.97188	4.08921	4.77228
log-sigma-6-0-mm-3D	glrlm	HighGrayLevelRunEmphasis	99.7453	90.7519	88.678	61.7174	92.1218	50.0218	32.4079	12.9176	15.2997	96.5162	66.4182	59.69	121.614	112.509	132.489	52.2146	90.8855	17.5363	111.706	11.2545	11.4421	19.7521	75.5339	104.709	122.318	110.187	113.124	65.7697	61.8882	23.084	95.3721	15.4306	35.5034	24.7871	94.7987	106.015	87.1224	86.8902	54.887	24.8946	60.6716	50.9885	44.0353	23.3691	18.9764	18.2214	52.6289
log-sigma-6-0-mm-3D	glrlm	RunLengthNonUniformityNormalized	0.29216	0.32847	0.27038	0.24707	0.276	0.31799	0.23386	0.3769	0.26281	0.30027	0.44418	0.23059	0.24854	0.29247	0.21056	0.22491	0.28075	0.16097	0.27762	0.13652	0.15775	0.16743	0.41306	0.35849	0.26214	0.31569	0.21942	0.28715	0.25177	0.20705	0.29326	0.14676	0.19138	0.22262	0.40361	0.32071	0.25898	0.24587	0.3011	0.2714	0.29734	0.34204	0.39622	0.25703	0.15297	0.29246	0.47495
log-sigma-6-0-mm-3D	glszm	GrayLevelVariance	10.4262	9.90937	4.375	6.05556	5.51107	3.82713	2.29675	2.02497	1.19009	7.55509	6.87775	6.43516	8.85558	8.73321	11.2548	5.06818	10.2133	1.85224	12.7027	1.31738	0.99976	2.60024	8.05138	10.8383	7.53562	7.52676	7.3313	8.53994	3.9447	2.23585	7.65664	1.33091	2.41837	1.89305	6.32086	7.33368	6.26085	5.83972	7.29269	2.87889	8.3844	5.27105	8.44973	1.60844	2.1268	2.39667	5.55418
log-sigma-6-0-mm-3D	glszm	ZoneVariance	4.11347e+07	9.16315e+06	4.3692e+07	6.55283e+06	2.32754e+07	4.68568e+06	1.29455e+07	1.78411e+06	4.96394e+06	5.18233e+06	812069	8.02093e+06	1.912e+08	4.54826e+07	2.26655e+08	7.35669e+06	3.73521e+07	9.67717e+07	1.74531e+07	1.20471e+08	5.80437e+07	2.92888e+07	3.94148e+06	6.48727e+06	1.09676e+08	2.56384e+07	1.04225e+08	2.01755e+06	3.27795e+07	4.54933e+07	3.57631e+06	2.75054e+07	1.24669e+07	1.29133e+07	5.39142e+06	2.7891e+06	6.51017e+07	4.23126e+07	3.06537e+07	393265	1.72331e+07	3.41331e+06	1.94777e+06	5.05264e+06	108742000	1.50503e+06	491768
log-sigma-6-0-mm-3D	glszm	GrayLevelNonUniformityNormalized	0.10307	0.1062	0.29466	0.1821	0.29547	0.26602	0.46092	0.21956	0.40739	0.15791	0.12793	0.13661	0.10507	0.10234	0.12538	0.16116	0.15876	0.29553	0.08542	0.31738	0.35621	0.23787	0.1095	0.09093	0.11693	0.1088	0.18696	0.14793	0.2736	0.2855	0.10219	0.36331	0.24298	0.31639	0.13068	0.10496	0.1255	0.12403	0.18093	0.21107	0.224	0.13572	0.12076	0.3748	0.22715	0.24214	0.12932
log-sigma-6-0-mm-3D	glszm	SizeZoneNonUniformityNormalized	0.15983	0.16368	0.15297	0.04321	0.16126	0.14381	0.12016	0.11134	0.08651	0.07	0.17844	0.06131	0.10793	0.11793	0.06011	0.04959	0.07556	0.09313	0.05403	0.04266	0.09964	0.08402	0.12232	0.10402	0.14359	0.16041	0.08674	0.04734	0.09056	0.11354	0.04184	0.10347	0.12181	0.24283	0.11655	0.13428	0.1277	0.14055	0.06373	0.07266	0.0432	0.08651	0.03034	0.08167	0.11871	0.2201	0.13959
log-sigma-6-0-mm-3D	glszm	SizeZoneNonUniformity	227.752	171.861	57.9763	1.55556	24.351	24.4471	8.89189	3.45161	6.31507	8.88976	161.31	5.21176	110.195	98.7037	15.0877	1.09091	5.66667	5.77419	6.48333	1.32258	6.47692	5.46154	46.1141	45.6651	144.736	114.211	30.6204	1.23077	11.32	11.8077	4.51852	5.69091	6.82143	20.8837	53.9633	33.0325	122.717	116.655	8.98582	1.23529	2.16	4.41176	1.2439	3.51163	10.8022	13.4262	54.1598
log-sigma-6-0-mm-3D	glszm	GrayLevelNonUniformity	146.868	111.51	111.675	6.55556	44.6159	45.2235	34.1081	6.80645	29.7397	20.0551	115.65	11.6118	107.28	85.6571	31.4701	3.54545	11.9067	18.3226	10.25	9.83871	23.1538	15.4615	41.2812	39.9203	117.867	77.4635	65.9972	3.84615	34.2	29.6923	11.037	19.9818	13.6071	27.2093	60.5032	25.8211	120.609	102.945	25.5106	3.58824	11.2	6.92157	4.95122	16.1163	20.6703	14.7705	50.1753
log-sigma-6-0-mm-3D	glszm	LargeAreaEmphasis	4.12322e+07	9.19696e+06	4.40543e+07	6.98642e+06	2.37619e+07	4.79337e+06	1.3445e+07	2.008e+06	5.15691e+06	5.29955e+06	818106	8.33047e+06	1.91723e+08	4.56629e+07	2.28746e+08	8151546	3.88205e+07	1.00011e+08	1.78976e+07	1.27217e+08	5.98201e+07	3.043e+07	4.00089e+06	6.54719e+06	1.10022e+08	2.57779e+07	1.0502e+08	2.24526e+06	3.35019e+07	4.66887e+07	3.69311e+06	2.86191e+07	1.30736e+07	1.34093e+07	5.44949e+06	2.83067e+06	6.53145e+07	4.24697e+07	3.12634e+07	455149	1.79842e+07	3.62826e+06	2.13671e+06	5.39876e+06	1.11534e+08	1.58183e+06	499745
log-sigma-6-0-mm-3D	glszm	SmallAreaHighGrayLevelEmphasis	37.8749	31.1133	44.9695	10.9754	50.5206	23.7049	15.5655	7.72436	7.94257	36.7312	26.6952	15.9429	43.2143	42.137	37.1912	2.14645	28.6027	8.02368	30.4799	1.45504	5.80069	8.04338	34.6511	30.9341	51.5238	50.1022	40.0016	7.01609	25.6845	12.3541	13.4954	6.99229	18.9752	22.6092	36.0689	38.9864	41.213	43.2757	18.1075	3.33498	11.7523	19.2302	4.31776	9.16189	7.61052	14.3552	35.135
log-sigma-6-0-mm-3D	glszm	ZonePercentage	0.0032	0.00544	0.00166	0.00152	0.00143	0.00305	0.00141	0.00211	0.00228	0.00292	0.01287	0.0018	0.00138	0.00235	0.00069	0.00112	0.00083	0.00056	0.0015	0.00039	0.00075	0.00094	0.0041	0.00409	0.0017	0.00268	0.00112	0.0021	0.00118	0.00091	0.00293	0.00095	0.00128	0.00142	0.00415	0.0049	0.00217	0.00252	0.00128	0.00402	0.00115	0.00216	0.0023	0.0017	0.0006	0.00361	0.0112
log-sigma-6-0-mm-3D	glszm	LargeAreaLowGrayLevelEmphasis	351279	83429.4	455906	110546	243293	84880.4	399100	186639	372128	53375.1	14643.6	129571	1.30732e+06	310410	1.57467e+06	162123	386652	6.44843e+06	124259	1.3858e+07	6.30282e+06	1.69884e+06	40991.8	44582.1	772311	183858	880903	34818.6	532662	2.04607e+06	30186.8	1.914e+06	376666	594905	43796	19576.1	646313	414083	503511	18125.6	281181	59992.1	37040.7	259119	6.34727e+06	110352	10537.1
log-sigma-6-0-mm-3D	glszm	LargeAreaHighGrayLevelEmphasis	4943859349	1112270642	4300145648	4.44294e+08	2342349859	2.84855e+08	4.6795e+08	2.62623e+07	7.60579e+07	5.29845e+08	9.53749e+07	5.4316e+08	28453030563	6942178661	33350647801	4.13142e+08	3948724017	1588798959	2652720337	1191107770	5.92475e+08	5.73968e+08	5.133e+08	1029351965	15881517402	3781580887	12592353635	1.46888e+08	2128642530	1110696557	4.6301e+08	4.44376e+08	4.62804e+08	3.23178e+08	8.09162e+08	4.26768e+08	6701144666	4456665655	1961269069	1.16593e+07	1154781592	2.26043e+08	1.2902e+08	1.18861e+08	2045139294	2.45555e+07	3.71686e+07
log-sigma-6-0-mm-3D	glszm	HighGrayLevelZoneEmphasis	88.0021	73.7114	106.124	64.8333	109.119	65.5882	40.7703	20.7097	26.6027	129.945	58.8484	55.2706	133.284	128.867	132.518	47.3182	94.8533	24.6452	106.308	15.8064	17.1231	28.8462	90.8276	123.034	124.081	110.242	119.283	60.2692	75.584	34.5288	66.0093	22.4909	48.4643	40.593	97.5378	89.435	110.7	113.524	60.7589	28.4706	52.74	55.098	35.439	35.9535	21.3516	28.5574	88.1392
log-sigma-6-0-mm-3D	glszm	SmallAreaEmphasis	0.382	0.36919	0.39957	0.14226	0.41241	0.36778	0.34622	0.30637	0.28229	0.244	0.36981	0.23324	0.30054	0.30282	0.23447	0.02815	0.26222	0.29122	0.20794	0.08638	0.30542	0.27217	0.33338	0.22071	0.3804	0.40054	0.29279	0.09453	0.29546	0.33005	0.16044	0.29834	0.34269	0.50703	0.32685	0.35847	0.34505	0.35873	0.24579	0.1444	0.14803	0.27024	0.08062	0.26316	0.34704	0.47962	0.35965
log-sigma-6-0-mm-3D	glszm	LowGrayLevelZoneEmphasis	0.02754	0.03351	0.01602	0.05469	0.02158	0.03351	0.04906	0.12541	0.06304	0.02027	0.03803	0.0496	0.01727	0.0171	0.02784	0.08113	0.05024	0.09924	0.04726	0.11992	0.10042	0.08458	0.03871	0.02177	0.01544	0.01846	0.01744	0.07424	0.02749	0.05537	0.04033	0.09038	0.04491	0.04604	0.0204	0.02202	0.01551	0.01479	0.07718	0.10788	0.10663	0.05171	0.16264	0.05738	0.091	0.0957	0.02537
log-sigma-6-0-mm-3D	glszm	ZoneEntropy	6.80079	6.50507	5.88381	5.05881	5.32118	5.52588	4.78895	4.36501	4.89774	6.20196	6.07111	5.96233	7.27582	7.07249	6.96691	4.45943	5.60843	5.10238	6.56286	4.76065	5.16023	5.48143	6.68543	6.9872	6.90004	6.63381	6.62733	4.70044	5.5238	5.25407	6.3186	4.74282	4.92325	4.41404	6.60708	6.42326	6.91349	6.67581	6.32381	4.08746	5.17083	5.25067	5.35755	4.78321	5.49237	4.64451	6.27643
log-sigma-6-0-mm-3D	glszm	SmallAreaLowGrayLevelEmphasis	0.00674	0.00793	0.00411	0.00218	0.00385	0.00735	0.02365	0.01421	0.01031	0.00202	0.00878	0.01933	0.00257	0.00268	0.00205	0.00061	0.00448	0.02692	0.00229	0.00528	0.03155	0.02875	0.00431	0.00201	0.00356	0.00414	0.00249	0.0056	0.00381	0.00974	0.00255	0.01557	0.00667	0.01199	0.00372	0.00423	0.00347	0.00357	0.00443	0.06109	0.0035	0.0046	0.00367	0.0133	0.02945	0.05301	0.00683
log-sigma-6-0-mm-3D	ngtdm	Coarseness	3e-05	9e-05	6e-05	0.00068	0.00012	0.00027	0.00024	0.00085	0.00039	0.00032	0.00031	0.00031	2e-05	4e-05	4e-05	0.00058	0.00013	0.00016	0.00017	0.00022	0.00018	0.00025	0.00016	0.00013	3e-05	6e-05	5e-05	0.0011	0.00011	0.00013	0.00042	0.0003	0.00036	0.00026	0.00014	0.00032	3e-05	4e-05	0.00014	0.00389	0.00032	0.00067	0.00102	0.00057	8e-05	0.0006	0.00042
log-sigma-6-0-mm-3D	ngtdm	Complexity	41.4081	43.1946	26.3353	10.7795	27.1284	16.867	8.01006	4.36417	3.93629	34.6252	58.5028	14.4651	57.0577	68.391	34.844	10.9915	31.4176	2.55316	49.8732	2.16954	2.58039	3.56838	61.4192	93.2161	39.2612	46.0649	26.8114	15.8441	15.459	6.30205	28.7284	2.50113	7.51454	6.49282	52.8365	49.2174	40.69	42.6289	14.6028	4.17597	12.9767	15.2646	12.9931	4.86036	3.41416	7.00283	68.7293
log-sigma-6-0-mm-3D	ngtdm	Strength	0.00737	0.01681	0.00846	0.06417	0.01844	0.01723	0.00896	0.01025	0.00498	0.06403	0.03974	0.02834	0.00567	0.01007	0.01118	0.05758	0.01798	0.00241	0.03226	0.00368	0.0029	0.00565	0.0157	0.02557	0.00572	0.01024	0.01008	0.10489	0.01002	0.00383	0.05553	0.00453	0.01691	0.00706	0.0167	0.0514	0.00698	0.00914	0.01062	0.09847	0.02858	0.04425	0.04494	0.01253	0.00156	0.01197	0.0472
log-sigma-6-0-mm-3D	ngtdm	Contrast	0.00772	0.01435	0.00544	0.00436	0.00544	0.01178	0.00658	0.0183	0.01254	0.00416	0.03718	0.00461	0.0082	0.01503	0.00493	0.00257	0.01127	0.00391	0.02183	0.00222	0.00316	0.00406	0.06351	0.02976	0.00918	0.02038	0.00322	0.00437	0.00459	0.00524	0.0244	0.00465	0.00415	0.00731	0.05067	0.02644	0.00595	0.00719	0.00714	0.00557	0.00518	0.01	0.01971	0.00706	0.00527	0.0095	0.02937
log-sigma-6-0-mm-3D	ngtdm	Busyness	104.438	41.9549	89.1774	12.0035	42.1072	32.4948	65.39	53.107	95.6956	11.801	15.202	24.5017	134.368	65.7888	78.8507	14.655	39.4035	198.026	19.8505	167.89	212.783	100.032	31.8841	22.698	129.949	58.2448	90.0527	6.67774	74.4891	145.243	11.6577	110.103	35.4838	77.4925	31.3163	11.1957	111.504	86.0035	55.5916	5.29405	24.9684	12.3166	10.2765	41.9594	359.864	47.3913	14.2201
log-sigma-9-0-mm-3D	gldm	GrayLevelVariance	4.61709	8.32575	1.42926	1.17013	1.15693	2.12831	0.98607	1.11789	0.73896	1.9936	13.6991	2.14906	5.42223	8.21399	2.67785	0.61369	2.203	0.76927	7.18054	0.34239	0.36122	0.72054	11.8095	11.5335	4.69714	8.03989	1.64511	1.34932	0.83844	0.84548	6.67271	0.86551	0.73372	0.98539	11.7571	9.30463	3.92949	4.17223	3.22006	0.65233	1.75492	1.80967	7.28878	1.40765	0.48373	0.70845	6.71949
log-sigma-9-0-mm-3D	gldm	HighGrayLevelEmphasis	123.183	115.926	54.0542	44.3972	57.2515	35.7752	54.1343	11.1199	13.7979	76.2951	84.2222	71.3566	127.914	122.79	131.995	25.8518	73.3849	44.1223	117.645	15.2386	25.2437	50.5629	97.2777	112.341	147.408	139.408	108.319	45.3432	44.1097	19.6614	95.7651	20.3869	22.0755	22.6325	100.357	138.108	89.2172	90.981	83.586	15.8529	74.465	37.4174	59.3234	53.7214	37.0333	27.5611	57.383
log-sigma-9-0-mm-3D	gldm	DependenceEntropy	6.21298	6.51838	5.8522	5.6128	5.62646	6.38638	5.36723	6.1103	5.64767	5.61091	7.11963	5.83006	5.43107	5.77461	5.0046	4.78769	5.25102	4.72317	5.19948	4.03217	4.16336	4.91116	6.49127	6.06459	5.81255	6.21297	5.36418	5.82748	5.14583	5.26823	5.86814	5.06854	4.99802	5.68905	6.52464	6.10618	5.82469	5.62645	6.1096	5.94407	5.36212	6.0345	6.21485	5.83257	4.46467	5.52947	6.81475
log-sigma-9-0-mm-3D	gldm	DependenceNonUniformity	44827	16545	25184.5	2430.7	12406.5	4567.27	7113.47	1200.28	3054.62	4816.18	4498.73	5171.54	129810	50563.4	75381.3	2718.36	14020.1	25867.8	13127.6	20988.5	21551.5	12615.1	10889.1	14339.8	85438.8	30239.7	52099.2	1017.01	15106.7	18715.7	4064.79	11658.1	7512.34	7069.56	10277.8	5194.23	57138.6	47834.5	10691.2	253.454	5681.3	2821.31	2481.43	2088.79	35836.4	1340.66	2472.75
log-sigma-9-0-mm-3D	gldm	GrayLevelNonUniformity	113225	42012.1	64743.1	8763.13	32156.7	12773.3	17654.3	3934.32	11219.6	14400.2	7295.78	14987.3	221144	88631.1	129860	9515.94	30325.3	40798.1	21867.9	41941.7	45661	29655	11030.2	17676.7	166043	62332.3	103512	4182.51	38675.2	36811.6	9790.17	20426.1	18262.6	19286.7	17618.6	12200.3	126959	100084	28233.7	1569.93	16515	5319.93	2360.57	7722.47	69031	6093.51	5112.83
log-sigma-9-0-mm-3D	gldm	SmallDependenceEmphasis	0.0091	0.01227	0.00705	0.00586	0.00698	0.01014	0.00596	0.00944	0.00692	0.00882	0.02286	0.00663	0.00708	0.00935	0.00522	0.00619	0.00691	0.00381	0.00878	0.00356	0.00377	0.00437	0.01618	0.01303	0.00765	0.01066	0.0054	0.00754	0.00616	0.0048	0.01048	0.00387	0.00441	0.00562	0.01574	0.01361	0.00805	0.00817	0.008	0.00905	0.00712	0.01045	0.01323	0.0072	0.00369	0.00956	0.02432
log-sigma-9-0-mm-3D	gldm	SmallDependenceHighGrayLevelEmphasis	0.99117	1.13606	0.39862	0.2573	0.41	0.42348	0.3119	0.14137	0.12785	0.76203	1.62239	0.40786	0.75997	0.93421	0.61776	0.16384	0.48856	0.1697	0.83275	0.05573	0.09443	0.21579	1.43269	1.25612	0.97501	1.20681	0.57165	0.34427	0.28446	0.10861	0.81669	0.08258	0.10388	0.16257	1.2178	1.62877	0.67856	0.70343	0.62217	0.16077	0.512	0.42603	0.63263	0.3937	0.14002	0.32996	1.82209
log-sigma-9-0-mm-3D	gldm	DependenceNonUniformityNormalized	0.10074	0.08569	0.11039	0.10254	0.11779	0.08187	0.136	0.08183	0.09526	0.11077	0.06405	0.10936	0.17587	0.14226	0.20766	0.13859	0.15427	0.23181	0.16409	0.26067	0.24877	0.18167	0.1185	0.13344	0.144	0.11372	0.16545	0.08197	0.14219	0.16459	0.11013	0.20086	0.17223	0.11672	0.09212	0.10357	0.1289	0.14541	0.09711	0.05993	0.13111	0.11932	0.13923	0.08257	0.23569	0.07931	0.07136
log-sigma-9-0-mm-3D	gldm	LargeDependenceEmphasis	364.086	335.611	374.76	390.982	355.628	300.586	407.29	264.427	344.574	350.71	202.377	382.087	423.678	375.236	463.097	394.24	355.567	502.175	335.19	517.528	509.393	471.655	196.633	261.601	417.129	370.999	448.84	362.624	386.278	450.577	315.037	499.685	477.681	433.728	259.761	327.595	392.364	414.488	317.089	322.981	317.018	242.452	163.505	355.262	509.189	277.6	179.136
log-sigma-9-0-mm-3D	gldm	LargeDependenceLowGrayLevelEmphasis	3.74964	4.69921	7.40955	9.52944	6.49843	11.6027	7.67541	51.3646	34.6662	4.98032	7.48226	5.52472	3.93554	4.19341	3.66521	15.7952	5.18632	12.0611	3.58903	36.7474	21.092	9.70473	3.79531	4.98759	2.97435	2.97613	4.31794	8.69245	9.10961	27.5425	4.41442	30.2782	25.2209	24.1705	4.28204	3.01398	5.571	5.98131	4.29823	23.8011	4.77377	7.88782	5.20163	7.08179	14.308	11.8701	6.4686
log-sigma-9-0-mm-3D	gldm	DependenceVariance	55.3746	61.4838	49.7191	42.9506	48.1114	46.5215	47.4206	37.9354	40.8051	56.065	52.1392	46.8577	57.5699	62.855	49.8995	48.8452	49.7784	37.6065	56.5471	35.2404	36.8284	40.3477	43.5603	52.0229	56.7286	64.229	47.7901	46.9872	48.4854	40.9508	54.4175	37.821	39.1962	42.5653	60.6606	62.2664	56.3822	57.9489	47.4126	45.2532	41.1438	38.3832	28.4197	48.822	35.9469	41.848	44.6876
log-sigma-9-0-mm-3D	gldm	LargeDependenceHighGrayLevelEmphasis	48051	44354.7	20889.6	17770.7	20664.2	11239.5	22966.8	2632.46	4398.53	26888.8	23715.4	28922.1	59318.8	53373	63864.4	10358.8	27057.1	22094.9	46142.7	7845.99	12814.7	23893.5	25107.9	36688.7	66165.7	59399.6	49923.2	16789.6	17317	8910.91	35564.7	10366.3	10772.9	9492.05	34315.7	53836.6	38010.6	41046.5	28093.8	5054.81	24066.8	9215.09	12334.9	18981.4	18869.9	6914.92	11716
log-sigma-9-0-mm-3D	gldm	SmallDependenceLowGrayLevelEmphasis	0.0002	0.00039	0.00018	0.00024	0.00018	0.00045	0.00018	0.00114	0.00058	0.00023	0.00099	0.00021	0.00019	0.00031	8e-05	0.0004	0.00018	0.00014	0.00025	0.00033	0.00022	0.00017	0.00048	0.0006	0.00011	0.00019	9e-05	0.00035	0.00019	0.00031	0.00043	0.00028	0.00029	0.00029	0.00059	0.00026	0.00026	0.00028	0.0002	0.00095	0.00018	0.0004	0.00073	0.00021	0.00013	0.00039	0.0009
log-sigma-9-0-mm-3D	gldm	LowGrayLevelEmphasis	0.01528	0.02452	0.02197	0.02968	0.01987	0.04645	0.02061	0.17352	0.09976	0.01867	0.0533	0.01833	0.01638	0.02323	0.01017	0.04603	0.01826	0.02591	0.01884	0.0734	0.04266	0.02168	0.03008	0.04094	0.00988	0.01336	0.01156	0.03123	0.02568	0.06471	0.02772	0.06636	0.05974	0.05801	0.03379	0.01612	0.02319	0.025	0.01828	0.07857	0.01812	0.03627	0.0458	0.02303	0.02888	0.04073	0.04864
log-sigma-9-0-mm-3D	glcm	JointAverage	10.8599	10.3531	7.21873	6.54046	7.48107	5.69484	7.27164	2.98164	3.52726	8.6004	8.33045	8.33266	11.0837	10.7251	11.3876	5.02122	8.44437	6.57425	10.5037	3.85311	4.97862	7.05029	9.16303	10.0187	11.9441	11.4642	10.3238	6.62651	6.56304	4.30337	9.45661	4.4061	4.58979	4.5859	9.38971	11.3225	9.23011	9.31635	8.92228	3.89179	8.50243	5.8461	7.21633	7.17609	6.03824	5.09651	6.91002
log-sigma-9-0-mm-3D	glcm	SumAverage	21.7197	20.7062	14.4375	13.0809	14.9621	11.3897	14.5433	5.96329	7.05452	17.2008	16.6609	16.6653	22.1674	21.4501	22.7752	10.0425	16.8887	13.1485	21.0074	7.70621	9.95724	14.1006	18.3261	20.0373	23.8883	22.9285	20.6477	13.253	13.1261	8.60673	18.9132	8.81221	9.17958	9.17179	18.7794	22.645	18.4602	18.6327	17.8446	7.78357	17.0049	11.6922	14.4327	14.3522	12.0765	10.193	13.82
log-sigma-9-0-mm-3D	glcm	JointEntropy	3.7168	4.15815	3.24827	2.68929	3.04779	3.75209	2.75374	3.31999	2.8166	3.14906	5.29467	3.10651	3.4733	3.93735	2.90541	2.08309	3.0991	2.29138	3.91025	1.73679	1.76914	2.23503	5.22761	4.71867	3.52031	4.07293	2.90007	2.7841	2.68985	2.70124	3.90944	2.47805	2.37241	2.82262	4.84925	4.18094	3.51244	3.42012	3.58386	2.55666	2.83948	3.75367	4.56759	2.94272	2.07761	2.7524	5.0055
log-sigma-9-0-mm-3D	glcm	ClusterShade	-171.27	-292.492	-12.9581	-15.225	-6.36849	-20.2603	-7.02181	0.67915	-1.07117	-29.8957	-150.998	-35.5848	-208.887	-294.686	-87.5937	-3.05232	-36.2298	-4.13665	-222.432	-0.63489	-0.61466	-4.81586	-171.972	-328.553	-178.297	-277.175	-39.1868	-16.9325	-4.97975	-2.71514	-193.736	-5.37041	-5.42647	-4.01507	-248.633	-308.716	-115.068	-131.986	-70.591	-0.86704	-42.5253	-8.78417	-68.0409	-14.2942	-1.41076	0.4469	-54.605
log-sigma-9-0-mm-3D	glcm	MaximumProbability	0.35123	0.34313	0.34362	0.46415	0.36772	0.24834	0.4196	0.24126	0.36435	0.45196	0.18074	0.44603	0.44935	0.38973	0.49935	0.61016	0.46066	0.45922	0.44115	0.64831	0.65863	0.55322	0.18334	0.23088	0.40265	0.37913	0.41942	0.43284	0.44914	0.36334	0.40191	0.4584	0.53068	0.41058	0.28159	0.38771	0.41011	0.43717	0.31959	0.45424	0.46914	0.22113	0.18188	0.39729	0.57026	0.41539	0.20326
log-sigma-9-0-mm-3D	glcm	Idmn	0.99864	0.99814	0.99739	0.9971	0.9968	0.99586	0.99728	0.99115	0.99341	0.99862	0.99586	0.99779	0.99687	0.99544	0.99793	0.99809	0.99613	0.99862	0.9928	0.99679	0.99747	0.99844	0.99105	0.99245	0.99801	0.9966	0.99886	0.99724	0.99804	0.99662	0.99574	0.99701	0.997	0.99657	0.99015	0.99543	0.9976	0.99741	0.99733	0.99461	0.99729	0.99446	0.99212	0.99692	0.99815	0.99358	0.99248
log-sigma-9-0-mm-3D	glcm	JointEnergy	0.17086	0.14891	0.18452	0.27237	0.20267	0.1299	0.24087	0.14345	0.22286	0.24181	0.05323	0.23473	0.23387	0.18615	0.29112	0.40428	0.253	0.30955	0.2117	0.45691	0.46159	0.35457	0.06163	0.10093	0.20668	0.17061	0.24478	0.25002	0.26136	0.23639	0.1873	0.2845	0.33519	0.23385	0.09954	0.17515	0.20562	0.22666	0.16513	0.2643	0.26623	0.12373	0.06857	0.23094	0.37109	0.23077	0.06878
log-sigma-9-0-mm-3D	glcm	Contrast	0.60843	0.83105	0.45808	0.23853	0.49149	0.62041	0.27663	0.45071	0.3341	0.4518	1.68655	0.3223	1.18314	1.72161	0.70626	0.23438	0.96274	0.14003	1.96345	0.11861	0.12707	0.15754	3.37434	2.86069	0.90619	1.55387	0.3776	0.28024	0.3404	0.2216	1.43756	0.1502	0.19766	0.22365	2.67329	2.10101	0.71121	0.77152	0.53214	0.27366	0.33199	0.70608	1.16344	0.31414	0.15184	0.42189	2.00222
log-sigma-9-0-mm-3D	glcm	DifferenceEntropy	1.09891	1.2586	0.95276	0.75042	0.93114	1.10998	0.79963	0.99178	0.88184	0.99828	1.61377	0.86309	1.1725	1.38996	0.92956	0.7202	1.04351	0.54778	1.45313	0.49778	0.52183	0.60175	1.84183	1.69996	1.12644	1.38573	0.84803	0.81293	0.8452	0.71761	1.38829	0.58313	0.67022	0.74055	1.72666	1.51445	1.10872	1.12048	1.04091	0.80064	0.85055	1.12526	1.27613	0.85739	0.58641	0.93982	1.643
log-sigma-9-0-mm-3D	glcm	InverseVariance	0.27417	0.28848	0.26839	0.22389	0.26439	0.30914	0.22659	0.31848	0.25964	0.26529	0.3608	0.23493	0.18298	0.20023	0.16521	0.19192	0.22711	0.12481	0.2024	0.11852	0.1214	0.14949	0.26903	0.24814	0.20818	0.22021	0.19829	0.22034	0.23842	0.18991	0.23817	0.13975	0.16423	0.20235	0.25634	0.21899	0.23362	0.2173	0.29076	0.21327	0.26756	0.31747	0.39292	0.23294	0.14357	0.32483	0.37636
log-sigma-9-0-mm-3D	glcm	DifferenceVariance	0.41843	0.53794	0.32221	0.17488	0.35468	0.40708	0.19912	0.27163	0.22836	0.30605	0.81728	0.22983	0.91259	1.22059	0.5831	0.1782	0.75859	0.11958	1.32287	0.10128	0.10834	0.12983	1.62617	1.67821	0.69381	1.10193	0.29412	0.20558	0.24261	0.17052	0.94544	0.12554	0.1599	0.17174	1.50915	1.42581	0.51265	0.56951	0.33462	0.20321	0.21758	0.44565	0.44499	0.22527	0.12592	0.24624	0.96318
log-sigma-9-0-mm-3D	glcm	Idn	0.98249	0.97838	0.97696	0.977	0.97558	0.96885	0.97749	0.95349	0.96377	0.98216	0.96186	0.97911	0.97896	0.97168	0.98482	0.98265	0.97731	0.98818	0.96346	0.98306	0.98454	0.9861	0.94783	0.9574	0.98237	0.97484	0.98674	0.97767	0.98055	0.9775	0.97	0.982	0.98044	0.97654	0.94986	0.97003	0.97892	0.97886	0.97446	0.97041	0.97545	0.96398	0.94588	0.97573	0.9853	0.95945	0.95007
log-sigma-9-0-mm-3D	glcm	Idm	0.82285	0.78777	0.84587	0.88545	0.84938	0.80931	0.87777	0.81711	0.85685	0.83861	0.66207	0.86726	0.83515	0.787	0.87922	0.8974	0.84598	0.93552	0.7654	0.94072	0.93828	0.92381	0.62202	0.69433	0.83901	0.78646	0.88194	0.87905	0.86756	0.89964	0.76898	0.92825	0.91298	0.89499	0.68058	0.75757	0.83182	0.83498	0.81789	0.88315	0.85482	0.79837	0.67603	0.86907	0.92673	0.82012	0.64719
log-sigma-9-0-mm-3D	glcm	Correlation	0.93266	0.94913	0.82971	0.88828	0.74367	0.85571	0.85328	0.79159	0.76152	0.85911	0.939	0.91534	0.88897	0.89499	0.85903	0.75784	0.73551	0.89295	0.86556	0.80759	0.79764	0.87243	0.86138	0.87919	0.90263	0.9034	0.8773	0.87809	0.76804	0.86516	0.89134	0.91121	0.86241	0.88052	0.89007	0.89168	0.90559	0.90392	0.90946	0.75709	0.9003	0.80576	0.91189	0.86805	0.82896	0.65268	0.84581
log-sigma-9-0-mm-3D	glcm	Autocorrelation	122.178	114.991	53.2435	43.7469	56.7271	34.2632	53.686	9.76088	12.9816	75.4397	82.3465	71.2223	127.617	122.38	131.874	25.6113	72.7481	43.8268	116.615	15.1011	25.0455	50.2626	94.3499	110.702	146.881	138.709	107.956	44.9635	43.6597	19.2329	95.3499	20.185	21.6866	21.862	98.896	136.745	88.6487	90.4683	82.355	15.5909	73.8059	35.6356	58.2898	52.5822	36.833	26.3907	53.2658
log-sigma-9-0-mm-3D	glcm	SumEntropy	3.19931	3.5535	2.79661	2.44901	2.60289	3.17163	2.4487	2.81064	2.43598	2.69421	4.35195	2.78674	2.95727	3.29629	2.52468	1.85357	2.5882	2.15133	3.22485	1.61793	1.63176	2.0672	4.15496	3.83476	3.03441	3.42495	2.56698	2.52683	2.33023	2.44791	3.27968	2.31173	2.15613	2.57655	3.93572	3.45412	3.02193	2.93813	3.1102	2.24092	2.48699	3.12959	3.86714	2.62266	1.91323	2.31813	3.93733
log-sigma-9-0-mm-3D	glcm	SumSquares	4.54508	8.22014	1.36218	1.08831	1.00645	2.1397	0.94746	1.08632	0.7054	1.69864	13.793	1.95001	5.36078	8.21283	2.55	0.51575	1.92207	0.67591	7.26924	0.31388	0.32229	0.63466	12.0735	11.7583	4.67159	8.0566	1.56299	1.19294	0.75639	0.82442	6.6408	0.84627	0.71911	0.94246	12.0657	9.59671	3.80935	4.05961	3.01356	0.58164	1.68024	1.80659	6.79485	1.24257	0.44853	0.62524	6.50799
log-sigma-9-0-mm-3D	glcm	ClusterProminence	2780.65	4855.96	125.015	137.793	62.7849	216.931	56.9713	43.1195	21.8588	429.018	5126.68	361.392	3274.56	4729.53	1278.76	27.5302	391.307	40.9249	3368.13	5.1821	7.07662	43.2719	4041.24	5946.9	2763.2	4373.47	544.295	163.416	44.1716	30.2838	2748.36	40.0158	42.1798	46.6446	4651.52	5136.57	1558.4	1824.55	856.873	13.9866	468.35	122.452	1380.59	155.446	14.4998	16.1363	1381.82
log-sigma-9-0-mm-3D	glcm	Imc2	0.94594	0.96488	0.90199	0.91219	0.86597	0.92314	0.90012	0.86525	0.83819	0.89199	0.9781	0.94186	0.93928	0.94966	0.91934	0.80883	0.87881	0.93368	0.93721	0.83893	0.83177	0.90119	0.95471	0.95488	0.94276	0.95442	0.91583	0.91644	0.84171	0.91801	0.9421	0.9421	0.90179	0.93099	0.9584	0.95318	0.93722	0.93438	0.93801	0.84273	0.88437	0.90464	0.97158	0.91765	0.87217	0.75123	0.92813
log-sigma-9-0-mm-3D	glcm	Imc1	-0.50968	-0.52666	-0.46688	-0.52879	-0.44055	-0.45646	-0.50622	-0.40901	-0.41027	-0.45938	-0.49936	-0.55323	-0.52895	-0.51771	-0.53858	-0.46177	-0.46558	-0.63847	-0.50233	-0.54866	-0.53045	-0.56933	-0.45989	-0.48939	-0.52468	-0.51164	-0.5248	-0.52874	-0.44107	-0.54545	-0.50241	-0.62963	-0.54856	-0.54915	-0.47962	-0.50601	-0.51328	-0.51326	-0.51304	-0.44116	-0.48353	-0.44258	-0.53742	-0.51683	-0.53933	-0.34861	-0.40342
log-sigma-9-0-mm-3D	glcm	DifferenceAverage	0.39412	0.48994	0.33017	0.23068	0.32743	0.41824	0.24982	0.37994	0.29427	0.34419	0.8378	0.27495	0.45226	0.61422	0.3061	0.21	0.39094	0.13076	0.68442	0.11856	0.12405	0.15324	1.14032	0.9346	0.40769	0.59173	0.25742	0.24829	0.27615	0.20419	0.60811	0.14462	0.17796	0.21229	0.9391	0.71395	0.39499	0.39876	0.39158	0.24036	0.2973	0.45013	0.73385	0.27057	0.14743	0.37012	0.90516
log-sigma-9-0-mm-3D	glcm	Id	0.83039	0.80059	0.84958	0.88596	0.85269	0.81608	0.87953	0.82178	0.85948	0.84418	0.69154	0.87027	0.84783	0.80649	0.88582	0.89869	0.85272	0.93592	0.78862	0.94073	0.93848	0.92409	0.66455	0.72522	0.84905	0.8045	0.88545	0.88118	0.8701	0.9007	0.78926	0.92862	0.91392	0.89575	0.71402	0.78041	0.8413	0.84528	0.82502	0.88515	0.85707	0.80634	0.70097	0.87192	0.92702	0.82357	0.67729
log-sigma-9-0-mm-3D	glcm	ClusterTendency	17.5719	32.0495	4.99064	4.11473	3.53432	7.93839	3.51321	3.89456	2.48749	6.34275	53.4854	7.47773	20.26	31.1297	9.49376	1.82862	6.72554	2.5636	27.1135	1.13693	1.16208	2.38111	44.9198	44.1724	17.7802	30.6725	5.87436	4.49153	2.68517	3.07607	25.1257	3.23488	2.67878	3.5462	45.5896	36.2858	14.5262	15.4669	11.5221	2.0529	6.38896	6.52029	26.016	4.65613	1.64229	2.07908	24.0297
log-sigma-9-0-mm-3D	firstorder	InterquartileRange	41.0068	56.1375	37.7503	22.3778	33.8801	44.0933	37.0972	34.3348	23.4994	24.1276	167.338	35.8651	35.0164	54.4093	29.466	10.7773	28.7569	28.9817	64.9376	19.8645	15.742	15.5049	142.272	102.673	37.854	57.3492	32.0367	27.4999	27.2618	30.8224	64.2008	33.3783	23.0385	28.1232	132.644	78.3993	33.7987	30.4584	34.239	23.0736	19.2461	40.5961	113.625	28.5418	18.5573	26.7675	93.5871
log-sigma-9-0-mm-3D	firstorder	Skewness	-2.25853	-1.58059	-1.12201	-1.91234	-1.14331	-0.85269	-1.11407	-0.00784	-0.0711	-1.6127	-0.40832	-1.84118	-2.28974	-1.7242	-2.9033	-1.57953	-1.96103	-1.26905	-1.62735	-0.87037	-1.34532	-1.9727	-0.64464	-1.17949	-2.38892	-1.66738	-2.67123	-1.84377	-1.06391	-0.44389	-1.53361	-0.87276	-1.19303	-0.54696	-0.88019	-1.48749	-2.08766	-2.17196	-1.86509	-0.28271	-2.62418	-0.59141	-0.55745	-1.46223	-1.33112	0.29181	-0.42533
log-sigma-9-0-mm-3D	firstorder	Uniformity	0.25445	0.21759	0.2838	0.36967	0.3053	0.22896	0.33753	0.26822	0.34988	0.33118	0.10388	0.31692	0.29961	0.24937	0.35774	0.48516	0.33367	0.36561	0.27334	0.52091	0.52707	0.42707	0.12003	0.1645	0.27984	0.23441	0.32871	0.33711	0.36403	0.32374	0.26524	0.35193	0.41869	0.31842	0.15791	0.24326	0.2864	0.30425	0.25644	0.37123	0.38111	0.22499	0.13245	0.30526	0.45401	0.36046	0.14755
log-sigma-9-0-mm-3D	firstorder	Median	-24.1565	-24.3677	-25.0199	-18.0775	-19.7925	-34.1826	-23.7018	-32.2949	-20.95	-17.062	-77.8216	-16.8819	-12.5264	-11.2616	-14.4892	-5.32077	-15.1889	-17.4206	-16.8075	-10.2387	-7.82975	-4.9231	-54.3626	-16.7717	-21.1243	-20.3211	-21.8832	-14.8958	-18.125	-26.6057	-22.55	-20.6769	-17.3909	-17.7563	-37.4627	-13.2113	-15.9976	-11.6816	-25.1897	-13.9964	-18.831	-30.4695	-65.3201	-29.4198	-7.58843	-10.3909	-39.7169
log-sigma-9-0-mm-3D	firstorder	Energy	1980151039	1539837300	4.11052e+08	2.88475e+07	1.3639e+08	1.71184e+08	7.73942e+07	2.60262e+07	2.92242e+07	7.35244e+07	1335616555	1.01472e+08	3396079274	2513400691	874085966	8.46411e+06	1.8412e+08	1.05061e+08	5.51562e+08	3.33422e+07	2.68911e+07	3.40524e+07	1280401702	1172055560	2602088384	2007976995	5.78397e+08	1.54726e+07	1.06913e+08	1.5298e+08	2.48406e+08	7.00986e+07	3.79339e+07	6.07063e+07	1476507438	4.32829e+08	1505895828	1123808665	3.79578e+08	2.49475e+06	7.13547e+07	6.01006e+07	2.01342e+08	4.67809e+07	5.48366e+07	7.72693e+06	2.66632e+08
log-sigma-9-0-mm-3D	firstorder	RobustMeanAbsoluteDeviation	18.1545	30.4417	15.3421	9.73659	13.813	19.2383	15.1973	14.3618	10.0687	10.818	67.0635	15.3984	18.2118	30.2501	12.7524	5.54671	12.8674	12.1333	32.3175	8.40232	6.79538	7.08889	58.9502	48.7445	17.0903	30.3772	13.2414	11.4294	11.4453	12.7886	31.2889	13.5671	9.45475	11.9246	56.9805	39.0761	16.2257	15.4144	16.5995	9.88815	8.65293	17.5863	45.8273	11.9252	7.73818	10.9376	39.2462
log-sigma-9-0-mm-3D	firstorder	MeanAbsoluteDeviation	35.4915	53.5596	22.7312	17.7232	20.2116	28.3019	20.3822	20.4916	15.5644	21.8718	81.4066	26.3146	38.9373	53.5445	25.5978	11.6637	24.581	17.1119	52.0148	11.7759	10.2607	13.1741	73.7293	68.6232	35.3567	53.0755	21.4559	19.7929	16.9051	18.1639	50.6713	18.8955	15.2679	18.4015	73.3671	60.3599	33.1052	33.6111	31.0159	14.8584	19.3255	25.778	57.7317	20.1696	11.5668	15.6977	53.599
log-sigma-9-0-mm-3D	firstorder	TotalEnergy	7502570052	5834270711	1557431788	1.093e+08	5.16765e+08	6.48597e+08	2.93238e+08	9.86105e+07	1.10727e+08	2.78576e+08	5060501230	3.84467e+08	8402591526	6218665008	2162666634	2.09419e+07	4.55551e+08	2.59942e+08	1364677172	8.24954e+07	6.6534e+07	8.42525e+07	3167974486	2899904073	10383015774	8012355361	2307957775	6.17396e+07	4.2661e+08	6.10432e+08	9.91204e+08	2.79712e+08	151366265	2.42234e+08	5891652302	1727102893	5298564751	3954173238	1335562536	8.77791e+06	2.51065e+08	2.11467e+08	7.0843e+08	164600712	1.92945e+08	2.71876e+07	9.38157e+08
log-sigma-9-0-mm-3D	firstorder	Maximum	219.831	219.831	119.994	39.3916	98.5701	119.994	26.0817	53.8656	58.5578	219.831	189.49	51.1019	170.476	170.476	147.772	134.245	147.772	72.2793	97.3478	25.7084	33.4139	68.1478	164.503	170.476	175.093	175.093	152.904	52.703	142.096	68.5161	152.904	45.0979	58.9529	59.5846	81.3471	175.093	164.074	164.074	86.8441	52.2764	47.0775	86.8441	32.8546	45.8538	58.0797	65.5004	156.923
log-sigma-9-0-mm-3D	firstorder	RootMeanSquared	66.7082	89.3047	42.4479	34.8846	35.9844	55.3943	38.4669	42.1231	30.1885	41.1212	137.899	46.3217	67.8307	84.0928	49.0707	20.7734	45.01	30.6838	83.0317	20.3496	17.6184	22.145	118.041	104.436	66.223	86.8976	42.8573	35.3141	31.7223	36.6792	82.0368	34.7526	29.4904	31.6583	115.037	92.8988	58.2848	58.449	58.7163	24.2882	40.5786	50.4161	106.289	43.0022	18.991	21.3794	87.7186
log-sigma-9-0-mm-3D	firstorder	90Percentile	-0.3751	0.32263	-1.32007	1.01355	1.79278	-4.40234	-3.16408	-3.48657	1.27998	9.72658	-1.50568	0.32912	1.49246	2.07083	0.19228	3.57941	1.27274	-0.17563	0.03414	-0.12482	1.07925	4.25134	1.51271	2.15772	-0.30638	0.99605	-1.86981	5.86852	-0.2579	-3.47563	-1.2634	-2.95578	-2.27668	5.64941	0.31257	1.70758	2.0605	2.28026	-1.40235	8.21038	1.34245	-2.72928	-13.4065	-1.55063	2.54844	20.9137	-0.405
log-sigma-9-0-mm-3D	firstorder	Minimum	-293.763	-293.763	-189.867	-173.265	-189.867	-162.541	-189.632	-99.1346	-90.1506	-222.003	-293.763	-213.993	-298.759	-298.759	-289.843	-113.589	-200.636	-171.093	-289.843	-81.5412	-109.579	-159.058	-284.37	-298.759	-304.537	-304.537	-263.364	-164.781	-163.812	-103.508	-263.364	-118.586	-119.058	-115.828	-289.612	-304.537	-246.281	-246.281	-229.377	-78.6625	-212.733	-156.304	-229.377	-176.324	-132.496	-100.001	-211.915
log-sigma-9-0-mm-3D	firstorder	Entropy	2.54236	2.8768	2.16419	1.87807	2.04359	2.44185	1.86733	2.10574	1.8064	2.17301	3.54637	2.19042	2.42798	2.71966	2.0668	1.47126	2.14069	1.7595	2.65383	1.25884	1.27288	1.62818	3.40855	3.15856	2.43506	2.78354	2.02049	1.97386	1.80613	1.88499	2.62874	1.82828	1.66175	1.98606	3.20611	2.80259	2.41416	2.36307	2.45439	1.72335	1.92142	2.41263	3.14272	2.09643	1.46746	1.76589	3.16689
log-sigma-9-0-mm-3D	firstorder	Range	513.594	513.594	309.861	212.656	288.437	282.535	215.714	153	148.708	441.834	483.253	265.095	469.236	469.236	437.614	247.834	348.407	243.373	387.191	107.25	142.992	227.206	448.873	469.236	479.63	479.63	416.267	217.484	305.907	172.024	416.267	163.684	178.011	175.412	370.959	479.63	410.355	410.355	316.221	130.939	259.811	243.148	262.231	222.177	190.576	165.502	368.838
log-sigma-9-0-mm-3D	firstorder	Variance	2865.15	5180.4	871.082	692.527	687.609	1301.31	628.903	652.448	418.832	1212.42	8538.57	1324.56	3375.98	5090.79	1676.18	332.642	1349.18	475.081	4520.9	210.876	183.804	386.312	7302.38	7074.75	2926.54	5018.12	1016.66	818.986	491.128	515.664	4253.08	545.044	437.61	577.627	7326.52	5831.01	2403.98	2556.59	1949.39	369.478	1034.67	1049.38	4462.81	842.202	235.332	398.864	4199.51
log-sigma-9-0-mm-3D	firstorder	10Percentile	-98.5253	-177.242	-67.137	-49.4489	-55.2144	-95.7052	-61.1763	-67.9435	-48.3563	-56.7132	-244.526	-74.3256	-113.117	-166.368	-62.0871	-32.1112	-67.9438	-47.4531	-154.343	-36.5075	-29.6641	-33.6177	-221.714	-205.981	-95.2493	-175.186	-59.739	-45.7093	-50.7494	-59.6526	-161.916	-56.3106	-44.6746	-52.5176	-224.087	-181.349	-95.8156	-95.9638	-97.6586	-39.1976	-52.852	-85.3533	-189.649	-59.6413	-30.4262	-29.372	-161.944
log-sigma-9-0-mm-3D	firstorder	Kurtosis	8.8134	4.71378	5.00511	8.53244	5.70993	3.61	4.87006	2.93095	3.72061	10.3217	1.86855	6.64556	8.05517	5.0524	13.5391	10.5609	8.38095	6.82644	4.78383	3.32528	6.50265	10.281	2.16584	3.29527	8.88084	4.80233	15.2203	8.08427	6.43164	3.27275	4.3387	3.58863	5.80375	3.77495	2.37821	4.18634	7.55621	7.79157	6.71864	3.59043	11.6251	3.28426	2.03612	7.24511	7.24322	3.58033	2.64704
log-sigma-9-0-mm-3D	firstorder	Mean	-39.81	-52.8671	-30.5081	-22.9	-24.6428	-42.0384	-29.1684	-33.4949	-22.1927	-21.8756	-102.36	-28.6555	-35.0003	-44.5063	-27.051	-9.94446	-26.0138	-21.5967	-48.7172	-14.2559	-11.2519	-10.2023	-81.4324	-61.9044	-38.1961	-50.3297	-28.6371	-20.6905	-22.6975	-28.8046	-49.7691	-25.743	-20.7864	-20.6064	-76.8565	-52.9072	-31.514	-29.3206	-38.7068	-14.8471	-24.7376	-38.6317	-82.6714	-31.7331	-11.1949	-7.62988	-59.1189
log-sigma-9-0-mm-3D	glrlm	ShortRunLowGrayLevelEmphasis	0.01294	0.0224	0.01233	0.01921	0.01107	0.02781	0.01105	0.06478	0.03811	0.01485	0.0395	0.01344	0.01779	0.02527	0.00825	0.02902	0.01252	0.01282	0.01733	0.025	0.01643	0.01047	0.02335	0.03782	0.00858	0.01289	0.00799	0.0235	0.01359	0.02416	0.0268	0.02613	0.02678	0.02222	0.0307	0.01474	0.0217	0.02554	0.01325	0.04202	0.01133	0.02168	0.03354	0.0152	0.01049	0.01915	0.03532
log-sigma-9-0-mm-3D	glrlm	GrayLevelVariance	7.56464	11.406	2.10319	2.02773	1.78114	2.68162	1.44052	1.1951	0.97798	3.83889	12.0331	3.57265	9.21202	11.1923	5.55692	1.22749	3.77242	1.54913	9.0045	0.67057	0.74064	1.46846	11.068	12.4215	8.25265	10.9992	3.21478	2.28757	1.42081	1.19113	8.5528	1.23253	1.24682	1.43664	11.3463	11.1844	6.40795	7.0923	4.67185	0.8649	2.898	2.21053	7.01275	2.28069	0.94857	0.98887	7.46883
log-sigma-9-0-mm-3D	glrlm	LowGrayLevelRunEmphasis	0.02133	0.03413	0.02489	0.03778	0.02223	0.05213	0.02368	0.15293	0.09692	0.02382	0.05697	0.02431	0.02585	0.03472	0.01453	0.05547	0.02293	0.03138	0.02706	0.08194	0.0475	0.02545	0.03304	0.05025	0.01394	0.01904	0.01507	0.04026	0.02892	0.06948	0.03954	0.07987	0.07219	0.06036	0.0428	0.02198	0.03296	0.03744	0.0227	0.08364	0.02321	0.03878	0.05136	0.02634	0.03207	0.03957	0.05036
log-sigma-9-0-mm-3D	glrlm	GrayLevelNonUniformityNormalized	0.14889	0.10668	0.21284	0.25573	0.2341	0.1849	0.26296	0.26273	0.2967	0.19264	0.0827	0.19639	0.13279	0.10832	0.18092	0.31255	0.20122	0.26341	0.11783	0.34042	0.34579	0.29284	0.08911	0.09691	0.14619	0.10709	0.21964	0.2444	0.25877	0.25998	0.13275	0.26745	0.27928	0.24205	0.09051	0.11209	0.15214	0.1445	0.17714	0.31696	0.26733	0.19487	0.11024	0.23122	0.31469	0.28677	0.10984
log-sigma-9-0-mm-3D	glrlm	RunVariance	48.7717	31.1866	57.9512	28.62	64.3772	26.6988	53.599	14.8554	29.2565	40.4517	10.3206	36.7969	129.858	79.8581	167.35	47.2044	100.534	130.999	99.2749	148.27	107.938	55.9281	28.4977	53.7686	72.0407	44.6423	85.0653	17.5449	88.8125	74.4016	36.152	51.8928	47.5243	34.2551	27.507	27.9958	62.2616	64.865	40.7726	9.6457	63.6686	30.9647	18.9197	19.0702	101.221	25.5734	13.9531
log-sigma-9-0-mm-3D	glrlm	GrayLevelNonUniformity	25056.2	8550.67	17009.1	2004.39	9137.69	4463.86	4323.41	1798.98	3581.63	3313.29	3296.26	3164.94	30267.7	14068.9	16885.7	1991.52	6939.95	6299.43	3840.3	5444.9	6147.66	5016.08	4651.13	5164.94	27193.3	10446.8	18715.6	1085.1	9331.74	7760.72	2102.05	3342.99	2855.09	4078.54	5047.39	2360.41	22924.8	15069.8	7996.39	533.919	4939.16	2317.49	1160.76	2079.98	10001.3	2244.33	2308.76
log-sigma-9-0-mm-3D	glrlm	LongRunEmphasis	73.6317	46.8658	95.4243	59.9732	117.896	45.0925	97.995	35.6721	55.9133	68.6989	17.0976	67.052	187.303	116.489	260.504	109.933	177.382	248.929	153.194	290.633	202.296	111.803	44.056	82.3195	110.892	68.188	147.758	42.6407	158.821	140.145	65.3256	112.028	93.8928	63.455	42.7354	48.9973	99.8206	101.742	74.9502	27.9536	124.462	59.1613	42.3307	42.4869	190.02	53.6397	22.2089
log-sigma-9-0-mm-3D	glrlm	ShortRunHighGrayLevelEmphasis	56.1214	52.9367	25.1725	17.1728	26.6823	18.6416	21.2411	7.10915	7.40697	42.2197	44.0987	26.1967	47.4834	47.8919	47.0062	10.7462	32.1041	13.8049	45.1878	4.87713	7.72877	16.903	51.4603	49.9933	58.5431	56.8818	42.3093	18.9692	19.8701	7.4857	36.6878	6.47835	7.24116	10.4976	45.031	57.5121	37.3936	37.0006	37.9699	7.6837	33.2383	20.8659	29.9254	25.6334	11.0401	16.5836	40.8013
log-sigma-9-0-mm-3D	glrlm	RunLengthNonUniformity	58415.9	32606.4	25846.1	1965.01	13129.4	8843.11	4435.07	2756.21	3384.6	6421.77	22389.4	4474.49	80867.3	55458.5	26740.7	1930.69	12024.2	3822.77	13780.1	2315.01	2747.89	3184.96	31314.5	26163.9	63611.2	42323.7	22747.3	1349.05	11169.6	6031.08	6502.16	2048.09	1808.62	3729.49	31244.6	9326.51	53166	35826.2	17643.3	534.451	6073.26	5299.47	6549.29	3237.22	4548.19	3070.43	12426
log-sigma-9-0-mm-3D	glrlm	ShortRunEmphasis	0.52734	0.58778	0.47262	0.41051	0.46526	0.52367	0.42336	0.51939	0.43232	0.53671	0.69342	0.43742	0.50424	0.56143	0.4325	0.43869	0.46681	0.30889	0.5447	0.28624	0.30366	0.34534	0.66225	0.60334	0.49835	0.56839	0.41858	0.45186	0.44353	0.3478	0.54412	0.3141	0.33442	0.384	0.64524	0.58543	0.51143	0.51516	0.50263	0.46511	0.45872	0.54986	0.61435	0.48514	0.2948	0.51258	0.7074
log-sigma-9-0-mm-3D	glrlm	LongRunHighGrayLevelEmphasis	9923.27	6244.33	5530.88	2737.08	6985.55	1799.22	5653.85	391.159	759.034	5379.67	1887.07	5142.52	26090.3	16220.7	36048.6	2806.14	13729.7	11038.9	20545.3	4456.99	5104.29	5717.53	5272.97	11129.3	17692.7	10775.8	16691.7	1954.43	7281.54	2867.87	7174.29	2451.51	2143.98	1452.55	5363.57	7717.76	9575.11	9921.03	6729.5	436.032	9821.17	2340.69	2807.36	2258.81	7080.51	1387.93	1422.31
log-sigma-9-0-mm-3D	glrlm	RunPercentage	0.36269	0.40166	0.34504	0.32094	0.36399	0.42541	0.30884	0.45963	0.36812	0.37826	0.56703	0.33426	0.30254	0.35868	0.25664	0.32366	0.36589	0.20947	0.39644	0.19381	0.20236	0.23969	0.56261	0.48166	0.3083	0.36481	0.26822	0.35515	0.33157	0.26003	0.41755	0.21188	0.23308	0.27778	0.49576	0.41197	0.33347	0.31222	0.40685	0.39749	0.39964	0.48903	0.59144	0.36518	0.20176	0.44791	0.59249
log-sigma-9-0-mm-3D	glrlm	LongRunLowGrayLevelEmphasis	0.72776	0.66504	1.77985	1.46832	2.1091	1.52803	1.79339	6.15463	5.03695	1.01434	0.70741	0.96457	1.99391	1.71933	2.07545	4.61105	2.57181	5.90425	1.72255	19.9898	8.27931	2.25959	1.03251	2.40611	0.81219	0.60711	1.41313	1.10057	3.64825	8.05778	1.07262	6.06852	4.72971	3.25526	0.89571	0.52496	1.76661	1.9199	1.08553	2.09825	1.72092	1.81183	1.61494	0.90487	5.2555	2.21013	0.83031
log-sigma-9-0-mm-3D	glrlm	RunEntropy	5.63264	5.65203	5.22471	5.09034	5.05575	4.99518	5.01374	4.37635	4.60626	5.13516	5.15008	5.37293	5.97868	5.79649	5.94558	4.73019	5.31481	5.58853	5.42141	5.1436	5.17513	5.3183	5.23012	5.46235	5.87258	5.74993	5.65237	4.93348	5.02865	5.36218	5.40093	5.51536	5.28996	5.23513	5.31512	5.50969	5.72801	5.77009	5.3099	4.29723	4.91361	4.72868	4.85573	4.86691	5.43995	4.13936	4.90436
log-sigma-9-0-mm-3D	glrlm	HighGrayLevelRunEmphasis	111.748	98.2876	52.4153	42.9504	56.5307	34.9596	51.3085	12.3141	15.2543	76.166	69.0701	65.5624	108.568	99.3697	120.313	25.6425	70.218	44.2897	96.5758	15.4396	25.2608	49.6022	83.4249	93.3715	129.905	114.703	103.669	44.1395	43.6921	20.0108	79.3547	19.7481	21.5747	24.2999	78.335	112.919	79.5604	79.7142	78.6822	16.2597	71.4918	37.5142	52.3249	54.1872	36.5704	29.9419	56.8452
log-sigma-9-0-mm-3D	glrlm	RunLengthNonUniformityNormalized	0.30263	0.36086	0.26633	0.21446	0.26927	0.3114	0.22325	0.32925	0.23752	0.31915	0.49313	0.23533	0.28824	0.34992	0.22599	0.23746	0.27676	0.134	0.33921	0.12075	0.12945	0.15979	0.48621	0.40332	0.28329	0.36028	0.21602	0.25138	0.24645	0.16603	0.33577	0.14087	0.15308	0.19184	0.462	0.36972	0.29078	0.28664	0.31134	0.26661	0.27019	0.35859	0.4884	0.28762	0.12347	0.32155	0.51736
log-sigma-9-0-mm-3D	glszm	GrayLevelVariance	9.24316	9.26226	6.12755	4.1664	8.09538	3.39614	7.06361	1.64556	2.32413	12.0035	7.92321	8.73561	11.1529	12.3736	10.3107	7.04498	11.6829	5.6516	11.3688	2.4324	3.65023	10.6088	13.4106	13.3681	7.40983	7.99821	7.33425	5.4321	5.33245	2.11736	11.6206	2.00383	2.58025	1.89754	6.93218	12.0734	7.8064	8.05923	7.46939	3.21484	7.21484	4.48225	10.0951	5.81926	4.18848	2.83045	8.69846
log-sigma-9-0-mm-3D	glszm	ZoneVariance	6.30627e+07	1.43428e+07	5.90636e+07	7.235e+06	3.19065e+07	5.33736e+06	1.63996e+07	1.62854e+06	6.95095e+06	7.08616e+06	1.03293e+06	1.1348e+07	2.66576e+08	6.49075e+07	230519673	9.1806e+06	3.9517e+07	8.478e+07	1.6356e+07	1.1153e+08	9.41098e+07	4.89951e+07	3.0602e+06	6.07911e+06	1.15707e+08	2.52864e+07	1.19772e+08	1.69554e+06	5.46073e+07	4.26009e+07	2.92636e+06	3.78308e+07	2.04364e+07	1.51013e+07	4.74169e+06	1.96835e+06	1.05237e+08	7.58105e+07	2.92571e+07	331029	1.90733e+07	1.87737e+06	905683	5.88087e+06	1.46561e+08	2.70153e+06	682102
log-sigma-9-0-mm-3D	glszm	GrayLevelNonUniformityNormalized	0.10194	0.10989	0.20322	0.1904	0.17665	0.23426	0.25148	0.30667	0.31372	0.1096	0.1272	0.11173	0.09048	0.08219	0.10543	0.14187	0.10302	0.188	0.10156	0.29847	0.21236	0.12821	0.08381	0.07786	0.11682	0.11041	0.14568	0.19067	0.22571	0.26041	0.08372	0.27551	0.20062	0.27191	0.12891	0.0854	0.12045	0.11049	0.17264	0.17969	0.17578	0.14941	0.11534	0.27943	0.23049	0.35813	0.10948
log-sigma-9-0-mm-3D	glszm	SizeZoneNonUniformityNormalized	0.09902	0.11156	0.06072	0.0912	0.04601	0.07609	0.04956	0.13778	0.07379	0.05269	0.11832	0.04524	0.07343	0.06715	0.0583	0.06574	0.03642	0.0568	0.05339	0.15816	0.10322	0.09796	0.06904	0.0413	0.13063	0.15128	0.06009	0.16324	0.05918	0.06409	0.06868	0.04592	0.07562	0.17095	0.1073	0.1281	0.08753	0.09827	0.05414	0.08594	0.04492	0.04882	0.03686	0.07253	0.05142	0.1609	0.10993
log-sigma-9-0-mm-3D	glszm	SizeZoneNonUniformity	75.3574	59.9087	14.2681	2.28	4.41667	9.43548	2.57692	4.13333	3.46809	4.37349	53.3636	2.57895	43.2479	31.2237	11.3692	1.11765	2.25806	2.84	5.125	4.42857	4.02564	3.82051	17.3968	11.0672	106.988	93.0358	15.6231	4.40741	4.14286	5.51163	7.76106	1.28571	2.72222	12.4794	38.9504	36.5088	44.8164	41.5674	5.30612	1.375	1.4375	2.53846	1.06897	2.10345	3.39394	5.47059	25.1747
log-sigma-9-0-mm-3D	glszm	GrayLevelNonUniformity	77.5782	59.0112	47.7574	4.76	16.9583	29.0484	13.0769	9.2	14.7447	9.09639	57.3681	6.36842	53.292	38.2172	20.559	2.41176	6.3871	9.4	9.75	8.35714	8.28205	5	21.1191	20.8657	95.6715	67.9008	37.8769	5.14815	15.8	22.3954	9.46018	7.71429	7.22222	19.8493	46.7961	24.3404	61.668	46.7352	16.9184	2.875	5.625	7.76923	3.34483	8.10345	15.2121	12.1765	25.0699
log-sigma-9-0-mm-3D	glszm	LargeAreaEmphasis	6.34046e+07	1.44721e+07	6.0006e+07	8.13408e+06	3.31104e+07	5.53977e+06	1.74113e+07	1867594	7.41645e+06	7.3606e+06	1.05718e+06	1.20363e+07	2.68147e+08	6.54918e+07	2.33985e+08	1.05118e+07	4.16658e+07	8.97608e+07	1.70505e+07	1.19799e+08	9.9044e+07	5.21651e+07	3.19318e+06	6.23989e+06	1.16232e+08	2.54733e+07	1.21239e+08	1.90669e+06	5.69109e+07	4.43491e+07	3.03305e+06	4.21277e+07	2.19044e+07	1.57897e+07	4.83616e+06	1.99932e+06	1.05987e+08	7.64153e+07	3.05192e+07	400890	2.09072e+07	2.08414e+06	1.28336e+06	6.64186e+06	1.51868e+08	2.94874e+06	704999
log-sigma-9-0-mm-3D	glszm	SmallAreaHighGrayLevelEmphasis	41.2342	39.8328	19.2159	10.587	14.549	16.9022	10.9316	7.84031	8.68916	26.5445	36.916	12.3811	38.232	33.0967	37.3982	6.08763	13.3549	11.8537	37.1431	4.6946	5.43752	11.1885	37.0456	17.431	63.9668	67.9288	30.723	28.0436	9.34088	9.07379	33.6977	2.35847	8.06875	17.6594	40.3937	65.5291	42.6294	46.1202	24.0913	3.14175	8.86899	13.5275	0.72709	16.6597	6.61763	19.2491	41.8766
log-sigma-9-0-mm-3D	glszm	ZonePercentage	0.00171	0.00278	0.00103	0.00105	0.00091	0.00222	0.00099	0.00205	0.00147	0.00191	0.00642	0.00121	0.0008	0.00131	0.00054	0.00087	0.00068	0.00045	0.0012	0.00035	0.00045	0.00056	0.00274	0.00249	0.00138	0.00231	0.00083	0.00218	0.00066	0.00076	0.00306	0.00048	0.00083	0.00121	0.00325	0.00568	0.00116	0.00129	0.00089	0.00378	0.00074	0.0022	0.00163	0.00115	0.00043	0.00201	0.00661
log-sigma-9-0-mm-3D	glszm	LargeAreaLowGrayLevelEmphasis	483553	126483	1.07407e+06	178491	569436	160412	307736	234243	585110	94706.1	32340.6	156303	1.9383e+06	499293	1.6717e+06	420603	541828	2.02595e+06	131257	7.93304e+06	4.01704e+06	1.0356e+06	46541.3	69603.7	730303	166887	1.07166e+06	41625.8	1.26415e+06	2.41566e+06	29480.3	2.04894e+06	973429	732070	59114.7	12783.4	1.11656e+06	804674	341968	27405.1	265274	58087.1	29349	125779	4.22995e+06	116458	17901.6
log-sigma-9-0-mm-3D	glszm	LargeAreaHighGrayLevelEmphasis	8655641163	1981973459	3464463928	3.79698e+08	1968065979	2.19431e+08	1016197458	2.05897e+07	1.02622e+08	5.8095e+08	1.13779e+08	9.4488e+08	38327444372	9489174722	33008239629	2.6613e+08	3266228529	4074460990	2418154999	1860992803	2467204315	2657832271	4.21747e+08	916581775	18897041515	4179718995	13878987138	9.02546e+07	2617308545	8.95775e+08	3.55236e+08	9.39068e+08	5.13762e+08	3.66196e+08	6.46492e+08	3.38662e+08	10448779815	7656477084	2833803268	6.28617e+06	1668585040	8.41896e+07	1.02285e+08	3.6125e+08	5517206860	7.71953e+07	4.72755e+07
log-sigma-9-0-mm-3D	glszm	HighGrayLevelZoneEmphasis	131.025	115.08	77.4043	45.64	62.9479	70.9274	54.4615	22.5	28.617	129.06	102.155	57.2456	150.065	143.858	137.364	41.6471	80.1452	51.62	126.26	12.5357	21.3333	44.4872	130.171	136.843	167.978	157.872	128.758	56	62.4429	33.7907	108.46	30.3214	33.4444	41.2603	107.76	152.891	129.84	132.939	104.633	21.8125	68.25	57.8846	48.6207	66.5517	42.5909	43.9412	116.441
log-sigma-9-0-mm-3D	glszm	SmallAreaEmphasis	0.29858	0.31734	0.22396	0.21319	0.17337	0.23373	0.16772	0.35025	0.22998	0.19764	0.32008	0.17612	0.26712	0.24462	0.23716	0.13337	0.15653	0.19851	0.21127	0.3914	0.30807	0.28068	0.26296	0.1479	0.36169	0.3938	0.21375	0.39003	0.15415	0.235	0.23303	0.05587	0.21125	0.42163	0.32874	0.3602	0.29766	0.31669	0.21527	0.15164	0.14663	0.17936	0.0359	0.21263	0.19502	0.39338	0.332
log-sigma-9-0-mm-3D	glszm	LowGrayLevelZoneEmphasis	0.01622	0.02001	0.04076	0.07455	0.06745	0.02704	0.0782	0.09221	0.0774	0.02752	0.02262	0.06018	0.01618	0.01863	0.02222	0.10592	0.05423	0.05838	0.03489	0.21188	0.15621	0.16544	0.0199	0.02031	0.00994	0.0114	0.01541	0.06797	0.04158	0.07151	0.02575	0.0779	0.06904	0.04413	0.02573	0.01427	0.01626	0.01387	0.02868	0.18055	0.05869	0.04544	0.0868	0.06163	0.05611	0.0615	0.02367
log-sigma-9-0-mm-3D	glszm	ZoneEntropy	7.33596	6.89506	6.6204	4.37366	6.01487	5.82595	5.26285	4.09334	4.81512	5.96221	6.55381	5.6793	7.81063	7.65334	6.90553	3.96982	5.81299	5.26876	6.05758	4.18201	4.81452	4.95835	7.22946	7.43992	7.08936	6.80526	6.99017	4.00434	5.58965	5.59003	6.43947	4.80735	4.92673	4.81829	6.79532	6.73795	7.38975	7.20761	6.2024	3.875	5	5.54659	4.85798	4.45765	5.55402	4.05454	6.52805
log-sigma-9-0-mm-3D	glszm	SmallAreaLowGrayLevelEmphasis	0.00284	0.00338	0.00793	0.00448	0.00675	0.0039	0.0226	0.01651	0.0064	0.00248	0.00368	0.0059	0.00288	0.00293	0.00191	0.00345	0.00661	0.00676	0.00138	0.07423	0.03496	0.06654	0.0038	0.00202	0.00251	0.00284	0.00187	0.00577	0.0042	0.00788	0.00235	0.00145	0.00733	0.01117	0.00427	0.00261	0.00255	0.00271	0.00268	0.02707	0.0031	0.00283	0.00217	0.00307	0.01073	0.0365	0.00486
log-sigma-9-0-mm-3D	ngtdm	Coarseness	5e-05	0.00013	7e-05	0.00075	0.00015	0.00032	0.00036	0.00098	0.00048	0.00045	0.00043	0.00047	3e-05	6e-05	6e-05	0.00093	0.00018	0.00024	0.00024	0.00028	0.00026	0.00031	0.0002	0.00017	4e-05	8e-05	6e-05	0.00164	0.00015	0.00018	0.00058	0.00043	0.00048	0.00036	0.00019	0.00042	5e-05	6e-05	0.00018	0.00366	0.00035	0.00072	0.00153	0.00073	0.00013	0.00081	0.00053
log-sigma-9-0-mm-3D	ngtdm	Complexity	55.788	58.703	20.464	7.43578	18.5449	19.1082	9.73945	6.06148	4.74316	36.7565	77.1633	13.6077	51.5584	65.0101	35.8096	9.68822	32.3489	6.01324	43.9042	1.91228	2.81922	7.11828	108.301	92.4584	59.0076	77.6744	32.3093	8.6322	18.1395	5.14134	51.4923	2.90037	4.35628	4.8626	57.3576	88.139	34.8498	35.0268	23.2441	4.51919	15.4435	16.5129	19.0733	10.7701	5.60028	8.00718	54.4856
log-sigma-9-0-mm-3D	ngtdm	Strength	0.01443	0.0345	0.00667	0.04146	0.01153	0.02094	0.02458	0.01978	0.0093	0.1013	0.07239	0.04401	0.00591	0.01022	0.01357	0.07934	0.02113	0.0145	0.0314	0.00426	0.00734	0.02321	0.02612	0.0254	0.01051	0.01872	0.01599	0.09311	0.01618	0.00471	0.09627	0.00868	0.01407	0.00918	0.01775	0.08931	0.00806	0.01083	0.02137	0.07193	0.03891	0.03504	0.07761	0.04536	0.00692	0.02287	0.055
log-sigma-9-0-mm-3D	ngtdm	Contrast	0.00594	0.01135	0.00485	0.00614	0.00487	0.00963	0.00424	0.01495	0.00807	0.00316	0.02914	0.00652	0.01009	0.01944	0.00423	0.00182	0.0069	0.00215	0.02475	0.0027	0.00202	0.00227	0.04634	0.039	0.00637	0.01451	0.00225	0.00565	0.00244	0.00552	0.01484	0.00577	0.0041	0.00634	0.05357	0.01915	0.00769	0.00828	0.0091	0.00667	0.00755	0.01032	0.03778	0.0069	0.00189	0.00673	0.02809
log-sigma-9-0-mm-3D	ngtdm	Busyness	58.5019	22.209	94.4361	15.5384	49.6123	32.2535	25.4858	42.2573	64.5116	8.6844	10.6951	14.2308	100.876	52.1513	50.4164	11.8885	26.7937	41.5437	16.479	112.052	74.3403	29.4666	21.5571	20.7323	66.3248	30.7746	50.9418	6.33106	47.2493	123.697	6.32676	57.5459	39.2362	57.5569	26.7796	6.27821	86.3084	62.8746	29.7609	7.74656	19.8904	15.8551	6.88216	13.754	92.5879	22.2473	13.0763
wavelet-HHH	gldm	GrayLevelVariance	0.32857	0.3155	0.32767	0.44388	0.32373	0.35049	0.30908	0.33549	0.34649	0.30391	0.30894	0.31487	0.27223	0.26783	0.27106	0.37328	0.27202	0.28011	0.25977	0.26863	0.26293	0.26555	0.27392	0.26805	0.26472	0.2626	0.26471	0.3106	0.26465	0.26701	0.26007	0.26327	0.26324	0.26598	0.26083	0.26188	0.38408	0.36411	0.43574	0.59239	0.43821	0.48396	0.40688	0.40677	0.33311	0.3922	0.4367
wavelet-HHH	gldm	HighGrayLevelEmphasis	12.5816	12.5719	12.5777	12.6985	12.5735	12.5957	12.5664	12.5822	12.5988	6.56087	12.568	12.5669	12.5272	12.5223	12.5273	12.6179	6.53399	6.53443	12.5064	12.5229	6.51642	6.52023	12.5251	12.5237	12.5164	12.5173	6.5148	6.54711	6.51589	6.52042	6.49775	6.51262	6.52655	6.51796	12.5165	6.50675	20.6349	12.6147	12.686	20.8584	12.6816	12.7474	12.6549	12.6581	12.5803	12.6639	12.7104
wavelet-HHH	gldm	DependenceEntropy	4.46726	4.42401	4.50394	4.8487	4.6179	4.67638	4.52353	4.84745	4.72216	4.59226	4.49565	4.59799	4.23729	4.23895	4.26043	4.81372	4.50165	4.40857	4.3091	4.34782	4.37432	4.43397	4.41278	4.36574	4.18854	4.17205	4.23651	4.71185	4.41699	4.31433	4.38429	4.3142	4.28865	4.36659	4.29483	4.34565	4.59086	4.47166	4.80766	5.12917	4.84621	4.92953	4.86066	4.83433	4.45474	4.80732	4.80821
wavelet-HHH	gldm	DependenceNonUniformity	50583.3	22941.4	24889.1	2010.08	10304.6	5179.9	5582.48	1189.48	2903.01	4311.18	7647.7	4795.68	98931.6	47720.3	47559.4	1658.83	9250.47	12905.9	9768.8	9783.73	10401.1	7944.39	10469.2	12769.1	81818.3	37295.8	41766.9	1114.64	11699.7	14115.6	4279.62	7233.35	5622.46	7228.45	14029	6138.4	46519.6	37959	9451.81	306.171	3595.92	1887.47	1454.54	2096.22	17422.7	1412.22	3033.88
wavelet-HHH	gldm	GrayLevelNonUniformity	205839	90465.8	105611	9810.76	48941.6	25262.9	24663.9	6735.59	14577	20603.9	33125.8	22168.6	360965	174576	177723	8679.71	44452.2	54139.8	39614.4	39517	42761.2	34183.2	44862.6	52770.9	292342	131298	155153	5840.76	52349.2	55895.9	18270.3	28638.1	21523.1	29804.9	55190.4	24780.4	194477	147074	45991.9	1541.26	18057.6	9460.72	7637.17	10855.3	70008.8	7354.33	14466.9
wavelet-HHH	gldm	SmallDependenceEmphasis	0.03037	0.02699	0.03176	0.05584	0.03189	0.04096	0.02819	0.04458	0.03685	0.02773	0.02507	0.02998	0.01551	0.0144	0.01538	0.05169	0.01768	0.01989	0.01176	0.0152	0.01385	0.01533	0.0172	0.01553	0.01317	0.01232	0.01348	0.03578	0.01494	0.01513	0.01221	0.013	0.01363	0.01493	0.01227	0.01361	0.04009	0.03587	0.05265	0.0774	0.05899	0.06928	0.05134	0.05141	0.03189	0.05146	0.0517
wavelet-HHH	gldm	SmallDependenceHighGrayLevelEmphasis	0.42586	0.37567	0.44551	0.79663	0.44459	0.57689	0.39073	0.61838	0.50928	0.22044	0.34667	0.41233	0.21115	0.19363	0.20914	0.74177	0.13315	0.15464	0.15218	0.20346	0.10036	0.1133	0.23093	0.20852	0.17637	0.16365	0.09975	0.28419	0.10927	0.11267	0.0867	0.09503	0.09415	0.11075	0.1642	0.09719	0.88747	0.50675	0.74586	1.71672	0.83105	0.9873	0.71479	0.72549	0.44314	0.72673	0.74062
wavelet-HHH	gldm	DependenceNonUniformityNormalized	0.11368	0.11882	0.1091	0.0848	0.09783	0.09285	0.10673	0.08109	0.09053	0.09915	0.10889	0.10141	0.13403	0.13426	0.13102	0.08457	0.10178	0.11566	0.12211	0.12151	0.12006	0.11441	0.11393	0.11883	0.13789	0.14025	0.13263	0.08984	0.11012	0.12414	0.11595	0.12462	0.1289	0.11934	0.12574	0.12239	0.10494	0.11539	0.08585	0.0724	0.08298	0.07983	0.08162	0.08286	0.11459	0.08354	0.08755
wavelet-HHH	gldm	LargeDependenceEmphasis	151.538	155.789	147.983	118.406	138.467	132.234	147.714	118.91	131.899	141.865	149.644	142.37	166.038	166.626	164.23	120.382	141.546	154.435	159.735	159.3	159.57	155.206	154.209	158.551	168.646	169.738	165.943	130.758	151.921	160.861	155.911	161.755	163.494	158.527	162.912	160.654	142.723	150.374	118.946	80.3015	105.108	90.8527	112.309	116.072	151.733	113.89	123.971
wavelet-HHH	gldm	LargeDependenceLowGrayLevelEmphasis	13.1596	13.5272	12.8503	10.3113	12.02	11.5154	12.7959	10.3519	11.4581	25.5639	13.0004	12.3687	14.4047	14.457	14.2416	10.5137	25.4616	27.8717	13.8717	13.8194	28.7688	28.0069	13.396	13.7464	14.6324	14.7172	29.965	23.7405	27.4332	29.0127	28.2546	29.211	29.304	28.6063	14.1272	29.0534	7.32107	13.0712	10.3513	4.15115	9.16047	7.89393	9.77681	10.1038	13.1897	9.85103	10.7386
wavelet-HHH	gldm	DependenceVariance	10.0466	9.48379	10.2828	14.5704	10.8906	11.9982	10.0417	13.991	12.1745	10.4063	9.48789	10.7722	6.77096	6.70184	6.88377	13.7703	8.62917	8.37061	6.84454	7.45369	7.72487	8.35502	8.10374	7.61957	6.15715	6.00362	6.51431	11.9433	7.90557	7.24656	7.5069	7.03698	7.02534	7.66303	6.82735	7.43272	12.1597	11.0179	13.7273	14.6681	13.3611	13.4894	13.6469	13.5118	10.1622	13.0966	14.1576
wavelet-HHH	gldm	LargeDependenceHighGrayLevelEmphasis	1895.22	1948.23	1850.72	1480.91	1732.3	1649.55	1851.27	1483.46	1649.69	925.176	1870.41	1779.42	2076.97	2084.05	2055.23	1497.89	923.894	1004.78	1995.96	1992.75	1038.9	1009.65	1926.54	1984.48	2109.25	2124.29	1078.72	846.256	987.552	1046.96	1009.86	1051.43	1070.65	1031.26	2038.61	1042.71	2926.64	1880.23	1488.55	1644.04	1313.44	1141.46	1403.97	1450.9	1895.79	1431.81	1558.83
wavelet-HHH	gldm	SmallDependenceLowGrayLevelEmphasis	0.00401	0.00351	0.00418	0.00765	0.00409	0.00547	0.00364	0.00559	0.00488	0.01112	0.00323	0.00382	0.00182	0.00166	0.00179	0.00664	0.00599	0.00747	0.00129	0.00175	0.0044	0.00491	0.00203	0.00178	0.0015	0.00139	0.0046	0.01439	0.00496	0.00531	0.00353	0.00417	0.00482	0.00496	0.00132	0.00443	0.00269	0.00497	0.00753	0.00551	0.00834	0.01	0.00692	0.00705	0.00429	0.00702	0.0074
wavelet-HHH	gldm	LowGrayLevelEmphasis	0.08912	0.08869	0.08911	0.09256	0.08899	0.08984	0.08852	0.08937	0.08966	0.18972	0.08851	0.08868	0.08742	0.08729	0.08738	0.09043	0.18401	0.18561	0.08713	0.08733	0.18271	0.18306	0.0875	0.0873	0.08723	0.08715	0.18315	0.19193	0.18309	0.18346	0.18269	0.18293	0.18269	0.18335	0.08709	0.1828	0.05249	0.09027	0.09253	0.0546	0.09262	0.09417	0.09157	0.09153	0.0893	0.091	0.09247
wavelet-HHH	glcm	JointAverage	3.50017	3.50061	3.4998	3.50003	3.49959	3.4991	3.50102	3.49808	3.49986	2.50217	3.50039	3.50012	3.50061	3.50053	3.50084	3.49885	2.50229	2.50089	3.49931	3.50044	2.50065	2.50077	3.49991	3.50081	3.50021	3.50064	2.5	2.4955	2.49999	2.50053	2.49807	2.49995	2.50278	2.50024	3.50064	2.49941	4.49986	3.49977	3.50013	4.50222	3.49936	3.50131	3.4998	3.50006	3.49925	3.50304	3.50212
wavelet-HHH	glcm	SumAverage	7.00034	7.00121	6.99959	7.00006	6.99919	6.99819	7.00204	6.99617	6.99972	5.00434	7.00079	7.00024	7.00122	7.00106	7.00169	6.99769	5.00459	5.00178	6.99862	7.00088	5.00131	5.00154	6.99983	7.00161	7.00041	7.00127	4.99999	4.991	4.99999	5.00106	4.99614	4.99989	5.00556	5.00047	7.00129	4.99882	8.99972	6.99955	7.00026	9.00443	6.99871	7.00262	6.9996	7.00012	6.99849	7.00608	7.00423
wavelet-HHH	glcm	JointEntropy	2.46376	2.39391	2.46577	2.89834	2.44827	2.5564	2.37163	2.51333	2.54051	2.33939	2.3616	2.40164	2.16429	2.13312	2.15951	2.66142	2.16354	2.21266	2.07176	2.12986	2.09113	2.11287	2.16559	2.13532	2.10532	2.08832	2.10635	2.37352	2.10542	2.12253	2.06733	2.08681	2.08277	2.10969	2.07369	2.07816	2.68827	2.61385	2.87874	3.33377	2.89396	3.01995	2.7615	2.76262	2.47678	2.71541	2.87282
wavelet-HHH	glcm	ClusterShade	-1e-05	0.00153	-0.00149	0.00393	-0.00291	0.00182	-0.00133	-0.00257	-0.0003	0.0022	0.0008	0.00266	3e-05	0.00031	-0.00038	0.00457	-0.0004	0.00094	-0.00166	-0.00075	-0.00053	0.00131	0.00158	-0.00094	-0.00096	-0.00163	-0.0001	-0.00565	0.0001	-0.00081	0.00128	-0.00011	-0.00545	-0.00143	-0.00134	0.00099	-0.00015	-0.00067	-3e-05	0.03101	0.00449	-0.00632	-0.00466	0.00649	-0.00037	-0.01191	-0.01147
wavelet-HHH	glcm	MaximumProbability	0.25144	0.25917	0.2482	0.21921	0.2525	0.24084	0.25449	0.24666	0.24255	0.26311	0.2655	0.25753	0.25812	0.26005	0.25848	0.23338	0.27255	0.25993	0.26577	0.27732	0.27156	0.26605	0.26986	0.25929	0.27333	0.27209	0.27504	0.25688	0.27588	0.26791	0.28506	0.28329	0.28587	0.27447	0.26492	0.2787	0.23478	0.23922	0.22221	0.18798	0.21837	0.20938	0.23467	0.23502	0.25057	0.23385	0.22067
wavelet-HHH	glcm	Idmn	0.98209	0.9828	0.98209	0.97632	0.98225	0.98106	0.98308	0.97393	0.98123	0.97644	0.98307	0.98273	0.98499	0.98523	0.97874	0.97968	0.96744	0.96672	0.97961	0.97891	0.9794	0.96832	0.97863	0.97902	0.98541	0.97945	0.96834	0.97604	0.96835	0.96817	0.96876	0.9685	0.96855	0.96827	0.97961	0.96873	0.98461	0.98033	0.97667	0.97642	0.97645	0.97443	0.97831	0.97824	0.98192	0.97899	0.97678
wavelet-HHH	glcm	JointEnergy	0.21744	0.22433	0.21688	0.17429	0.21866	0.20827	0.22543	0.21204	0.21018	0.22914	0.22807	0.22332	0.2423	0.24465	0.2426	0.1976	0.24382	0.23867	0.2489	0.24744	0.24853	0.24645	0.24349	0.24433	0.24764	0.24869	0.24785	0.22517	0.24806	0.24574	0.25244	0.25119	0.2517	0.2478	0.24914	0.25043	0.19634	0.20347	0.17715	0.13266	0.17527	0.16339	0.18857	0.18864	0.21623	0.19318	0.17804
wavelet-HHH	glcm	Contrast	0.67755	0.64839	0.67746	0.91461	0.67087	0.71941	0.63673	0.70044	0.71292	0.62607	0.63765	0.65135	0.55943	0.54946	0.55798	0.77518	0.56138	0.57613	0.53212	0.55268	0.53855	0.54363	0.56128	0.54969	0.54217	0.53697	0.543	0.63742	0.5429	0.54656	0.53448	0.53987	0.53875	0.5444	0.5322	0.53513	0.78961	0.75015	0.90082	1.24097	0.90943	0.99472	0.83252	0.83583	0.68435	0.80484	0.89699
wavelet-HHH	glcm	DifferenceEntropy	1.20146	1.17049	1.20263	1.37978	1.19466	1.24067	1.16228	1.22245	1.23464	1.14621	1.15509	1.17381	1.07158	1.05712	1.06961	1.28377	1.06847	1.09293	1.02873	1.0514	1.03628	1.04684	1.06955	1.05852	1.04215	1.03442	1.04215	1.16252	1.04136	1.05141	1.02065	1.02963	1.0272	1.04315	1.02872	1.02772	1.29595	1.2651	1.37225	1.55276	1.37787	1.42912	1.32379	1.3246	1.20637	1.30659	1.37102
wavelet-HHH	glcm	InverseVariance	0.51747	0.51673	0.51762	0.52162	0.51742	0.51846	0.51676	0.51862	0.51759	0.51645	0.51654	0.51719	0.51488	0.51448	0.51494	0.52154	0.51483	0.51562	0.51424	0.5147	0.51439	0.51426	0.51468	0.51416	0.51418	0.51392	0.51431	0.51655	0.51429	0.51434	0.51419	0.51415	0.51404	0.51452	0.51362	0.5136	0.51946	0.51895	0.52126	0.51792	0.52149	0.52181	0.52054	0.52071	0.5183	0.5205	0.5207
wavelet-HHH	glcm	DifferenceVariance	0.32592	0.31131	0.3261	0.42675	0.32238	0.34519	0.30702	0.33562	0.34312	0.29989	0.30462	0.31271	0.26994	0.2649	0.26918	0.36774	0.26863	0.2777	0.25598	0.26259	0.25804	0.26149	0.26917	0.26533	0.25977	0.2574	0.2597	0.30662	0.25937	0.26283	0.25283	0.25551	0.25466	0.26002	0.25583	0.25516	0.3773	0.35973	0.4229	0.55474	0.42568	0.4614	0.39269	0.39375	0.32826	0.38257	0.42291
wavelet-HHH	glcm	Idn	0.91735	0.91899	0.9173	0.90451	0.91768	0.91495	0.91958	0.90221	0.91548	0.90705	0.91961	0.91878	0.92397	0.92455	0.91144	0.91165	0.89361	0.89243	0.91316	0.9118	0.91273	0.89498	0.91127	0.91204	0.92498	0.91288	0.89501	0.90627	0.89502	0.89474	0.89566	0.89527	0.89536	0.89489	0.91321	0.89568	0.92218	0.91344	0.90538	0.90245	0.90483	0.90069	0.90889	0.90876	0.9169	0.91038	0.90572
wavelet-HHH	glcm	Idm	0.71412	0.71926	0.71394	0.67431	0.71514	0.70659	0.72104	0.70958	0.70835	0.72292	0.7212	0.71857	0.73481	0.73665	0.73502	0.69614	0.73446	0.73165	0.73975	0.736	0.73857	0.73774	0.73456	0.73669	0.73799	0.73899	0.7378	0.72074	0.7378	0.73716	0.73935	0.73842	0.73863	0.7375	0.73992	0.73941	0.69557	0.702	0.67712	0.62894	0.67533	0.66289	0.68786	0.68746	0.71268	0.69245	0.67826
wavelet-HHH	glcm	Correlation	-0.02923	-0.02874	-0.02915	-0.03256	-0.02902	-0.02927	-0.02862	-0.03009	-0.02938	-0.02833	-0.02911	-0.02868	-0.02808	-0.02742	-0.02835	-0.03274	-0.02802	-0.02884	-0.02751	-0.02858	-0.02789	-0.02686	-0.0275	-0.02693	-0.02675	-0.0263	-0.02708	-0.02765	-0.02696	-0.02701	-0.02745	-0.02723	-0.02684	-0.02721	-0.02598	-0.02583	-0.03101	-0.03061	-0.03193	-0.03238	-0.03157	-0.03355	-0.03074	-0.03161	-0.02993	-0.03154	-0.03201
wavelet-HHH	glcm	Autocorrelation	12.2416	12.2452	12.239	12.2358	12.2377	12.2334	12.2483	12.2264	12.2388	6.25224	12.2437	12.2418	12.2466	12.2464	12.2482	12.2297	6.25383	6.24638	12.238	12.2454	6.24595	6.24674	12.2419	12.2484	12.2444	12.2476	6.24281	6.21895	6.24283	6.24545	6.23322	6.24256	6.25684	6.24396	12.2478	6.24029	20.2368	12.2373	12.237	20.2506	12.2316	12.243	12.2361	12.2376	12.2348	12.259	12.2509
wavelet-HHH	glcm	SumEntropy	1.7088	1.67344	1.71026	1.92356	1.70121	1.75547	1.66382	1.73326	1.74718	1.64623	1.65561	1.67784	1.56153	1.54646	1.55901	1.80534	1.55844	1.58472	1.51622	1.53925	1.52378	1.53626	1.56023	1.54794	1.53138	1.52353	1.53112	1.66497	1.53045	1.54081	1.50822	1.51777	1.51559	1.53253	1.5174	1.51679	1.81978	1.7829	1.9142	2.14198	1.92208	1.98365	1.85611	1.85609	1.71469	1.83329	1.91128
wavelet-HHH	glcm	SumSquares	0.32916	0.31514	0.32916	0.44288	0.32601	0.34946	0.30951	0.34006	0.34628	0.30443	0.30981	0.31661	0.27207	0.26739	0.2713	0.37532	0.27305	0.27999	0.25893	0.26866	0.26196	0.2647	0.27313	0.26764	0.26401	0.26159	0.26434	0.31014	0.26431	0.26608	0.2601	0.26277	0.26232	0.26498	0.25935	0.26081	0.38291	0.36393	0.43649	0.60109	0.44085	0.48117	0.40378	0.4051	0.33221	0.3901	0.43455
wavelet-HHH	glcm	ClusterProminence	1.16055	1.03813	1.15254	2.22745	1.12599	1.33163	0.98148	1.22751	1.31906	0.93389	0.99759	1.04807	0.66296	0.62485	0.65517	1.53848	0.67046	0.72399	0.55768	0.63312	0.58016	0.60373	0.67314	0.62519	0.59719	0.5788	0.59887	0.97038	0.59819	0.61206	0.56692	0.58737	0.58292	0.60496	0.56179	0.57131	1.68272	1.49618	2.19931	4.12982	2.2286	2.68585	1.85785	1.87727	1.18284	1.72165	2.20058
wavelet-HHH	glcm	Imc2	0.13939	0.16036	0.12242	0.13647	0.14523	0.10818	0.12556	0.13348	0.12651	0.16163	0.186	0.15804	0.08224	0.08315	0.08064	0.10082	0.14638	0.09857	0.09242	0.16626	0.12343	0.10294	0.13596	0.07558	0.13671	0.12572	0.14636	0.12997	0.15106	0.11284	0.1851	0.18508	0.18655	0.1472	0.09059	0.15673	0.12706	0.12387	0.13306	0.15657	0.11533	0.1197	0.16325	0.18283	0.14067	0.12871	0.11388
wavelet-HHH	glcm	Imc1	-0.01371	-0.01679	-0.0121	-0.01356	-0.01458	-0.01107	-0.01222	-0.01304	-0.01292	-0.0178	-0.0218	-0.01632	-0.00998	-0.01019	-0.00978	-0.01128	-0.01643	-0.01078	-0.01027	-0.02115	-0.01356	-0.01169	-0.01502	-0.00966	-0.01425	-0.01375	-0.01543	-0.01303	-0.01616	-0.01169	-0.02319	-0.02333	-0.02402	-0.01652	-0.01148	-0.01789	-0.01274	-0.01277	-0.01256	-0.01417	-0.01197	-0.01193	-0.01584	-0.01841	-0.01447	-0.01277	-0.01203
wavelet-HHH	glcm	DifferenceAverage	0.58938	0.57596	0.58967	0.6952	0.58658	0.60891	0.57105	0.60077	0.60489	0.56615	0.57093	0.57759	0.53522	0.53049	0.53463	0.63562	0.53613	0.54327	0.52244	0.53211	0.52547	0.52771	0.53595	0.53046	0.52704	0.52452	0.52751	0.57166	0.52748	0.52916	0.52349	0.52595	0.52541	0.52823	0.52217	0.52351	0.63895	0.62166	0.68821	0.82494	0.69263	0.72752	0.65896	0.66016	0.59293	0.64668	0.68565
wavelet-HHH	glcm	Id	0.71944	0.72365	0.71929	0.687	0.72027	0.7133	0.72509	0.71569	0.71479	0.72662	0.72523	0.72306	0.73633	0.73785	0.7365	0.7046	0.73606	0.73372	0.74037	0.73731	0.73941	0.73875	0.73615	0.73792	0.73896	0.73979	0.73879	0.72487	0.7388	0.73828	0.74005	0.73931	0.73949	0.73853	0.74056	0.74016	0.70431	0.70954	0.68928	0.65069	0.68782	0.67775	0.69801	0.69767	0.7182	0.70171	0.69025
wavelet-HHH	glcm	ClusterTendency	0.63911	0.61215	0.63917	0.85691	0.63318	0.67842	0.60131	0.65981	0.6722	0.59164	0.60159	0.6151	0.52886	0.52012	0.52722	0.72611	0.53081	0.54383	0.50361	0.52196	0.50929	0.51517	0.53124	0.52086	0.51389	0.5094	0.51434	0.60315	0.51435	0.51777	0.50591	0.5112	0.51052	0.51551	0.50518	0.5081	0.74205	0.70558	0.84513	1.1634	0.85396	0.92997	0.78258	0.78457	0.64451	0.75555	0.84122
wavelet-HHH	firstorder	InterquartileRange	15.3068	14.7424	15.4285	19.9429	15.005	16.7247	14.7289	16.1566	15.9301	14.5305	14.392	14.6871	11.5209	11.0594	11.7478	17.7327	11.7317	12.7919	10.1602	12.0762	10.7716	10.9446	11.9234	10.686	11.2899	10.7993	11.6002	15.4322	11.7221	11.8756	10.789	11.3964	11.7159	11.4531	10.335	10.3597	17.5209	16.8415	19.6338	23.5769	19.7938	20.66	18.6266	19.1888	15.7757	18.2419	19.4295
wavelet-HHH	firstorder	Skewness	-0.00123	-0.00117	-0.0019	0.002	-0.00476	0.00032	-0.00309	0.00425	0.01153	0.00178	-0.00779	-0.00511	-0.00266	-0.00258	-0.00514	0.01106	-0.00194	-0.00175	-0.01375	-0.0085	0.00086	-0.00289	-0.00588	-0.00145	-0.00814	-0.01662	-0.00326	0.00393	-0.00123	-0.00542	-0.01049	0.00056	-0.02816	-0.00836	-0.01699	-0.01534	-0.00364	-0.00323	-0.00408	-0.00305	0.00377	-0.02373	-0.00431	0.00611	-0.0044	-0.00392	-0.01072
wavelet-HHH	firstorder	Uniformity	0.46258	0.46855	0.46294	0.41387	0.46465	0.45285	0.47155	0.4592	0.45458	0.47386	0.47164	0.46877	0.48903	0.49118	0.48959	0.44253	0.48911	0.48517	0.49516	0.4908	0.4936	0.49228	0.4882	0.49107	0.4927	0.49376	0.4927	0.47076	0.49273	0.49157	0.495	0.49341	0.49345	0.49207	0.49465	0.4941	0.43871	0.44709	0.41773	0.36445	0.41671	0.40011	0.42852	0.4291	0.46044	0.43504	0.41749
wavelet-HHH	firstorder	Median	0.01328	0.0209	0.00924	0.01308	0.01434	-0.02681	0.03644	-0.00263	0.01666	0.03428	0.02919	0.00148	0.01242	0.01187	0.01657	-0.08519	0.04606	0.01123	-0.00308	0.01364	0.01535	0.01015	0.00311	0.01642	0.00858	0.01831	0.00218	-0.03236	0.00693	0.01569	-0.04447	-0.00014	0.07527	0.01222	0.01746	-0.01464	0.00815	0.00983	0.00015	0.00714	-0.04115	0.10814	-0.00224	0.00321	-0.00717	0.09448	0.15122
wavelet-HHH	firstorder	Energy	6.23459e+07	2.49803e+07	3.21161e+07	5.24111e+06	1.43217e+07	8.94341e+06	6.64168e+06	2.19946e+06	4.92058e+06	5.32573e+06	8.64531e+06	6.08865e+06	6.13207e+07	2.71947e+07	3.06425e+07	3.47076e+06	7.75293e+06	1.08781e+07	5.1574e+06	6.85232e+06	6.11491e+06	5.07951e+06	7.99432e+06	8.00591e+06	4.56112e+07	1.90463e+07	2.48956e+07	1.6603e+06	8.52666e+06	9.38507e+06	2.56459e+06	4.41926e+06	3.44948e+06	4.76749e+06	7.42835e+06	3.40103e+06	8.07419e+07	5.52493e+07	2.41255e+07	1.36679e+06	9.59793e+06	5.87724e+06	3.53658e+06	5.11376e+06	2.21912e+07	3.21175e+06	7.59707e+06
wavelet-HHH	firstorder	RobustMeanAbsoluteDeviation	6.36222	6.11698	6.41079	8.23884	6.25287	6.94448	6.11754	6.68784	6.615	6.00949	5.97606	6.11382	4.80343	4.60857	4.89389	7.37834	4.8979	5.33024	4.23356	5.02194	4.4784	4.5444	4.96649	4.46771	4.70061	4.49831	4.82267	6.38339	4.87179	4.93354	4.48287	4.74378	4.8581	4.76328	4.30654	4.32594	7.28461	6.99857	8.13187	9.89129	8.17518	8.60275	7.75631	7.91832	6.5598	7.59181	8.09712
wavelet-HHH	firstorder	MeanAbsoluteDeviation	9.2892	8.92418	9.33429	11.8298	9.1463	10.0226	8.87966	9.67914	9.69363	8.72243	8.70555	8.91264	7.08909	6.8007	7.18187	10.5851	7.20656	7.76377	6.24365	7.27936	6.56096	6.67009	7.28616	6.66325	6.87201	6.60803	7.00391	9.18145	7.0656	7.16069	6.53892	6.87946	7.02451	6.9583	6.3496	6.39776	10.609	10.1885	11.7246	14.2721	11.7843	12.4582	11.1759	11.3233	9.52254	10.9285	11.7031
wavelet-HHH	firstorder	TotalEnergy	2.36222e+08	9.46474e+07	1.21684e+08	1.9858e+07	5.42634e+07	3.38856e+07	2.51646e+07	8.33349e+06	1.86435e+07	2.01786e+07	3.27561e+07	2.30692e+07	1.5172e+08	6.72851e+07	7.58158e+07	8.58737e+06	1.91823e+07	2.69145e+07	1.27605e+07	1.6954e+07	1.51295e+07	1.25677e+07	1.97796e+07	1.98083e+07	1.82001e+08	7.59999e+07	9.93399e+07	6.62503e+06	3.40236e+07	3.74489e+07	1.02334e+07	1.7634e+07	1.37643e+07	1.90235e+07	2.96411e+07	1.3571e+07	2.84094e+08	1.94397e+08	8.48868e+07	4.8091e+06	3.37708e+07	2.06793e+07	1.24436e+07	1.7993e+07	7.80807e+07	1.13007e+07	2.67306e+07
wavelet-HHH	firstorder	Maximum	62.8297	53.2209	59.648	62.8297	53.2694	59.648	51.8261	45.7146	53.2209	52.5046	50.3081	51.4358	51.6354	50.1194	48.2889	51.6354	44.2809	48.2889	43.5047	42.3979	50.1194	47.2476	49.5835	46.2927	50.0536	46.892	47.8769	50.0536	47.8769	47.2148	42.4439	44.0503	46.892	46.1162	42.7775	41.4944	71.4856	70.8933	71.4856	66.4674	71.4856	66.7981	53.0296	59.8146	59.7613	57.4616	70.8933
wavelet-HHH	firstorder	RootMeanSquared	11.8368	11.3746	11.865	14.8693	11.6606	12.6615	11.2686	12.2454	12.3874	11.0672	11.0946	11.3467	9.11467	8.74721	9.1877	13.3024	9.23616	9.87336	8.02902	9.22524	8.40153	8.55288	9.32716	8.63142	8.76766	8.4632	8.89145	11.568	8.95858	9.08493	8.3356	8.72584	8.8929	8.87189	8.15952	8.23487	13.4961	12.9597	14.8029	17.9776	14.8825	15.7658	14.0868	14.2176	12.081	13.7836	14.8067
wavelet-HHH	firstorder	90Percentile	14.8665	14.2106	15.0045	19.1231	14.6875	16.0761	14.1983	15.6415	15.4626	13.8846	13.8993	14.1821	11.2905	10.8224	11.453	17.0156	11.4592	12.3374	9.96095	11.6618	10.4228	10.673	11.6523	10.5336	10.9657	10.5411	11.1862	14.9471	11.3001	11.4172	10.3805	10.999	11.1803	11.0878	10.1238	10.2462	16.9443	16.269	18.7743	22.8358	18.9659	19.9936	17.6653	18.0343	15.2567	17.596	18.6648
wavelet-HHH	firstorder	Minimum	-68.9648	-68.9648	-60.4078	-66.1451	-58.7694	-60.4078	-56.155	-50.8791	-68.9648	-45.5085	-61.7581	-50.0093	-66.7935	-66.7935	-55.7301	-60.9626	-46.7187	-48.1967	-52.8413	-55.7301	-44.6242	-43.4713	-66.7935	-50.0153	-56.331	-56.331	-45.2438	-41.8816	-43.8829	-45.2438	-41.2548	-38.1431	-46.4021	-44.0776	-56.331	-45.2176	-76.2168	-67.0847	-70.3936	-76.2168	-70.3936	-66.2347	-55.3671	-62.1845	-54.903	-56.2725	-64.7811
wavelet-HHH	firstorder	Entropy	1.23901	1.20795	1.23696	1.4607	1.22779	1.2875	1.19199	1.25479	1.27894	1.17884	1.19156	1.20647	1.08806	1.0735	1.08428	1.33423	1.08743	1.11269	1.04446	1.07617	1.05625	1.06565	1.0935	1.07424	1.06272	1.05507	1.06269	1.19577	1.06247	1.0707	1.0457	1.05753	1.05739	1.06715	1.04843	1.05248	1.35496	1.31568	1.4472	1.66869	1.45132	1.52317	1.39742	1.39713	1.24943	1.37045	1.44871
wavelet-HHH	firstorder	Range	131.795	122.186	120.056	128.975	112.039	120.056	107.981	96.5937	122.186	98.0131	112.066	101.445	118.429	116.913	104.019	112.598	90.9995	96.4856	96.3461	98.128	94.7435	90.7189	116.377	96.308	106.385	103.223	93.1207	91.9352	91.7598	92.4585	83.6987	82.1934	93.2941	90.1937	99.1084	86.712	147.702	137.978	141.879	142.684	141.879	133.033	108.397	121.999	114.664	113.734	135.674
wavelet-HHH	firstorder	Variance	140.109	129.381	140.779	221.097	135.97	160.314	126.982	149.949	153.447	122.484	123.088	128.749	83.0772	76.5137	84.4139	176.953	85.3067	97.4833	64.4651	85.105	70.5856	73.1516	86.996	74.5013	76.8718	71.6257	79.0579	133.819	80.2562	82.5358	69.4815	76.1403	79.0837	78.7103	66.5777	67.813	182.144	167.954	219.126	323.189	221.487	248.562	198.439	202.14	145.95	189.988	219.238
wavelet-HHH	firstorder	10Percentile	-14.8327	-14.2164	-14.95	-18.9019	-14.6126	-16.0317	-14.2479	-15.5542	-15.5804	-13.9819	-13.7566	-14.2657	-11.3116	-10.8335	-11.4942	-16.8965	-11.5427	-12.4356	-9.92626	-11.6711	-10.4401	-10.6118	-11.674	-10.6269	-11.0043	-10.5637	-11.2162	-15.0224	-11.2909	-11.4559	-10.5534	-11.0618	-11.3012	-11.1512	-10.1344	-10.1233	-16.9828	-16.2823	-18.8174	-23.1353	-18.9005	-20.1272	-18.1206	-18.0718	-15.1973	-17.5511	-18.6966
wavelet-HHH	firstorder	Kurtosis	3.38049	3.42522	3.30522	3.0313	3.34476	3.20147	3.31266	3.15057	3.44869	3.2714	3.47995	3.35397	3.63491	3.66362	3.47869	3.07813	3.51266	3.3372	3.70219	3.26557	3.60777	3.6152	3.55059	3.77777	3.42645	3.5268	3.31374	3.05362	3.27278	3.31318	3.40136	3.29868	3.26596	3.41791	3.64382	3.6233	3.36147	3.36342	3.18756	3.11158	3.19713	3.17183	3.13091	3.11863	3.27427	3.13524	3.26473
wavelet-HHH	firstorder	Mean	0.00903	0.01761	0.00135	0.01518	0.00187	0.00212	0.00572	-0.01696	0.00836	0.01346	0.03504	0.00181	0.00286	0.00439	0.00119	0.01285	0.00209	-0.00178	-0.00213	0.00823	0.004	0.00965	0.00645	-0.00045	0.00161	0.00357	-0.00083	0.02934	0.00331	0.00417	-0.02827	-0.00078	-0.00457	0.00939	0.00817	-0.00661	0.00586	0.00644	0.00711	-0.06761	-0.00508	0.00823	0.00546	0.0281	0.00787	-0.01985	0.03638
wavelet-HHH	glrlm	ShortRunLowGrayLevelEmphasis	0.06049	0.05913	0.06093	0.07057	0.06173	0.06408	0.05994	0.06581	0.06391	0.13471	0.05917	0.06076	0.0553	0.05497	0.05545	0.06704	0.12438	0.12476	0.05517	0.05553	0.1181	0.12007	0.0567	0.056	0.05431	0.05407	0.11666	0.14147	0.11983	0.11903	0.11721	0.11673	0.11711	0.11909	0.05482	0.11725	0.03652	0.06291	0.07022	0.04456	0.07165	0.07583	0.06936	0.06879	0.06077	0.06849	0.07003
wavelet-HHH	glrlm	GrayLevelVariance	0.38169	0.36163	0.37913	0.53819	0.36927	0.40937	0.34867	0.38075	0.40176	0.33904	0.3488	0.3563	0.28974	0.28204	0.2875	0.43832	0.28684	0.30204	0.26727	0.283	0.27289	0.27704	0.2914	0.28174	0.27685	0.27305	0.27665	0.34725	0.27549	0.28024	0.26771	0.27381	0.27403	0.27823	0.26935	0.27128	0.46549	0.43843	0.5272	0.69602	0.52179	0.57243	0.48127	0.48392	0.38948	0.46225	0.53165
wavelet-HHH	glrlm	LowGrayLevelRunEmphasis	0.0907	0.09005	0.09066	0.09536	0.09037	0.09154	0.08976	0.09067	0.09131	0.1959	0.08968	0.08987	0.08794	0.08771	0.08788	0.09216	0.1867	0.18936	0.08737	0.08777	0.18453	0.18499	0.08798	0.08774	0.08761	0.0875	0.18527	0.19846	0.18499	0.18587	0.18391	0.18482	0.18526	0.18559	0.08737	0.18443	0.05325	0.09253	0.09538	0.05563	0.09518	0.0971	0.09383	0.09383	0.09097	0.09323	0.09556
wavelet-HHH	glrlm	GrayLevelNonUniformityNormalized	0.43902	0.44769	0.44005	0.37856	0.44418	0.42753	0.45345	0.43911	0.43064	0.45761	0.45345	0.44993	0.48057	0.48427	0.48162	0.41525	0.48192	0.47466	0.49148	0.48382	0.48873	0.48666	0.47977	0.48441	0.48677	0.48864	0.48685	0.45399	0.48742	0.48511	0.49123	0.48824	0.48814	0.48609	0.49048	0.48948	0.40575	0.41605	0.38329	0.33381	0.3852	0.36907	0.3989	0.39861	0.43557	0.40667	0.38186
wavelet-HHH	glrlm	RunVariance	1.31364	1.38702	1.2524	0.89612	1.12162	1.04907	1.23139	0.93698	1.02007	1.14909	1.31388	1.17213	1.52498	1.52673	1.50007	0.94745	1.17861	1.35332	1.38978	1.4457	1.3931	1.32554	1.38443	1.38311	1.5722	1.58134	1.53718	1.03568	1.29755	1.4117	1.41513	1.50488	1.53667	1.40078	1.42093	1.45242	1.2015	1.30003	0.90274	0.56265	0.75178	0.63456	0.83	0.88343	1.29557	0.82829	0.96131
wavelet-HHH	glrlm	GrayLevelNonUniformity	113569	49590.5	58972.7	5805.82	28279.4	14718.8	13932.5	4154.98	8534.07	11897.3	18590.5	12716.2	196230	95041.7	97228.2	5228.44	26073.6	30393.1	22135.4	22001.8	23906.4	19346.3	25298.3	29465.9	158372	71001.4	84780.1	3490.15	29883.5	30994.3	10336.4	15877.6	11872.4	16670.8	30538.1	13809.4	107807	80041	27195.3	1027.13	11198.8	6120.65	4672.42	6551.1	38494	4488.88	8413.18
wavelet-HHH	glrlm	LongRunEmphasis	4.33259	4.51653	4.19654	3.31223	3.92108	3.715	4.17749	3.40111	3.67949	4.03555	4.38545	4.04057	4.85254	4.87124	4.79018	3.41859	4.12635	4.45184	4.61182	4.75169	4.62557	4.44983	4.53798	4.56193	5.00705	5.03391	4.92719	3.69793	4.41573	4.6487	4.68313	4.89235	4.96217	4.63086	4.70364	4.74569	4.02312	4.26846	3.3418	2.47247	3.01544	2.71581	3.20337	3.30839	4.31504	3.21658	3.46107
wavelet-HHH	glrlm	ShortRunHighGrayLevelEmphasis	8.295	8.17588	8.35498	9.25288	8.50003	8.72165	8.30063	9.06923	8.71841	4.39288	8.22528	8.43265	7.84277	7.81876	7.86779	9.11893	4.2911	4.23315	7.87911	7.88722	4.12733	4.19685	8.04759	7.95601	7.72641	7.70069	4.05628	4.5501	4.18227	4.11996	4.12346	4.07234	4.04651	4.13157	7.83054	4.10197	14.0377	8.43908	9.18025	16.5996	9.41118	9.77736	9.22251	9.16252	8.29866	9.16084	9.12414
wavelet-HHH	glrlm	RunLengthNonUniformity	108308	45679.5	56810.1	7462.15	28037.4	15612.3	13001.8	4665.72	8984.29	11274.5	17315.7	12297.4	162124	77720.2	80704.3	6139.31	23588.1	26688.6	18226.5	18634.9	19879.1	16457.2	22055.7	24864	126209	56109.4	68368.7	3521.03	25366.7	25501.7	8634.46	13043.3	9712.35	13882.7	24591.5	11341.1	116344	81382.8	34238.3	1786.07	14782.4	9023.58	5807.85	8019.41	36944.9	5395.15	10464.3
wavelet-HHH	glrlm	ShortRunEmphasis	0.65311	0.64469	0.65843	0.71736	0.671	0.68482	0.6567	0.71471	0.68554	0.66225	0.64929	0.66564	0.6241	0.62278	0.62644	0.71256	0.65441	0.64265	0.6292	0.62848	0.63181	0.64067	0.63997	0.63418	0.61627	0.61463	0.62013	0.68619	0.63925	0.62954	0.6318	0.6231	0.6212	0.63164	0.62485	0.6282	0.67461	0.66054	0.71302	0.78733	0.73167	0.75765	0.72023	0.71401	0.65312	0.71605	0.70822
wavelet-HHH	glrlm	LongRunHighGrayLevelEmphasis	54.3325	56.6212	52.6141	41.7494	49.1796	46.5426	52.4084	42.5937	46.1755	26.3863	54.9519	50.6548	60.7312	60.9509	59.9668	42.8015	26.9393	29.0071	57.6529	59.4654	30.1125	28.9774	56.7661	57.1036	62.6217	62.9926	32.0373	24.0761	28.7217	30.26	30.3615	31.8111	32.4645	30.119	58.8646	30.8276	82.7194	53.5668	42.0995	51.2043	37.9689	34.3875	40.2883	41.6236	54.0568	40.6008	43.7362
wavelet-HHH	glrlm	RunPercentage	0.58096	0.57324	0.58713	0.64654	0.60404	0.61672	0.58718	0.6445	0.61762	0.59748	0.58313	0.59725	0.55307	0.55207	0.55601	0.64134	0.59504	0.57363	0.56289	0.56452	0.56452	0.57238	0.57356	0.56595	0.54819	0.54631	0.55283	0.61922	0.5769	0.56176	0.56992	0.56006	0.55736	0.56605	0.55795	0.56237	0.59898	0.58443	0.64394	0.72687	0.67006	0.70017	0.65643	0.64895	0.58083	0.65232	0.63542
wavelet-HHH	glrlm	LongRunLowGrayLevelEmphasis	0.3802	0.39541	0.36837	0.29719	0.344	0.32812	0.36522	0.29981	0.3243	0.74357	0.38384	0.35391	0.42222	0.42364	0.41661	0.30363	0.74954	0.81274	0.40098	0.41327	0.83866	0.80749	0.39524	0.39665	0.43542	0.43737	0.89496	0.68787	0.80205	0.84449	0.85161	0.88816	0.89546	0.84166	0.40857	0.86184	0.20845	0.37699	0.29973	0.13194	0.27129	0.24684	0.28607	0.29508	0.37937	0.28524	0.30945
wavelet-HHH	glrlm	RunEntropy	2.9717	2.96651	2.9438	2.96438	2.86814	2.88615	2.89023	2.74493	2.87774	2.83863	2.90791	2.86961	2.87837	2.86351	2.86088	2.8402	2.71942	2.83016	2.77996	2.82575	2.79998	2.78011	2.80594	2.8078	2.87666	2.87294	2.85891	2.77232	2.7656	2.83225	2.77199	2.82947	2.84014	2.81325	2.81732	2.81087	3.03555	3.04861	2.96089	2.87623	2.86439	2.82447	2.86008	2.88898	2.98651	2.8468	2.99676
wavelet-HHH	glrlm	HighGrayLevelRunEmphasis	12.6344	12.62	12.6273	12.7959	12.6147	12.6628	12.5972	12.6335	12.6539	6.59226	12.6128	12.6111	12.5437	12.5357	12.5405	12.7061	6.54358	6.55712	12.5129	12.5346	6.52361	6.53277	12.5464	12.5327	12.5255	12.5218	6.52647	6.58635	6.52728	6.53127	6.51041	6.52267	6.51874	6.52825	12.5217	6.51752	20.7157	12.6887	12.7762	20.9735	12.7691	12.8249	12.7283	12.7401	12.6379	12.722	12.7903
wavelet-HHH	glrlm	RunLengthNonUniformityNormalized	0.41583	0.40811	0.42163	0.48494	0.43708	0.45137	0.42059	0.48873	0.45085	0.42861	0.41622	0.43135	0.39389	0.3926	0.39674	0.48493	0.4296	0.41363	0.40109	0.40154	0.40108	0.4098	0.4131	0.40575	0.38254	0.38094	0.38678	0.45444	0.40773	0.39533	0.40147	0.39172	0.38956	0.3991	0.39094	0.39508	0.43592	0.42082	0.48074	0.57868	0.50574	0.54068	0.49217	0.48448	0.41486	0.48611	0.47347
wavelet-HHH	glszm	GrayLevelVariance	2.27177	2.25684	2.26665	2.28981	2.24538	2.26771	2.2534	2.17177	2.25569	2.23452	2.25747	2.22548	2.24157	2.22051	2.23433	2.21491	2.21662	2.21257	2.23498	2.20798	2.17876	2.17758	2.22189	2.20331	2.23833	2.23576	2.23244	2.18206	2.20543	2.22488	2.17242	2.21958	2.12203	2.17197	2.2187	2.15041	2.32595	2.31039	2.34244	2.41105	2.3255	2.34824	2.22714	2.29012	2.26804	2.26042	2.3546
wavelet-HHH	glszm	ZoneVariance	8.29273e+06	4.25868e+06	4.0845e+06	191730	1.97705e+06	731372	1.16874e+06	200969	487578	1.02726e+06	1.78167e+06	983949	4.07611e+07	2.33849e+07	2.07279e+07	196044	4.97195e+06	4.31703e+06	9.3752e+06	5.08654e+06	7.28359e+06	4.96167e+06	4.72443e+06	6.58982e+06	4.51738e+07	2.35698e+07	2.37451e+07	221351	7.69805e+06	7.22839e+06	4.26435e+06	5.02e+06	3.43526e+06	4.1181e+06	1.13368e+07	4.28189e+06	5.49565e+06	4.69591e+06	965044	22584	339696	150956	167536	235187	2.6231e+06	161406	312092
wavelet-HHH	glszm	GrayLevelNonUniformityNormalized	0.49028	0.48742	0.49156	0.46814	0.48743	0.48251	0.48564	0.45673	0.47546	0.48665	0.48558	0.47965	0.49184	0.48221	0.4905	0.47249	0.48456	0.48276	0.48999	0.47497	0.46019	0.46576	0.48312	0.47391	0.49203	0.48944	0.49134	0.45868	0.47831	0.48763	0.46318	0.48509	0.46131	0.46256	0.47524	0.45438	0.4753	0.48142	0.46631	0.36521	0.46625	0.43632	0.46017	0.46604	0.49252	0.4631	0.4646
wavelet-HHH	glszm	SizeZoneNonUniformityNormalized	0.5997	0.60282	0.62713	0.49702	0.61617	0.62661	0.6727	0.66096	0.56215	0.65656	0.6003	0.63437	0.73093	0.76005	0.74079	0.61298	0.74018	0.73091	0.79331	0.75505	0.76987	0.77807	0.73617	0.77281	0.80105	0.80776	0.8033	0.71975	0.81858	0.83249	0.66995	0.73736	0.80869	0.77981	0.81017	0.83806	0.53352	0.54901	0.50943	0.45617	0.52627	0.52103	0.48583	0.53118	0.60316	0.5518	0.51452
wavelet-HHH	glszm	SizeZoneNonUniformity	6610.48	2467.33	3691.28	592.948	1601.44	1201.21	739.973	321.226	535.726	570.554	781.59	673.072	4774.45	2014.12	2303.12	524.097	599.543	1020.35	266.554	470.393	389.553	370.361	640.467	663.068	3073.63	1194.68	1650.78	233.198	589.381	730.095	104.513	242.593	219.155	339.995	438.301	241.361	8322.42	5633.98	2641.92	122.71	1196.74	752.885	387.689	608.736	2441.6	419.917	816.537
wavelet-HHH	glszm	GrayLevelNonUniformity	5404.35	1995	2893.34	558.495	1266.84	924.968	534.209	221.971	453.115	422.901	632.227	508.911	3212.71	1277.85	1524.97	403.982	392.496	673.938	164.637	295.909	232.858	221.702	420.315	406.613	1887.93	723.879	1009.7	148.611	344.383	427.648	72.2564	159.596	125.015	201.674	257.104	130.861	7414.25	4940.28	2418.31	98.2416	1060.24	630.484	367.218	534.08	1993.72	352.417	737.313
wavelet-HHH	glszm	LargeAreaEmphasis	8.29436e+06	4.2609e+06	4.08601e+06	192125	1.9787e+06	732219	1.171e+06	201880	488710	1.02976e+06	1.78458e+06	985936	4.07739e+07	2.34029e+07	2.07416e+07	196570	4.98454e+06	4.32342e+06	9.43189e+06	5.10325e+06	7.3129e+06	4.98295e+06	4.73559e+06	6.60551e+06	4.51977e+07	2.36021e+07	2.37686e+07	222818	7.71982e+06	7.2452e+06	4.32034e+06	5.05112e+06	3.46117e+06	4.1374e+06	1.13793e+07	4.31222e+06	5.49646e+06	4.69694e+06	965495	22831.2	340059	151224	168035	235674	2.62451e+06	161900	312569
wavelet-HHH	glszm	SmallAreaHighGrayLevelEmphasis	11.6578	11.6059	11.9223	10.7866	11.8542	11.9212	12.2227	12.2346	11.0567	7.30449	11.5444	11.7221	12.7972	12.8744	12.902	12.1143	7.6807	7.62399	12.5348	12.7665	7.50887	7.72781	12.5176	12.996	13.2188	13.1756	7.75444	7.6603	7.73357	7.85637	7.11173	7.54175	6.82934	7.75415	13.7108	7.48353	17.0973	11.1931	10.7831	15.957	10.8784	11.1117	10.3709	10.9908	11.4889	11.2256	11.0782
wavelet-HHH	glszm	ZonePercentage	0.02477	0.0212	0.0258	0.05033	0.02467	0.03436	0.02103	0.03313	0.02972	0.01999	0.01854	0.02244	0.00885	0.00746	0.00856	0.04359	0.00891	0.01251	0.0042	0.00774	0.00584	0.00686	0.00947	0.00798	0.00647	0.00556	0.00653	0.02611	0.00678	0.00771	0.00423	0.00567	0.00621	0.0072	0.00485	0.00574	0.03519	0.0312	0.0471	0.06361	0.05248	0.06111	0.04478	0.0453	0.02662	0.04502	0.0458
wavelet-HHH	glszm	LargeAreaLowGrayLevelEmphasis	719637	369625	354542	16665	171584	63622.7	101510	17514.6	42407.5	185650	154753	85584.9	3.5373e+06	2.03028e+06	1.79892e+06	17152.7	897152	780312	818712	442595	1.31912e+06	899188	411055	572798	3.92132e+06	2.04654e+06	4.29085e+06	40283.2	1.39332e+06	1.30656e+06	782709	911997	621282	746180	986763	779724	281622	407550	83811.8	1167.4	29585.8	13067.1	14596.7	20455.8	227867	14008.5	26982.7
wavelet-HHH	glszm	LargeAreaHighGrayLevelEmphasis	1.03731e+08	5.32966e+07	5.10962e+07	2.40346e+06	2.47594e+07	9.14385e+06	1.46575e+07	2.52491e+06	6.11113e+06	6.70355e+06	2.23302e+07	1.23242e+07	5.09976e+08	2.92712e+08	2.59495e+08	2.4443e+06	3.25016e+07	2.81132e+07	1.17903e+08	6.38475e+07	4.75794e+07	3.24076e+07	5.91978e+07	8.26548e+07	565272574	2.95351e+08	1.54521e+08	1.44646e+06	5.01983e+07	4.71517e+07	2.79869e+07	3.28327e+07	2.2629e+07	26923761	1.42388e+08	2.79887e+07	1.12706e+08	5.87365e+07	1.20686e+07	469606	4.24119e+06	1.89904e+06	2.09902e+06	2.94629e+06	3.28e+07	2.03033e+06	3.92891e+06
wavelet-HHH	glszm	HighGrayLevelZoneEmphasis	14.5386	14.5043	14.5238	14.684	14.4967	14.5524	14.3955	14.465	14.3337	8.69045	14.4055	14.4524	14.5807	14.4204	14.5915	14.9485	8.64691	8.66476	13.8274	14.3403	8.37945	8.58613	14.3115	14.3963	14.3891	14.2995	8.44964	8.46296	8.4	8.44356	8.29487	8.44681	7.50923	8.38761	14.7615	8.15972	22.4967	14.5222	14.5156	22.2119	14.4925	14.5571	14.3546	14.5096	14.3286	14.5795	14.6156
wavelet-HHH	glszm	SmallAreaEmphasis	0.80133	0.80357	0.81809	0.7325	0.81135	0.81857	0.8439	0.83774	0.77761	0.8363	0.80145	0.82243	0.87734	0.89272	0.88237	0.80969	0.88114	0.87801	0.909	0.8879	0.89636	0.90124	0.8791	0.90056	0.91398	0.91697	0.915	0.87241	0.92238	0.92837	0.84397	0.88175	0.91561	0.90306	0.91802	0.93058	0.75818	0.76869	0.74137	0.70205	0.75328	0.74955	0.72456	0.75674	0.80383	0.77114	0.74518
wavelet-HHH	glszm	LowGrayLevelZoneEmphasis	0.14721	0.14673	0.14699	0.14787	0.14559	0.14759	0.14813	0.14343	0.14896	0.51492	0.14924	0.14491	0.14434	0.14501	0.14384	0.14054	0.5139	0.5125	0.1532	0.14585	0.52105	0.50942	0.14643	0.1448	0.14597	0.14728	0.53048	0.51748	0.52717	0.52891	0.52466	0.52814	0.57003	0.51913	0.14339	0.53	0.07106	0.15146	0.15528	0.07698	0.15399	0.15839	0.149	0.15028	0.14927	0.14949	0.15599
wavelet-HHH	glszm	ZoneEntropy	2.4113	2.39701	2.30168	2.92226	2.35783	2.3172	2.19154	2.32933	2.58637	2.16606	2.41211	2.33183	1.93569	1.8925	1.90528	2.40706	1.94432	1.93814	1.71568	1.95858	1.91531	1.90934	1.96864	1.83416	1.6851	1.68094	1.67207	2.04411	1.67768	1.62184	2.1115	1.83804	1.81393	1.88129	1.75362	1.73411	2.76742	2.6579	2.91228	3.5237	2.80074	3.00177	2.8978	2.75822	2.36218	2.65063	2.84702
wavelet-HHH	glszm	SmallAreaLowGrayLevelEmphasis	0.11838	0.11873	0.12029	0.10975	0.11754	0.12158	0.12497	0.12017	0.11764	0.4287	0.12017	0.12105	0.12681	0.12978	0.12697	0.11481	0.45298	0.45143	0.14021	0.13	0.47576	0.46451	0.12985	0.13044	0.13292	0.13481	0.48554	0.43798	0.49158	0.49174	0.44514	0.46373	0.53358	0.46232	0.13072	0.50777	0.05416	0.11764	0.11772	0.0557	0.11889	0.12101	0.10947	0.11548	0.12083	0.11728	0.11777
wavelet-HHH	ngtdm	Coarseness	1e-05	2e-05	2e-05	0.00019	4e-05	8e-05	8e-05	0.00029	0.00013	9e-05	6e-05	9e-05	1e-05	1e-05	1e-05	0.00022	4e-05	4e-05	5e-05	5e-05	5e-05	6e-05	4e-05	4e-05	1e-05	1e-05	1e-05	0.00033	4e-05	3e-05	0.00011	7e-05	9e-05	7e-05	4e-05	8e-05	1e-05	1e-05	4e-05	0.00118	0.0001	0.0002	0.00025	0.00018	3e-05	0.00026	0.00013
wavelet-HHH	ngtdm	Complexity	9.09149	9.02765	9.09243	9.67756	9.08748	9.20635	9.01191	6.36096	9.18794	6.27683	9.00404	9.03534	8.83351	8.80975	6.2064	9.34417	3.5826	3.57512	6.18369	6.20504	6.19244	3.58314	6.20419	6.19222	8.79786	6.18273	3.58486	6.2913	3.58991	3.58415	3.59173	3.58692	3.58594	3.58799	6.18268	3.5837	13.4371	9.25173	9.61026	15.137	9.64974	9.86792	9.51333	9.48028	9.12426	9.41884	9.59918
wavelet-HHH	ngtdm	Strength	0.00016	0.00037	0.00031	0.00276	0.00067	0.00124	0.00136	0.00314	0.00216	0.00108	0.00101	0.00149	0.0001	0.00021	0.00013	0.00346	0.00025	0.00021	0.0006	0.0006	0.00056	0.00033	0.00052	0.00045	0.00012	0.00018	7e-05	0.00378	0.00022	0.0002	0.00063	0.0004	0.00053	0.00038	0.00043	0.00046	0.00025	0.00021	0.0006	0.02325	0.00151	0.0027	0.00374	0.00264	0.00046	0.00398	0.0019
wavelet-HHH	ngtdm	Contrast	0.01217	0.01153	0.01213	0.01826	0.01195	0.01326	0.01125	0.01884	0.01307	0.01651	0.01123	0.01152	0.00954	0.00934	0.01424	0.01446	0.02386	0.02476	0.01349	0.01408	0.0137	0.0231	0.01441	0.01402	0.0092	0.01366	0.02302	0.01698	0.02304	0.02328	0.02253	0.02287	0.02285	0.02319	0.01355	0.02269	0.01069	0.01393	0.01778	0.01945	0.01797	0.02062	0.01625	0.0162	0.0124	0.01544	0.01781
wavelet-HHH	ngtdm	Busyness	3799.2	1656.52	1949.51	195.664	902.35	473.499	450.621	167.383	272.234	684.796	604.677	406.388	6462.74	3117.45	4205.3	165.594	2113.81	2597.72	931.187	934.141	1383.92	1617.39	1062.95	1244.48	5214.09	3086.07	7340.41	195.24	2479.54	2648.32	864.297	1353.6	1012.04	1412.26	1296.36	1169.9	2314.8	2771.73	910.689	21.059	359.733	194.186	148.737	210.873	1297.62	141.225	285.134
wavelet-HLL	gldm	GrayLevelVariance	12.3468	14.8607	10.9553	3.463	18.6239	2.73384	6.09167	4.05257	2.78158	2.57724	33.4374	5.34526	49.5379	67.7124	34.1388	4.10776	41.1498	1.87942	103.765	1.49147	1.66026	1.75136	109.086	127.387	32.8759	57.2908	13.3934	2.11433	10.6544	2.02417	75.2755	1.31199	1.58405	1.60375	82.9126	113.689	20.4163	25.027	6.95703	10.7314	8.36044	4.05626	10.773	4.19769	2.20979	2.78262	79.2958
wavelet-HLL	gldm	HighGrayLevelEmphasis	1178.92	787.737	1196.35	91.9253	1215.13	70.3945	212.821	108.772	70.5661	370.206	763.851	378.403	1285.39	1221.28	1282.46	864.172	1305.78	72.0028	1185.83	56.953	132.428	89.771	1210.08	1282.3	1067.01	1075.94	996.351	155.903	810.457	89.7304	1062.39	89.9584	56.1572	71.3187	1053.4	1117.45	868.779	869.43	648.619	745.053	475.024	109.54	622.69	111.14	73.6569	108.855	887.972
wavelet-HLL	gldm	DependenceEntropy	6.44972	6.44402	6.45186	5.98406	6.6873	5.92207	6.40531	6.14469	5.929	5.84459	6.80231	6.37108	6.47977	6.60815	6.33895	5.80763	6.84999	5.73425	6.71444	5.60492	5.68177	5.71605	7.20715	6.9739	6.44649	6.54572	6.30197	5.78142	6.67885	5.85842	6.71008	5.62942	5.75275	5.7504	6.92671	6.79525	6.44366	6.40858	6.3702	6.19228	6.46176	5.97252	6.62463	6.03338	5.75555	5.78427	7.01765
wavelet-HLL	gldm	DependenceNonUniformity	38286.5	16110.7	20096.3	2341.24	10025.2	4910.38	4609.36	1421.17	2983.85	3871.98	6020.11	4283.9	58636.8	28542.6	28687.7	1963.82	8480.82	9185.12	6031.57	6451.48	7003.82	5708.31	8685.7	9005.21	40789.4	17848.1	22266.2	1064.6	8794.35	8066.81	2528.85	3994.6	3048.8	4283.45	7951.24	3405.53	43293.2	30945.3	12247.2	578.677	5199.04	2812.2	2275.46	2707.9	13730.2	1831.82	4363.81
wavelet-HLL	gldm	GrayLevelNonUniformity	70183.6	30995.4	35241.5	4034.85	14110.2	10813.3	8165.85	2507.24	5917.13	8593.82	9391.16	7384.45	130434	58496.4	68486.3	3686.27	12539.1	24383.1	13761.4	19098.5	19743.1	15410.7	9944.43	15048.9	117103	51193.3	63442.9	2646.06	15826.6	26798.6	6724.43	15628.2	10874.7	14927.2	17114.1	9031.51	63467.7	49004.2	14284.5	509.128	5104.5	3601.06	1805.02	4010.3	29967.8	2926.22	2928.28
wavelet-HLL	gldm	SmallDependenceEmphasis	0.10438	0.11214	0.09879	0.12038	0.10977	0.0946	0.10006	0.11505	0.10165	0.0903	0.15317	0.10013	0.0971	0.11158	0.08435	0.11536	0.10452	0.078	0.1025	0.06914	0.07368	0.07897	0.16564	0.13046	0.08684	0.10183	0.07573	0.09531	0.09024	0.06962	0.10258	0.05874	0.0636	0.06683	0.14074	0.10676	0.13084	0.1282	0.13993	0.19953	0.15293	0.14816	0.16968	0.13375	0.08974	0.12886	0.24166
wavelet-HLL	gldm	SmallDependenceHighGrayLevelEmphasis	123.633	85.9715	122.659	12.2768	141.095	6.83106	23.064	13.3183	7.37417	31.9919	112.403	39.2702	137.262	151.571	118.677	98.4226	152.883	5.72428	148.892	4.06712	9.8002	6.99589	224.726	195.023	100.395	121.475	79.8713	14.8405	75.1307	6.53141	138.514	5.36692	3.608	4.4919	160.795	155.465	119.427	118.176	93.6694	145.959	76.4069	17.1515	107.567	16.35	6.92562	13.7094	234.667
wavelet-HLL	gldm	DependenceNonUniformityNormalized	0.08604	0.08344	0.08809	0.09877	0.09518	0.08802	0.08813	0.09689	0.09305	0.08905	0.08571	0.09059	0.07944	0.08031	0.07903	0.10012	0.09332	0.08231	0.07539	0.08013	0.08085	0.08221	0.09452	0.0838	0.06875	0.06712	0.07071	0.08581	0.08278	0.07094	0.06851	0.06882	0.0699	0.07072	0.07126	0.0679	0.09766	0.09407	0.11124	0.13684	0.11998	0.11893	0.12768	0.10704	0.0903	0.10836	0.12593
wavelet-HLL	gldm	LargeDependenceEmphasis	49.5821	50.84	48.7622	38.7946	42.7329	49.4133	48.9548	41.2193	45.0357	49.4297	45.815	47.0718	56.7094	53.7963	59.5111	38.7219	45.0164	57.4879	60.8513	62.373	60.0683	57.3303	39.7511	49.3954	73.1614	73.8487	72.3184	50.9275	55.6664	73.956	70.8448	82.8128	77.7519	74.8526	65.2304	71.7306	38.5979	40.8968	31.5782	20.8189	27.8881	28.3263	25.3783	33.6676	48.4624	33.3944	23.5917
wavelet-HLL	gldm	LargeDependenceLowGrayLevelEmphasis	0.04279	0.06583	0.04229	0.4626	0.03809	0.74476	0.24737	0.40847	0.68032	0.1326	0.06369	0.12835	0.05066	0.05787	0.0506	0.0456	0.03964	0.83259	0.08056	1.15658	0.463	0.65562	0.05309	0.06605	0.07434	0.07982	0.07435	0.33342	0.07103	0.84611	0.07827	0.93692	1.43558	1.06597	0.08162	0.0827	0.04835	0.05205	0.05015	0.02932	0.06271	0.2793	0.04244	0.33233	0.6989	0.31728	0.03538
wavelet-HLL	gldm	DependenceVariance	11.5424	12.1614	11.1991	8.78939	10.0891	10.9441	11.5159	9.76205	10.0747	10.615	12.3743	10.9705	13.0409	13.1019	13.0093	8.51398	10.607	11.8967	14.9983	12.2992	12.352	12.049	11.379	13.1347	16.9191	18.1242	15.9981	11.0698	13.3612	15.3693	17.6288	15.9884	15.7182	15.4723	18.8263	18.4172	9.18985	9.69406	7.35354	4.96043	6.59676	6.49887	6.3667	7.71309	10.065	7.46794	6.88495
wavelet-HLL	gldm	LargeDependenceHighGrayLevelEmphasis	58570.3	40830.4	57706.7	3450.28	50732.4	3512.22	10130.2	4421.61	3195.52	18645.4	36502.5	17670.9	71406.3	64051.7	74880.3	33551.6	56515.3	4135.22	68402.3	3509.55	7941.05	5169.2	46867.5	59387.8	77089.5	77937.4	71475	7945.75	44691.5	6658.7	70218	7475.2	4399.73	5437.12	68474.8	71857	33330.1	35369	20228	15567.8	12807.5	3079.07	15743.3	3623.49	3528.76	3678.01	20322.7
wavelet-HLL	gldm	SmallDependenceLowGrayLevelEmphasis	0.00012	0.00035	0.00011	0.00182	0.00014	0.00256	0.00056	0.00155	0.00257	0.0003	0.00074	0.00034	0.00016	0.00027	0.00011	0.00025	0.00015	0.00161	0.00041	0.00175	0.00067	0.00118	0.00047	0.00042	0.00021	0.00036	0.00012	0.00091	0.00015	0.00107	0.00045	0.00086	0.00203	0.00156	0.00068	0.00038	0.00028	0.00031	0.00024	0.00067	0.00037	0.00196	0.00039	0.00173	0.00176	0.0017	0.00093
wavelet-HLL	gldm	LowGrayLevelEmphasis	0.00094	0.0017	0.00094	0.01297	0.00102	0.01818	0.00535	0.0111	0.01771	0.00285	0.00245	0.00289	0.00118	0.00169	0.00102	0.00135	0.00108	0.01586	0.00255	0.01989	0.00798	0.01225	0.00228	0.00241	0.00138	0.00182	0.00113	0.00703	0.00138	0.01243	0.00178	0.01194	0.0211	0.01603	0.00276	0.00184	0.00155	0.00167	0.00163	0.0019	0.00231	0.01098	0.00183	0.01082	0.01568	0.01048	0.00258
wavelet-HLL	glcm	JointAverage	34.0905	27.7937	34.3115	9.39955	34.3713	8.28375	14.221	10.2852	8.30872	19.2848	26.9516	19.1896	34.9102	33.6026	35.1869	29.3629	35.2502	8.41031	32.4478	7.46206	11.4574	9.42398	32.4277	33.2751	32.0186	31.6861	31.2842	12.418	28.1608	9.38391	31.0369	9.43654	7.41358	8.40879	30.7815	31.0867	28.9968	28.9268	25.2157	27.1921	21.4227	10.2992	24.5137	10.3051	8.47065	10.3673	27.7966
wavelet-HLL	glcm	SumAverage	68.181	55.5874	68.6231	18.7991	68.7426	16.5675	28.4419	20.5704	16.6174	38.5696	53.9032	38.3791	69.8203	67.2053	70.3738	58.7258	70.5004	16.8206	64.8955	14.9241	22.9147	18.848	64.8554	66.5503	64.0373	63.3723	62.5684	24.8361	56.3215	18.7678	62.0739	18.8731	14.8272	16.8176	61.5629	62.1735	57.9937	57.8536	50.4315	54.3843	42.8455	20.5984	49.0274	20.6103	16.9413	20.7346	55.5932
wavelet-HLL	glcm	JointEntropy	5.82447	5.84655	5.773	5.47882	6.13227	5.1109	5.74019	5.47154	5.21958	4.99484	6.51881	5.73692	5.72569	5.99276	5.42752	5.18926	6.25629	4.73789	5.92691	4.49509	4.60221	4.67723	7.17004	6.53451	5.40281	5.58339	5.16566	4.75212	5.87302	4.6028	5.68305	4.17903	4.40131	4.42962	6.30755	5.81982	6.19866	6.13303	6.22258	6.35729	6.40036	5.76637	6.74014	5.66204	5.04417	5.36912	7.67884
wavelet-HLL	glcm	ClusterShade	-162.299	-491.638	123.464	8.99484	237.921	-2.55242	23.2833	10.2428	-1.26917	-13.2508	-1032.89	-5.61469	1139.98	1079.18	1324.94	-112.934	966.421	-0.51165	5451.71	-0.10403	-0.07469	-1.62477	-249.782	4909.41	952.497	1407.92	713.404	-2.31169	155.657	0.77737	5675.64	-0.83123	-2.61918	-2.90943	-543.801	9709.52	-174.342	-210.337	1.65975	-268.845	33.2277	1.67064	-61.9438	10.506	0.76395	-3.23664	-99.7211
wavelet-HLL	glcm	MaximumProbability	0.0783	0.08086	0.07738	0.06847	0.06828	0.09046	0.08026	0.0788	0.08061	0.08978	0.07486	0.07832	0.09257	0.0887	0.0973	0.07618	0.07337	0.10199	0.10494	0.11186	0.10647	0.10332	0.06612	0.08318	0.11689	0.1186	0.11627	0.09908	0.0877	0.12638	0.12009	0.14531	0.13324	0.13053	0.10642	0.11891	0.06125	0.06463	0.05204	0.039	0.04606	0.0584	0.04263	0.06331	0.08171	0.0662	0.03752
wavelet-HLL	glcm	Idmn	0.99767	0.9956	0.99786	0.98724	0.9965	0.99053	0.98966	0.98679	0.98881	0.99653	0.99046	0.99224	0.99471	0.99202	0.99672	0.99827	0.9947	0.98982	0.98996	0.99196	0.99352	0.98592	0.97747	0.98555	0.9964	0.99362	0.9986	0.99425	0.99854	0.99277	0.993	0.99411	0.98839	0.98922	0.98419	0.98905	0.9952	0.99434	0.9934	0.99496	0.98957	0.9892	0.98901	0.98763	0.99195	0.98404	0.97794
wavelet-HLL	glcm	JointEnergy	0.0359	0.03725	0.03508	0.0345	0.02882	0.04606	0.03545	0.03805	0.04117	0.04701	0.03049	0.03479	0.04447	0.04118	0.04825	0.03999	0.03037	0.05521	0.04805	0.06264	0.05909	0.05652	0.02423	0.03482	0.05716	0.05751	0.05735	0.05414	0.03619	0.06856	0.05482	0.0841	0.07451	0.07264	0.04534	0.05468	0.02803	0.03006	0.0229	0.01841	0.01998	0.0279	0.01568	0.0311	0.0435	0.03423	0.01354
wavelet-HLL	glcm	Contrast	15.8235	18.057	15.0417	6.01627	26.079	4.38991	9.52576	6.41034	4.70649	4.07155	40.926	8.41046	70.6991	100.794	44.7107	5.11633	60.8031	3.44302	139.378	2.99201	3.21845	3.33425	177.364	192.197	44.3189	78.9785	16.0675	3.39114	13.2634	3.34648	90.64	2.4266	2.76254	2.91341	123.846	150.73	31.3095	37.6345	11.0299	12.0988	13.6671	7.07948	16.7984	7.02996	4.39934	5.47096	128.962
wavelet-HLL	glcm	DifferenceEntropy	2.56739	2.61311	2.52988	2.4277	2.69492	2.2357	2.52802	2.39649	2.28809	2.20063	2.99824	2.50699	2.65905	2.85656	2.45844	2.30958	2.77908	2.10588	2.87573	2.02258	2.06374	2.08791	3.49231	3.20712	2.48307	2.6698	2.30165	2.09589	2.56888	2.05277	2.66116	1.89116	1.96739	1.9919	3.11484	2.80902	2.79236	2.79729	2.72963	2.81922	2.8289	2.53928	2.96387	2.50394	2.25576	2.39104	3.67316
wavelet-HLL	glcm	InverseVariance	0.41072	0.40981	0.4118	0.40716	0.39322	0.43891	0.41051	0.41869	0.42673	0.43803	0.37924	0.40869	0.42031	0.40594	0.43431	0.42376	0.39522	0.45379	0.4115	0.46453	0.45805	0.45358	0.34527	0.37868	0.43517	0.42425	0.4439	0.45594	0.40479	0.46547	0.41978	0.48053	0.47177	0.46842	0.38431	0.41181	0.38256	0.38675	0.36978	0.34518	0.35793	0.38778	0.33323	0.3982	0.43002	0.40571	0.2984
wavelet-HLL	glcm	DifferenceVariance	11.0779	12.867	10.489	2.63666	19.3806	1.93155	5.21882	3.11802	1.9978	1.69104	29.963	4.32621	60.506	84.5153	38.6884	2.25726	50.004	1.44536	118.523	1.2337	1.32897	1.36592	131.377	156.016	38.0863	67.6336	12.8451	1.4067	8.34105	1.61644	79.0593	1.10197	1.25203	1.32529	98.3329	130.657	23.564	29.2159	5.24467	5.63324	6.62819	2.96108	7.57324	3.14513	1.79609	2.14371	89.4513
wavelet-HLL	glcm	Idn	0.97511	0.96701	0.97565	0.92569	0.97175	0.93562	0.94102	0.92824	0.92961	0.95896	0.95554	0.94668	0.97587	0.96996	0.98048	0.97094	0.97309	0.93227	0.96815	0.93899	0.94487	0.92102	0.94053	0.95872	0.97956	0.97423	0.9834	0.94785	0.97861	0.94557	0.97392	0.94925	0.93041	0.93295	0.95425	0.96863	0.96807	0.96739	0.94821	0.95291	0.93707	0.93042	0.93443	0.92749	0.93859	0.91486	0.93296
wavelet-HLL	glcm	Idm	0.43939	0.44007	0.44054	0.42316	0.41983	0.4686	0.44238	0.44621	0.45249	0.46831	0.40954	0.44047	0.45812	0.44169	0.47534	0.43912	0.42983	0.49065	0.46353	0.50671	0.49817	0.49212	0.37246	0.41667	0.49853	0.49058	0.50588	0.49049	0.45472	0.52764	0.49218	0.55583	0.539	0.53397	0.44786	0.48474	0.39596	0.40168	0.37876	0.34368	0.36669	0.39614	0.34061	0.40856	0.45175	0.41578	0.30201
wavelet-HLL	glcm	Correlation	0.1254	0.23971	-0.05831	0.02112	-0.11426	0.07961	0.05346	0.07287	0.05437	0.06794	0.23928	0.08344	0.01422	0.00676	0.01815	0.16861	-0.04366	0.00425	0.02895	-0.03777	-0.02647	-0.01419	-0.00993	-0.01452	0.05053	0.04481	0.05421	0.05582	0.11402	0.05928	0.0153	-0.00173	0.04091	0.01304	0.04539	-0.00342	0.04854	0.0468	0.05374	0.19357	0.01401	0.02315	0.08903	0.0134	-0.03384	-0.02673	-0.00298
wavelet-HLL	glcm	Autocorrelation	1164.07	775.941	1177.91	88.4743	1182	68.8561	202.766	106.119	69.2015	372.101	734.133	368.786	1223.12	1134.29	1241.71	862.896	1244.76	70.7578	1063.89	55.6325	131.24	88.7977	1056.66	1115.28	1028.99	1010.29	980.437	154.351	794.636	88.1952	972.061	89.0555	55.0346	70.7372	955.177	977.603	842.588	839.008	636.394	741.564	459.383	106.209	602.071	106.35	71.6912	107.421	776.002
wavelet-HLL	glcm	SumEntropy	3.58779	3.6292	3.5384	3.27917	3.75507	3.13456	3.51671	3.34993	3.17033	3.04846	4.10092	3.50414	3.62359	3.81157	3.43242	3.12469	3.95236	2.88272	3.94523	2.72941	2.79241	2.83933	4.55917	4.25983	3.4542	3.63011	3.26519	2.9195	3.66658	2.86603	3.79538	2.60549	2.74309	2.74815	4.13296	3.8771	3.74796	3.72638	3.71334	3.80345	3.82105	3.42368	4.01541	3.37175	3.00718	3.17596	4.66501
wavelet-HLL	glcm	SumSquares	9.82287	12.4798	8.14042	3.13065	13.6326	2.42998	5.28506	3.53746	2.51885	2.23094	28.2013	4.74822	39.7258	55.5044	25.9396	3.27465	32.545	1.74581	80.6518	1.44611	1.57797	1.65331	93.5894	103.969	25.9514	45.7458	9.76996	1.83867	8.23427	1.81052	54.0347	1.2204	1.45454	1.48582	69.5528	86.4367	17.4217	21.0616	6.0711	8.19698	7.26897	3.6749	9.53102	3.66828	2.13889	2.67429	67.7259
wavelet-HLL	glcm	ClusterProminence	22910.6	24283.9	22685	301.391	48007	201.249	1300.36	518.946	163.637	258.849	58421.1	887.636	328758	407468	262865	4556.54	199846	68.0023	986528	34.1887	49.1514	47.7727	386802	1.01169e+06	224881	379880	101822	150.989	34664.5	140.709	763652	40.3451	56.3347	53.9076	296960	1.29435e+06	45705.1	60572	1603.11	10385.9	1815.76	342.806	3579.75	464.461	95.8549	113.946	182298
wavelet-HLL	glcm	Imc2	0.65213	0.68411	0.63951	0.45239	0.69682	0.42778	0.66369	0.53408	0.40629	0.41822	0.79077	0.63359	0.78139	0.83832	0.71158	0.46501	0.7632	0.40714	0.86764	0.40434	0.41252	0.40024	0.91316	0.90105	0.7418	0.81357	0.64802	0.43035	0.68484	0.46665	0.8216	0.4219	0.43754	0.43233	0.88598	0.8593	0.69389	0.71927	0.57406	0.58683	0.62253	0.44972	0.6853	0.49125	0.4121	0.41974	0.86917
wavelet-HLL	glcm	Imc1	-0.11718	-0.12478	-0.11767	-0.05447	-0.14092	-0.05729	-0.12335	-0.08113	-0.05235	-0.05639	-0.16529	-0.11391	-0.17348	-0.20398	-0.14527	-0.05709	-0.17304	-0.05136	-0.23684	-0.05208	-0.05471	-0.05188	-0.25028	-0.25146	-0.16282	-0.19954	-0.12771	-0.05697	-0.14503	-0.06914	-0.21155	-0.06118	-0.06346	-0.06362	-0.24351	-0.23308	-0.11821	-0.12746	-0.08615	-0.07854	-0.10061	-0.05253	-0.12007	-0.06254	-0.04801	-0.0469	-0.18621
wavelet-HLL	glcm	DifferenceAverage	2.07771	2.17648	2.02547	1.79529	2.4185	1.52793	1.97085	1.74925	1.60479	1.50377	3.1154	1.92417	2.9294	3.6571	2.28504	1.65637	2.99437	1.38126	4.07016	1.29557	1.34123	1.36938	6.01617	5.33502	2.3122	3.06729	1.69877	1.37631	2.06953	1.27816	3.07363	1.12099	1.19679	1.22463	4.52774	3.99175	2.63962	2.74311	2.30583	2.4779	2.52097	1.97734	2.85581	1.91715	1.57776	1.78283	5.77258
wavelet-HLL	glcm	Id	0.49785	0.49778	0.49898	0.48779	0.48068	0.52396	0.5002	0.50531	0.51148	0.52421	0.46824	0.49919	0.51001	0.49423	0.52605	0.50083	0.48714	0.54192	0.50955	0.55464	0.54794	0.54325	0.42915	0.46863	0.54361	0.53451	0.55167	0.54168	0.50909	0.57076	0.53628	0.59353	0.58022	0.57621	0.49415	0.52782	0.46196	0.46614	0.44942	0.42196	0.43829	0.4657	0.41529	0.4755	0.51106	0.48225	0.37336
wavelet-HLL	glcm	ClusterTendency	23.4679	31.8623	17.52	6.50634	28.4514	5.33	11.6145	7.7395	5.36891	4.85223	71.8793	10.5824	88.204	121.224	59.0478	7.98227	69.3769	3.54023	183.229	2.79244	3.09341	3.27897	196.993	223.68	59.4868	104.004	23.0123	3.96356	19.6737	3.89561	125.499	2.455	3.05563	3.02988	154.365	195.017	38.3772	46.6117	13.2544	20.6892	15.4088	7.62011	21.3256	7.64314	4.15622	5.2262	141.941
wavelet-HLL	firstorder	InterquartileRange	53.3721	52.8732	54.2113	53.1619	61.2175	45.5952	53.1677	50.9992	48.6823	45.7564	63.6153	53.1776	47.2549	49.8831	45.0271	48.8491	59.6212	41.3699	47.0418	38.4299	39.8756	40.966	78.1042	57.0677	41.5566	42.1094	41.2306	42.9518	54.3463	36.7205	44.2928	32.8828	35.0964	35.668	54.9578	43.6024	59.9149	57.6142	67.0275	75.4392	73.6974	59.4034	86.2045	56.6447	46.5211	53.7596	98.0255
wavelet-HLL	firstorder	Skewness	-0.19515	-1.45217	1.59477	0.59945	1.37893	-0.06231	0.80057	0.66084	-0.01667	-1.15953	-0.80926	0.13562	1.9652	1.38812	3.29674	-3.9351	1.87104	-0.01821	2.38358	0.00472	-0.01696	-0.28402	0.36649	1.67502	2.73845	1.87515	6.40367	-0.12602	2.66478	0.25989	3.64879	-0.15858	-0.36121	-0.59122	0.34944	3.20004	0.38998	0.40781	0.33069	-2.06061	0.67362	0.3004	-0.26306	0.61699	0.11078	-0.25012	0.40556
wavelet-HLL	firstorder	Uniformity	0.15772	0.16054	0.15448	0.17021	0.13396	0.19383	0.15612	0.17093	0.18452	0.19765	0.13371	0.15615	0.17671	0.16458	0.18867	0.18794	0.13797	0.21851	0.17201	0.2372	0.2279	0.22193	0.10822	0.14004	0.19736	0.19252	0.20147	0.21327	0.14897	0.23568	0.18218	0.26926	0.24932	0.24644	0.15339	0.18008	0.14318	0.14897	0.12974	0.12039	0.11779	0.1523	0.10128	0.15852	0.1971	0.1731	0.08451
wavelet-HLL	firstorder	Median	-5.45073	-6.64375	-4.56785	-3.51511	-3.96277	-4.81062	-4.6708	-7.17923	-5.09136	-4.9205	-10.375	-4.2807	-3.96635	-4.65341	-3.41425	-2.3927	-4.05318	-2.59534	-6.47786	-1.25888	-1.30081	-1.98679	-10.6931	-6.04622	-3.88989	-4.38826	-3.54058	-1.73246	-6.21188	-2.21869	-5.77074	-1.31569	-1.25546	-1.87257	-7.51891	-4.54861	-4.74825	-4.36887	-6.1348	-5.42484	-3.57362	-5.68142	-15.2612	-5.38511	-0.97011	-3.9354	-13.5975
wavelet-HLL	firstorder	Energy	3444301587	1842444526	1551212725	5.02381e+07	1221204360	9.4988e+07	1.97252e+08	3.6974e+07	5.54534e+07	7.05029e+07	1560154046	1.56334e+08	22872622513	15088183127	7734556444	4.96655e+07	2333011603	1.26464e+08	5204116487	7.09569e+07	8.55662e+07	7.29885e+07	6360615359	8569012983	12203102435	9562316886	2624762500	1.59497e+07	705705817	1.39437e+08	1734832592	4.47871e+07	4.11134e+07	5.84241e+07	5901237404	3561542033	5673717628	5170195277	4.74881e+08	2.86328e+07	2.24526e+08	5.94067e+07	1.2532e+08	6.56279e+07	2.02302e+08	2.88903e+07	1740692107
wavelet-HLL	firstorder	RobustMeanAbsoluteDeviation	22.9272	22.9394	23.3118	22.2208	27.1654	19.2015	22.9963	21.4874	20.4486	19.1784	31.2254	23.1037	20.3224	22.336	19.1021	20.2761	25.9957	17.2412	24.9369	15.9388	16.5689	17.0273	49.4755	32.195	18.1634	19.4625	17.7271	17.8502	24.1111	15.4967	20.7689	13.7277	14.7071	14.9914	34.4876	21.6622	25.5659	24.6278	28.448	31.3042	31.6529	24.8384	37.4707	23.7096	19.355	22.3026	50.2004
wavelet-HLL	firstorder	MeanAbsoluteDeviation	46.5474	50.6972	45.2074	34.1442	56.6161	30.0114	41.5815	35.2047	31.0346	29.2545	82.3954	40.1725	68.9523	87.0869	53.5195	31.7133	71.1368	25.6764	103.878	23.203	24.3219	25.0828	145.392	128.389	54.6196	76.2572	38.0656	26.7587	46.9808	24.8584	80.0509	20.7881	22.7531	23.0821	117.983	102.269	56.3526	59.7686	46.801	52.4764	52.106	37.6156	59.7214	37.1119	28.3314	32.2954	130.043
wavelet-HLL	firstorder	TotalEnergy	13050072153	6980815529	5877370920	1.90347e+08	4627006261	3.59899e+08	7.47367e+08	1.4009e+08	2.10107e+08	2.67127e+08	5911248583	5.92333e+08	56591524699	37331236835	19136867309	1.22883e+08	5772345681	3.12898e+08	12876043686	1.75562e+08	2.11708e+08	1.80589e+08	15737457345	21201482672	48693582378	38156154755	10473491450	6.36436e+07	2815951478	5.5639e+08	6922437485	1.78712e+08	1.64053e+08	2.33127e+08	23547486484	14211487717	19963240270	18191573381	1670889506	1.00746e+08	7.90005e+08	2.09025e+08	4.40944e+08	2.30915e+08	7.11811e+08	101651955	6124706417
wavelet-HLL	firstorder	Maximum	1056.9	763.484	1056.9	279.021	1056.9	315.704	368.566	273.561	279.812	374.277	763.484	313.017	1664.18	1623.08	1664.18	603.178	1496.66	226.117	1664.18	285.65	267.387	140.093	1037.44	1623.08	1637.62	1637.62	1580.8	278.875	1560.15	298.524	1580.8	263.292	187.999	182.1	1076.72	1637.62	1095.61	1095.61	361.981	515.592	345.279	361.981	324.615	311.414	352.105	187.607	933.21
wavelet-HLL	firstorder	RootMeanSquared	87.9793	97.6864	82.46	46.0359	107.676	41.2637	61.4106	50.2068	41.5848	40.2674	149.04	57.496	176.034	206.038	145.97	50.3204	160.22	33.6645	255.047	29.6863	31.4278	32.4212	263.092	282.385	143.411	189.631	91.297	35.8545	81.5008	35.018	216.799	27.7785	30.7014	31.0575	229.98	266.484	113.134	125.367	65.6751	82.2835	71.9812	50.1243	83.8556	50.9332	36.4765	41.3398	224.128
wavelet-HLL	firstorder	90Percentile	49.2574	42.309	57.2274	49.2872	85.9921	38.0856	55.3534	43.9599	40.3516	36.2659	42.0022	54.4049	42.2972	42.8007	41.7413	44.208	74.2984	36.7301	35.83	35.6217	36.5392	36.4803	60.1866	47.6226	36.3858	34.2657	38.097	38.4697	63.8167	32.9644	35.4143	29.7733	31.8364	31.3259	36.697	38.5583	53.9855	50.5805	66.5031	67.1179	88.5659	52.21	73.8049	51.518	43.5659	45.6547	82.8365
wavelet-HLL	firstorder	Minimum	-835.075	-698.919	-835.075	-200.008	-835.075	-199.284	-339.076	-234.091	-185.994	-473.572	-698.919	-469.918	-852.348	-838.894	-852.348	-703.696	-852.348	-197.264	-820.877	-165.573	-253.511	-223.248	-838.894	-829.559	-785.402	-785.402	-758.609	-295.624	-695.473	-207.602	-758.609	-210.089	-170.302	-198.267	-785.402	-767.559	-722.897	-722.897	-611.847	-671.339	-512.558	-236.254	-611.847	-228.031	-192.413	-229.989	-711.459
wavelet-HLL	firstorder	Entropy	3.22599	3.23738	3.21423	2.87725	3.47602	2.70617	3.15331	2.93511	2.745	2.64206	3.69037	3.12217	3.25977	3.46343	3.05225	2.72335	3.58094	2.47804	3.50468	2.32634	2.39722	2.43772	4.23977	3.87666	3.06978	3.23892	2.87796	2.52412	3.2951	2.45035	3.35121	2.19697	2.32648	2.33653	3.74525	3.44934	3.38898	3.36352	3.34066	3.43503	3.47073	3.01939	3.67409	3.00028	2.6026	2.77644	4.357
wavelet-HLL	firstorder	Range	1891.97	1462.4	1891.97	479.03	1891.97	514.987	707.642	507.652	465.807	847.849	1462.4	782.936	2516.53	2461.98	2516.53	1306.87	2349.01	423.38	2485.06	451.223	520.897	363.341	1876.34	2452.64	2423.02	2423.02	2339.41	574.499	2255.63	506.125	2339.41	473.381	358.301	380.368	1862.12	2405.18	1818.51	1818.51	973.828	1186.93	857.838	598.235	936.461	539.445	544.518	417.596	1644.67
wavelet-HLL	firstorder	Variance	7665.98	9236.96	6796.55	2113.51	11589.1	1656.13	3762.05	2476.53	1684.61	1555.01	20855.1	3284.42	30913.2	42271.8	21289.4	2513.78	25668.1	1123.48	64819.9	879.486	984.996	1042.68	68131.5	79573.8	20493.7	35747.2	8321.54	1279.66	6612.26	1214.94	46997.7	767.22	934.92	950.268	51756.8	70992.9	12712	15595.1	4295.36	6670.95	5174.95	2479.57	6672.25	2578.32	1329.12	1684.31	49526.9
wavelet-HLL	firstorder	10Percentile	-70.5125	-80.1308	-66.2266	-55.2997	-72.5999	-54.9345	-69.1888	-61.6301	-57.1297	-54.9495	-165.075	-69.8194	-65.6084	-101.342	-54.2155	-49.8475	-70.1077	-44.0344	-166.534	-38.3327	-40.4172	-42.9174	-359.695	-212.74	-63.9778	-95.1401	-54.4457	-44.2355	-76.565	-42.5959	-97.5032	-34.8434	-38.5678	-40.3913	-244.988	-127.4	-76.2092	-75.7672	-76.8194	-82.8464	-75.624	-66.4648	-122.663	-61.4875	-46.395	-57.083	-296.167
wavelet-HLL	firstorder	Kurtosis	29.054	19.7768	39.631	5.5869	28.8514	5.96693	6.72553	6.76333	4.91601	9.2957	9.97459	5.72683	26.1063	17.2808	45.258	51.042	23.349	4.67267	18.3389	3.98106	4.48777	3.90138	6.27192	12.2334	40.8107	22.5219	117.675	7.58806	70.0159	7.70728	27.3672	6.22236	5.28812	5.09782	8.33175	19.5617	21.0302	18.6445	6.42421	16.7656	5.20351	5.31521	5.71145	6.23563	4.68373	3.54187	5.91103
wavelet-HLL	firstorder	Mean	-8.62415	-17.4837	-1.76176	-2.40626	2.23692	-6.82342	-3.03644	-6.64772	-6.68513	-8.15181	-36.8502	-4.62333	-8.63669	-13.4044	-4.20884	-4.28528	1.54749	-3.13334	-15.138	-1.33858	-1.64707	-2.90655	-32.9562	-12.9469	-8.54613	-14.5886	-3.68888	-2.42458	-5.4877	-3.36421	-2.00385	-2.10378	-2.76738	-3.78193	-33.6744	4.53891	-9.3383	-11.0414	-4.22497	-9.98124	2.51785	-5.73325	-18.9607	-3.98422	-1.18775	-4.96714	-26.5827
wavelet-HLL	glrlm	ShortRunLowGrayLevelEmphasis	0.00082	0.00159	0.00082	0.01154	0.00092	0.0164	0.00463	0.00992	0.01594	0.00247	0.00245	0.00251	0.00108	0.00161	0.00091	0.00123	0.00099	0.01367	0.00252	0.01684	0.0067	0.01047	0.0022	0.00235	0.00128	0.00179	0.00096	0.00611	0.0012	0.01042	0.00175	0.00969	0.01801	0.01366	0.00284	0.00179	0.00143	0.00156	0.00145	0.00183	0.00208	0.01003	0.00168	0.00976	0.01369	0.00946	0.00255
wavelet-HLL	glrlm	GrayLevelVariance	14.4093	17.6434	12.5096	3.84444	20.9853	3.09039	6.78831	4.49612	3.11522	2.91495	39.1718	5.93473	58.5279	79.3179	40.6308	4.66923	47.2621	2.15216	123.129	1.71481	1.90648	2.00027	122.724	145.947	41.1734	71.8736	16.5945	2.40223	12.3105	2.42138	93.9411	1.58113	1.8901	1.90318	101.55	139.743	23.2818	28.8172	7.55888	11.6256	8.95717	4.38755	11.452	4.61704	2.48669	3.03352	86.5774
wavelet-HLL	glrlm	LowGrayLevelRunEmphasis	0.00095	0.00179	0.00095	0.01313	0.00105	0.01881	0.0054	0.0113	0.0182	0.00289	0.00266	0.00292	0.00124	0.0018	0.00106	0.00139	0.00112	0.01618	0.0028	0.02023	0.00805	0.01243	0.0024	0.00258	0.00148	0.00202	0.00116	0.00714	0.0014	0.0127	0.00198	0.01213	0.02189	0.01656	0.00311	0.00202	0.0016	0.00174	0.00163	0.00196	0.00232	0.01113	0.00185	0.01096	0.01593	0.01063	0.00271
wavelet-HLL	glrlm	GrayLevelNonUniformityNormalized	0.14128	0.14246	0.13912	0.15876	0.12152	0.17734	0.14037	0.15838	0.17074	0.18192	0.11511	0.14143	0.15479	0.14215	0.16735	0.17612	0.12481	0.19984	0.1443	0.21714	0.20872	0.20343	0.09121	0.11833	0.16674	0.15792	0.17409	0.19716	0.13131	0.20838	0.14981	0.23888	0.22112	0.21913	0.11982	0.14592	0.13055	0.13481	0.12135	0.11531	0.111	0.14442	0.09591	0.14863	0.18258	0.16368	0.07585
wavelet-HLL	glrlm	RunVariance	0.3914	0.39955	0.38843	0.29252	0.35394	0.38166	0.38929	0.32923	0.34873	0.38559	0.36907	0.37705	0.45412	0.43375	0.47415	0.29786	0.38589	0.44255	0.50258	0.48443	0.47408	0.45393	0.32815	0.41272	0.61067	0.62476	0.59754	0.39198	0.48427	0.59362	0.61929	0.66714	0.61877	0.6104	0.56985	0.62895	0.29624	0.31216	0.24777	0.1607	0.22491	0.22478	0.21295	0.25999	0.3649	0.25608	0.18631
wavelet-HLL	glrlm	GrayLevelNonUniformity	50292.8	21963.1	25421.7	3113.58	10453.4	7909.32	5884.83	1911.44	4438.53	6315.93	6600.77	5390.04	89468	40025	47065.5	2856.31	9202.44	17353.9	8966.17	13385.7	13961.6	11007.3	6983.87	10244.5	74149.5	31566.4	41047.9	1945.86	10977.1	17625.4	4195.95	10036.6	7092.25	9847.97	10413.1	5547.13	47986.1	36497.2	11332.7	431.649	4137.24	2932.36	1486.62	3166.68	22196.1	2331	2316.12
wavelet-HLL	glrlm	LongRunEmphasis	1.99408	2.00983	1.98913	1.77545	1.90592	1.98677	1.99111	1.85683	1.91101	2.00333	1.91897	1.96576	2.13442	2.07849	2.19068	1.78904	1.97786	2.13873	2.2318	2.24259	2.21208	2.16212	1.81806	2.01069	2.47615	2.48927	2.46408	2.02149	2.19897	2.47558	2.47541	2.66679	2.54875	2.52319	2.32761	2.47534	1.77384	1.81167	1.66135	1.45021	1.60711	1.60873	1.56794	1.69301	1.95719	1.69161	1.49158
wavelet-HLL	glrlm	ShortRunHighGrayLevelEmphasis	1003.42	665.29	1023.99	80.8856	1057.67	59.6221	183.357	94.7891	60.4046	311.268	651.358	324.682	1088.73	1045.47	1076.5	750.144	1136.51	59.9384	1015.2	46.9918	109.539	74.5585	1073.44	1126.21	874.948	888.624	813.133	131.56	683.816	72.2779	903.86	70.7753	44.6501	56.6716	887.272	967.711	760.305	756.976	576.81	679.194	427.984	98.0542	562.977	98.8593	62.7441	95.494	816.479
wavelet-HLL	glrlm	RunLengthNonUniformity	248124	107011	127993	14201.3	62485.1	30784.9	29402.7	8767.57	18307.8	23911.8	41307	26927.2	391266	194299	187084	11739.5	53223.2	57441.1	42025.9	39804.2	43852.2	35979.4	57374.2	61899.5	283869	128292	150171	6752.41	57979.7	52679.1	18294.2	25084.9	19576.5	27893	59106.3	24861.7	268296	195183	70721.7	3012.13	28942.3	15621.9	12333.2	15877.7	83345.9	10595.2	24604.2
wavelet-HLL	glrlm	ShortRunEmphasis	0.85138	0.85037	0.8521	0.87001	0.86364	0.84842	0.85224	0.86611	0.8566	0.84657	0.86469	0.85482	0.83892	0.84649	0.8317	0.86887	0.85842	0.83154	0.83513	0.82115	0.82656	0.83202	0.87802	0.85829	0.81356	0.81628	0.81186	0.84391	0.84032	0.80567	0.82021	0.78784	0.79777	0.80278	0.83844	0.82203	0.87258	0.86804	0.88606	0.91265	0.89409	0.89222	0.90258	0.88091	0.84798	0.87987	0.91233
wavelet-HLL	glrlm	LongRunHighGrayLevelEmphasis	2352.47	1592.08	2372.93	161.648	2303.84	140.079	420.247	200.977	134.91	745.834	1483.32	741.722	2723.1	2514.97	2790.45	1547.15	2554	153.842	2594.75	127.203	292.772	194.349	2177.16	2526.1	2626.06	2652.73	2446.14	315.273	1776.09	222.283	2554.68	240.153	143.537	181.272	2439.19	2647.3	1537.1	1570.87	1074.35	1081.26	758.621	175.724	974.321	186.528	143.617	184.635	1313.66
wavelet-HLL	glrlm	RunPercentage	0.80124	0.79926	0.80274	0.82778	0.81871	0.79991	0.80313	0.82274	0.81105	0.79884	0.81605	0.80737	0.7843	0.79311	0.77618	0.82707	0.81285	0.77876	0.77802	0.7663	0.77278	0.77965	0.83359	0.80686	0.75002	0.75135	0.74982	0.79564	0.7883	0.74407	0.75789	0.72405	0.73553	0.74208	0.77646	0.75763	0.82989	0.82362	0.84916	0.8853	0.86099	0.85877	0.87076	0.84252	0.80013	0.84262	0.88125
wavelet-HLL	glrlm	LongRunLowGrayLevelEmphasis	0.00183	0.00315	0.00182	0.02254	0.00188	0.03426	0.01051	0.02001	0.03241	0.00561	0.00407	0.00558	0.00237	0.00322	0.00213	0.00233	0.00204	0.03294	0.005	0.04353	0.01745	0.02588	0.00384	0.00441	0.0031	0.00389	0.00269	0.01388	0.00296	0.02984	0.00375	0.03115	0.05106	0.03866	0.00527	0.00398	0.00262	0.00284	0.00269	0.0026	0.00369	0.01727	0.00281	0.01792	0.02994	0.01731	0.00354
wavelet-HLL	glrlm	RunEntropy	4.2006	4.23372	4.16755	3.71351	4.3654	3.6541	4.09308	3.79473	3.64463	3.58862	4.64853	4.04208	4.34172	4.52478	4.14529	3.5603	4.51901	3.49895	4.64517	3.38695	3.4359	3.45175	5.13286	4.89096	4.3076	4.50804	4.07118	3.48069	4.3099	3.62766	4.59302	3.4377	3.52478	3.50892	4.93503	4.70241	4.2524	4.26087	4.09059	4.03532	4.16478	3.72383	4.31825	3.77908	3.53652	3.53986	5.01439
wavelet-HLL	glrlm	HighGrayLevelRunEmphasis	1178.63	784.764	1199.14	92.4997	1220.15	70.3269	214.074	109.135	70.5429	368.821	757.94	379.164	1292.11	1228.87	1288.82	863.735	1315.72	72.0466	1202.1	57.1054	132.479	89.6855	1217.28	1299	1071.61	1082.96	999.131	155.894	812.268	89.7128	1084.21	89.8925	56.0534	70.9323	1056.33	1150.56	870.193	870.891	649.902	744.615	477.004	109.737	623.308	111.739	73.8411	108.679	891.967
wavelet-HLL	glrlm	RunLengthNonUniformityNormalized	0.68732	0.68515	0.68945	0.71823	0.71246	0.68167	0.68998	0.71572	0.69592	0.67933	0.71127	0.69488	0.66641	0.6796	0.6544	0.71701	0.70528	0.65287	0.66246	0.6364	0.64563	0.65499	0.73792	0.70214	0.62586	0.63003	0.62365	0.6747	0.67496	0.61224	0.63847	0.58569	0.59992	0.60892	0.66823	0.64034	0.72334	0.71473	0.74955	0.80009	0.76687	0.76184	0.78481	0.73885	0.67913	0.73723	0.80047
wavelet-HLL	glszm	GrayLevelVariance	55.9314	73.2168	38.5474	10.9814	59.6131	9.74023	14.7808	12.0424	9.98911	9.6969	120.581	13.5241	205.802	241.134	165.125	19.6418	156.174	7.6877	370.55	6.48441	7.06025	6.90293	264.949	351.048	175.54	258.398	76.0658	8.16905	36.3143	9.11933	328.553	6.46484	7.0665	6.61211	279.118	401.615	81.467	105.052	18.1394	30.1907	18.4786	11.2921	21.714	12.9402	8.57526	8.24884	185.023
wavelet-HLL	glszm	ZoneVariance	623885	256509	325782	28996.5	101600	109202	72498	15355.3	53035.7	95035.2	51472.9	63165	1.31977e+06	489698	830913	29575.6	92951	343931	122042	322432	299952	206287	47978.4	98397.4	1.27795e+06	456009	812093	27151.6	145676	397706	57438.4	289525	186093	225471	100948	74288.5	416027	351455	73231	1147.5	19798.4	13904.2	4498.29	23591.8	364098	17763.9	7910.07
wavelet-HLL	glszm	GrayLevelNonUniformityNormalized	0.07483	0.0629	0.08466	0.11693	0.06752	0.1279	0.09036	0.09404	0.12963	0.14088	0.03463	0.09118	0.06212	0.04682	0.08474	0.13095	0.05446	0.16782	0.04111	0.19042	0.17312	0.16871	0.02513	0.03208	0.05509	0.03843	0.08309	0.14025	0.06863	0.1279	0.03815	0.1731	0.14948	0.15596	0.02495	0.03567	0.07109	0.06884	0.08243	0.07626	0.07444	0.10085	0.06643	0.10295	0.17341	0.13286	0.02939
wavelet-HLL	glszm	SizeZoneNonUniformityNormalized	0.31618	0.35488	0.28046	0.3284	0.26849	0.29601	0.27932	0.28848	0.30508	0.29687	0.42453	0.26414	0.326	0.34418	0.2994	0.33787	0.26568	0.29775	0.319	0.29552	0.289	0.28724	0.36817	0.35147	0.32045	0.3622	0.2736	0.33688	0.24128	0.27974	0.33778	0.26652	0.27063	0.26184	0.39724	0.34829	0.34528	0.35949	0.31023	0.34619	0.29663	0.31868	0.28528	0.33074	0.31354	0.32423	0.43685
wavelet-HLL	glszm	SizeZoneNonUniformity	13578.1	7212.87	5804.16	864.358	2973.58	1377.92	1354.71	464.172	884.13	998.358	4574.28	1166.97	21596	13178.3	8087.86	678.785	2402.85	2127.69	2545.28	1284.02	1489.48	1306.06	5897.3	4951.45	15514	9617.79	5892.83	346.99	2199.03	1919.55	1275.8	751.577	617.036	910.156	6516.36	1867.51	19163.8	14425.2	4653.73	311.225	1996.03	1081.28	923.177	1053.41	3561.87	642.29	3901.03
wavelet-HLL	glszm	GrayLevelNonUniformity	3213.5	1278.53	1752.11	307.771	747.813	595.382	438.257	151.308	375.654	473.79	373.123	402.812	4115.18	1792.7	2289.29	263.086	492.546	1199.24	328.012	827.372	892.238	767.117	402.479	451.976	2666.9	1020.34	1789.64	144.456	625.488	877.628	144.078	488.128	340.804	542.133	409.307	191.26	3945.67	2762.4	1236.53	68.5595	500.932	342.185	214.966	327.883	1969.92	263.19	262.45
wavelet-HLL	glszm	LargeAreaEmphasis	623992	256599	325904	29077.6	101690	109346	72614.3	15438.5	53158.1	95202.3	51515.4	63279.6	1.3199e+06	489784	831093	29670.9	93052	344175	122143	322776	300235	206521	48011.3	98455.6	1.2781e+06	456109	812307	27296.7	145812	397981	57533.9	289949	186459	225774	100994	74375.9	416091	351522	73284.9	1169.63	19839.8	13952.8	4528.62	23654.9	364277	17836.7	7925.12
wavelet-HLL	glszm	SmallAreaHighGrayLevelEmphasis	688.822	471.907	686.619	64.093	700.187	41.5676	130.148	66.4441	42.4945	191.799	501.555	209.447	883.816	874.079	844.314	503.23	829.523	41.4228	942.697	33.2929	72.2827	47.6763	903.254	976.894	711.052	783.68	589.923	92.0562	419.076	53.4742	897.372	49.5179	31.0023	33.6714	780.231	965.699	574.695	597.362	390.235	434.572	285.711	70.2069	349.71	76.9683	45.8739	61.3147	693.961
wavelet-HLL	glszm	ZonePercentage	0.09651	0.10527	0.09072	0.11103	0.10515	0.08344	0.09273	0.10969	0.09037	0.07734	0.15341	0.09342	0.08975	0.10773	0.07442	0.10243	0.09951	0.06404	0.09973	0.05396	0.05949	0.06548	0.17431	0.1311	0.08159	0.09986	0.0684	0.08302	0.08578	0.06035	0.10233	0.04859	0.05227	0.05739	0.14702	0.10691	0.12521	0.12198	0.13625	0.21258	0.15528	0.1435	0.18157	0.1259	0.07471	0.11718	0.25771
wavelet-HLL	glszm	LargeAreaLowGrayLevelEmphasis	530.107	319.54	277.345	342.532	86.7571	1598.6	356.727	149.862	769.155	254.074	64.1763	169.935	1053.53	413.527	664.087	34.2995	75.0027	4973.75	109.965	5967.45	2314.68	2348.58	40.7313	83.2554	1216.07	432.808	825.297	178.81	182.567	4517.13	58.4369	3250.82	3395.51	3161.22	95.8337	75.3016	483.615	406.54	115.654	1.54987	44.2052	128.51	7.15816	228.487	5222.35	163.589	9.22731
wavelet-HLL	glszm	LargeAreaHighGrayLevelEmphasis	7.36094e+08	2.06707e+08	3.83791e+08	2.54901e+06	1.19461e+08	7.7187e+06	1.49539e+07	1.62592e+06	3.79814e+06	3.58811e+07	4.14876e+07	2.37136e+07	1656669378	5.81369e+08	1041985981	2.57504e+07	1.15692e+08	2.45892e+07	1.36214e+08	1.81113e+07	3.95904e+07	1.85865e+07	5.68298e+07	1.16986e+08	1345303162	4.81354e+08	8.00814e+08	4.22953e+06	1.16748e+08	3.56898e+07	5.6771e+07	2.62075e+07	1.05016e+07	1.63938e+07	1.06661e+08	7.37042e+07	3.59183e+08	3.05021e+08	4.66291e+07	889305	8.95747e+06	1.54435e+06	2.87736e+06	2.51424e+06	2.64224e+07	1.98625e+06	6.84391e+06
wavelet-HLL	glszm	HighGrayLevelZoneEmphasis	1185.33	752.714	1262.99	106.742	1311.73	72.8907	241.355	119.536	72.6818	344.599	711.732	401.573	1455.75	1393.55	1459.32	848.847	1517.09	74.293	1523.93	60.0048	134.517	88.0693	1366.37	1551.95	1183.7	1218.77	1079.78	157.222	845.908	96.118	1418.58	92.4411	57.2961	65.5032	1147.53	1544.48	922.869	931.885	679.265	729.231	510.885	117.626	638.383	127.192	78.828	105.761	972.922
wavelet-HLL	glszm	SmallAreaEmphasis	0.5786	0.61651	0.53994	0.59016	0.52714	0.55556	0.53864	0.54999	0.56384	0.55551	0.67744	0.52153	0.58736	0.60558	0.55921	0.59624	0.52511	0.55266	0.58194	0.55141	0.54213	0.54469	0.62883	0.6132	0.58435	0.62427	0.53436	0.59288	0.49698	0.5393	0.60204	0.52564	0.52929	0.51675	0.65516	0.61187	0.60663	0.61993	0.57254	0.60142	0.55874	0.58019	0.54702	0.59259	0.57135	0.58571	0.68712
wavelet-HLL	glszm	LowGrayLevelZoneEmphasis	0.00124	0.00354	0.00115	0.01614	0.0014	0.0319	0.00575	0.01466	0.02933	0.00374	0.0055	0.00352	0.0019	0.00284	0.00155	0.00232	0.00164	0.02357	0.00466	0.02889	0.0096	0.01666	0.00313	0.0037	0.00288	0.00412	0.00178	0.01035	0.0018	0.01679	0.00484	0.01584	0.0382	0.02719	0.0055	0.00395	0.00241	0.00285	0.00176	0.00343	0.00247	0.0141	0.00231	0.01382	0.02203	0.0143	0.00419
wavelet-HLL	glszm	ZoneEntropy	6.86608	6.88959	6.7246	5.69377	7.11522	5.76047	6.35065	6.13997	5.65771	5.59562	7.12433	6.39382	7.39097	7.55488	7.07558	5.52873	7.67046	5.32256	7.80918	5.09987	5.25879	5.31161	7.8027	7.8545	7.46789	7.61997	6.92357	5.29713	7.07046	5.87028	7.70161	5.48319	5.61969	5.60753	7.68386	7.76334	6.83328	6.85728	6.3667	6.05035	6.50042	5.90416	6.64222	5.87342	5.20171	5.40422	7.2048
wavelet-HLL	glszm	SmallAreaLowGrayLevelEmphasis	0.00075	0.00236	0.00065	0.00967	0.00079	0.01857	0.00296	0.00824	0.0175	0.00203	0.0038	0.00196	0.00103	0.00151	0.00082	0.00163	0.0008	0.01366	0.00234	0.01673	0.00545	0.00943	0.0017	0.00191	0.00172	0.00248	0.00108	0.00705	0.00089	0.00917	0.00341	0.00884	0.02186	0.0152	0.0033	0.0026	0.00144	0.00171	0.00105	0.00256	0.00136	0.00853	0.00147	0.0085	0.01297	0.009	0.00287
wavelet-HLL	ngtdm	Coarseness	2e-05	3e-05	3e-05	0.00026	7e-05	0.00011	0.00013	0.00047	0.0002	0.00014	0.0001	0.00015	1e-05	2e-05	2e-05	0.00031	8e-05	5e-05	8e-05	7e-05	7e-05	9e-05	8e-05	6e-05	1e-05	3e-05	2e-05	0.00049	7e-05	5e-05	0.0002	0.0001	0.00014	0.0001	6e-05	0.00014	1e-05	2e-05	6e-05	0.00153	0.00016	0.00028	0.00038	0.00025	4e-05	0.00036	0.0002
wavelet-HLL	ngtdm	Complexity	4828.06	2799.38	4822.16	279.109	5639.1	254.737	565.296	249.025	235.02	492.009	3805.22	753.652	13166.8	15627.8	10221.8	1368.49	10683	163.678	17748.4	165.346	241.854	112.31	12972.8	22120.5	9862.21	13375.8	6920.83	287.419	3832.98	213.91	11951.4	156.532	98.8466	114.245	10549.8	17212.8	5486.47	5773.21	1372.38	1689.21	1009.71	431.282	1482.91	353.254	335.787	196.885	9164.79
wavelet-HLL	ngtdm	Strength	0.10668	0.10669	0.20835	0.05522	0.37634	0.03057	0.04939	0.09231	0.04249	0.10662	0.21794	0.08766	0.12396	0.19021	0.32293	0.86911	0.7631	0.00911	0.84572	0.01505	0.02048	0.00916	0.19028	0.45228	0.18317	0.30743	0.43614	0.18555	0.48966	0.0151	2.02405	0.02391	0.01487	0.01253	0.20736	1.23998	0.07929	0.10184	0.06035	2.16555	0.08502	0.09444	0.28045	0.06359	0.01471	0.04888	0.36284
wavelet-HLL	ngtdm	Contrast	0.00725	0.01541	0.00638	0.02258	0.01316	0.0151	0.02568	0.02473	0.0177	0.0078	0.05006	0.01639	0.02538	0.04667	0.01341	0.0051	0.02393	0.01308	0.07727	0.0098	0.00747	0.01756	0.20584	0.12844	0.01414	0.03372	0.00433	0.00799	0.01096	0.00975	0.04726	0.00687	0.01439	0.01289	0.11815	0.09122	0.01699	0.02208	0.01693	0.02179	0.03069	0.01923	0.03556	0.02417	0.01056	0.02404	0.18202
wavelet-HLL	ngtdm	Busyness	13.6685	9.93515	6.82188	13.1961	3.09033	32.7578	12.247	6.88095	20.3314	7.87161	3.76964	6.85249	17.5276	9.11063	8.50687	1.36793	2.12899	80.538	2.09713	65.8895	35.9893	57.0213	3.3506	2.81923	15.3406	7.11626	8.46617	4.18368	5.09931	58.3577	0.98131	34.1581	43.8227	48.9966	4.07867	1.37856	17.8715	13.4971	10.3686	0.34305	5.98674	9.21187	1.91471	11.3744	82.5314	10.5319	1.72864
wavelet-LHL	gldm	GrayLevelVariance	1.26464	1.33318	1.14678	1.8381	1.18404	1.07297	1.1249	1.23334	1.59791	1.47326	1.20323	1.21102	0.83864	0.89651	0.7563	1.3121	0.71014	0.8686	0.60896	0.7986	0.96012	1.08073	0.87116	0.74768	0.65288	0.74919	0.55947	0.96163	0.54731	0.58197	0.50154	0.57373	0.77729	0.85177	0.7309	0.64119	1.51941	1.52423	1.47009	2.42793	1.62983	1.49017	1.41728	1.21398	1.29348	1.73948	2.04984
wavelet-LHL	gldm	HighGrayLevelEmphasis	110.578	110.35	56.8812	43.7305	43.0948	56.3828	43.1517	30.9688	43.3433	73.2246	109.101	31.2433	30.9292	31.0301	30.8023	31.4528	20.8608	30.757	20.7927	20.8839	31.1585	31.1858	30.8815	30.9531	42.5259	42.634	42.4203	30.9546	42.4922	30.3332	20.556	20.6738	42.7054	30.7276	30.6123	20.7861	57.4733	57.5078	43.3911	44.3022	43.7204	43.1679	43.5084	31.032	43.4595	31.7184	57.0896
wavelet-LHL	gldm	DependenceEntropy	5.62193	5.66352	5.56597	5.69054	5.56638	5.58926	5.5581	5.59717	5.71313	5.6817	5.63213	5.60793	5.47363	5.51764	5.41315	5.59653	5.36678	5.49865	5.34964	5.45707	5.57164	5.62077	5.52151	5.44608	5.33091	5.39528	5.24659	5.50984	5.27716	5.31142	5.19808	5.26113	5.42492	5.48108	5.42242	5.34744	5.67315	5.67151	5.64234	5.71487	5.61809	5.59923	5.58986	5.58053	5.60621	5.68248	5.75747
wavelet-LHL	gldm	DependenceNonUniformity	32800.8	14211.4	16664.2	2188.23	8050.82	3896.6	3849.36	1188.82	2712.31	3503.31	4947.2	3557.54	49149.9	23791.2	24181.7	1630.07	6187.59	7457.73	5251.29	5396.02	5911.97	4968.72	6096.83	7056.89	39699.7	17613.3	21747.6	882.3	7078.74	7588.31	2576.87	3948.3	2893.81	4015.42	7238.69	3334.35	35526.8	26245.4	9061.58	462.212	4029.29	2095.98	1521.62	1967.33	11642.8	1571.86	3221.54
wavelet-LHL	gldm	GrayLevelNonUniformity	114642	48851.5	61116.8	4930.86	27710.3	15560.6	14130.2	3749.07	7232.46	10333.8	19235.5	12283.8	232077	108254	119435	4841.91	30640.4	34227	29282.5	25659.7	25238.2	19055.1	28510.8	35879.1	210592	88008.2	119716	3591.61	40615	42759.7	14660.9	21709.6	14148.9	18749.5	37417.2	17828.9	103033	76338	25983.2	762.935	9662.4	5551.81	4281.35	6560.17	38019.9	3642.9	6944.18
wavelet-LHL	gldm	SmallDependenceEmphasis	0.05869	0.05902	0.05782	0.09216	0.06478	0.06313	0.06017	0.086	0.08239	0.07273	0.05515	0.06473	0.04127	0.04327	0.03928	0.08105	0.04546	0.04701	0.03531	0.04247	0.04925	0.05337	0.04719	0.04162	0.03693	0.04046	0.03423	0.06689	0.03772	0.03617	0.03516	0.0374	0.04317	0.04952	0.04266	0.03966	0.06773	0.06426	0.07797	0.14582	0.09363	0.09757	0.08557	0.07461	0.05901	0.0956	0.09161
wavelet-LHL	gldm	SmallDependenceHighGrayLevelEmphasis	6.63173	6.64218	3.42665	4.33549	2.94936	3.68568	2.74203	2.80046	3.74566	5.53798	6.05914	2.16714	1.361	1.43314	1.28219	2.73606	1.0213	1.52811	0.7946	0.96469	1.64702	1.77116	1.54862	1.36418	1.63324	1.79725	1.50504	2.18312	1.64706	1.15238	0.76569	0.84549	1.89972	1.62152	1.38518	0.87757	4.06119	3.85584	3.5707	6.73996	4.34076	4.44484	3.87594	2.44539	2.69365	3.24135	5.45925
wavelet-LHL	gldm	DependenceNonUniformityNormalized	0.07371	0.07361	0.07305	0.09231	0.07643	0.06985	0.0736	0.08105	0.08458	0.08057	0.07044	0.07523	0.06659	0.06694	0.06662	0.08311	0.06808	0.06683	0.06564	0.06702	0.06824	0.07156	0.06635	0.06567	0.06691	0.06624	0.06906	0.07111	0.06663	0.06673	0.06982	0.06803	0.06634	0.06629	0.06488	0.06648	0.08014	0.07978	0.0823	0.1093	0.09298	0.08864	0.08538	0.07777	0.07657	0.09298	0.09297
wavelet-LHL	gldm	LargeDependenceEmphasis	75.1977	75.1184	76.8541	46.7794	68.8676	78.8334	74.957	56.9704	55.075	60.8421	82.863	70.2858	105.755	101.04	111.009	56.7717	98.0377	95.8842	125.532	102.099	89.8361	80.2733	97.4922	109.957	125.713	113.305	136.025	75.8858	125.233	133.866	132.424	126.528	106.238	96.6908	111.956	117.194	63.4474	65.1778	58.0315	31.3944	46.0866	48.6676	53.2492	63.6935	71.0505	45.7503	46.5398
wavelet-LHL	gldm	LargeDependenceLowGrayLevelEmphasis	0.69661	0.69752	1.41363	1.19077	1.70507	1.45477	1.84227	2.02434	1.38385	0.87261	0.77211	2.47041	3.65335	3.49828	3.82493	2.00611	5.12802	3.33219	6.50949	5.39069	3.10563	2.81261	3.38534	3.78077	3.06084	2.76396	3.30605	2.65769	3.04351	4.60038	6.85363	6.56984	2.58472	3.3576	3.86417	6.07815	1.17084	1.20252	1.44444	0.81366	1.15662	1.21899	1.31793	2.23301	1.75071	1.65821	0.88181
wavelet-LHL	gldm	DependenceVariance	13.882	13.9661	14.0492	9.58764	13.0961	15.4095	13.8923	12.1878	11.5541	12.3002	15.0228	13.5079	16.9369	16.6385	17.1726	11.3883	16.1134	16.6214	18.1924	16.6192	16.0482	14.839	16.8522	17.4749	18.0432	17.6471	17.8751	14.8893	17.8191	18.4788	17.2123	17.6705	17.3781	16.9389	18.1124	17.6677	12.0932	12.1313	11.73	7.28026	9.5094	10.8689	11.1137	13.0068	13.0156	9.61176	9.42097
wavelet-LHL	gldm	LargeDependenceHighGrayLevelEmphasis	8274.57	8258.48	4325.04	1991.16	2919.26	4411.71	3192.54	1729.72	2342.63	4405.19	9064.37	2145.38	3218.01	3076.54	3374.86	1742	2005.66	2905	2573.41	2084.64	2750.88	2444.76	2954.49	3346.98	5318.27	4796.54	5752.99	2290.77	5295.33	4052.9	2705.22	2584.53	4513.75	2927.56	3391.33	2405.97	3598.43	3698.56	2474.45	1352.38	1970.72	2061.59	2278.82	1948.66	3040.61	1411.26	2623.25
wavelet-LHL	gldm	SmallDependenceLowGrayLevelEmphasis	0.00061	0.00062	0.0013	0.00334	0.0021	0.00143	0.00191	0.00448	0.00297	0.00125	0.00061	0.00342	0.00197	0.00211	0.00179	0.0043	0.00357	0.00225	0.00265	0.00363	0.00233	0.00271	0.00229	0.00191	0.00108	0.00121	0.00098	0.00327	0.00108	0.00161	0.00259	0.00275	0.00131	0.00236	0.00198	0.00304	0.00164	0.00156	0.00277	0.00652	0.00332	0.00339	0.00296	0.00415	0.00199	0.00637	0.00254
wavelet-LHL	gldm	LowGrayLevelEmphasis	0.0095	0.00957	0.01921	0.028	0.02631	0.01931	0.02609	0.03927	0.02761	0.01511	0.00968	0.0386	0.03663	0.03687	0.03626	0.03909	0.0564	0.03701	0.05518	0.05776	0.03703	0.03785	0.03694	0.03604	0.02513	0.02533	0.02495	0.03726	0.02486	0.03597	0.05439	0.055	0.0254	0.03702	0.03642	0.05556	0.01962	0.01962	0.02708	0.03023	0.02743	0.02728	0.02682	0.03907	0.0264	0.04276	0.0209
wavelet-LHL	glcm	JointAverage	10.4629	10.4514	7.47131	6.47544	6.4782	7.44795	6.486	5.45366	6.46831	8.4736	10.41	5.48325	5.48793	5.49049	5.48526	5.49019	4.49134	5.47312	4.49477	4.48509	5.49637	5.48575	5.48083	5.49682	6.4767	6.47697	6.47644	5.47956	6.48062	5.46462	4.48403	4.48726	6.4824	5.46808	5.47213	4.49315	7.48506	7.48636	6.48131	6.48214	6.49093	6.46508	6.491	5.47124	6.49507	5.4786	7.43202
wavelet-LHL	glcm	SumAverage	20.9257	20.9028	14.9426	12.9509	12.9564	14.8959	12.972	10.9073	12.9366	16.9472	20.82	10.9665	10.9758	10.981	10.9705	10.9804	8.98268	10.9462	8.98954	8.97017	10.9927	10.9715	10.9617	10.9937	12.9534	12.9539	12.9529	10.9591	12.9612	10.9292	8.96806	8.97452	12.9648	10.9362	10.9443	8.9863	14.9701	14.9727	12.9626	12.9643	12.9819	12.9301	12.982	10.9425	12.9901	10.9572	14.8641
wavelet-LHL	glcm	JointEntropy	4.32082	4.36929	4.20235	4.866	4.26132	4.05789	4.17351	4.31224	4.65063	4.51197	4.14888	4.27197	3.76006	3.85276	3.61745	4.41291	3.53775	3.80146	3.29813	3.69052	3.94199	4.10556	3.80921	3.5989	3.37313	3.56744	3.15639	3.92312	3.14094	3.18071	3.00814	3.19621	3.60716	3.74322	3.52647	3.35408	4.59945	4.60139	4.56358	5.22604	4.7312	4.55476	4.51708	4.26967	4.37131	4.7973	5.00906
wavelet-LHL	glcm	ClusterShade	-0.65875	-1.37606	-0.10947	0.11198	-0.02136	-0.38221	-0.07436	-0.0683	-0.1585	-0.79818	-2.81345	0.09642	-0.00682	0.01191	-0.02915	0.00409	-0.01238	-0.0234	-0.01211	-0.02275	0.00075	-0.00979	0.0262	0.03388	-0.09568	-0.09456	-0.10753	0.14702	-0.03819	-0.21486	-0.06882	-0.02229	-0.12464	-0.12421	-0.09593	0.00172	-0.07866	-0.11325	0.01314	0.53391	-0.0727	0.17294	-0.06472	-0.03462	-0.06732	0.01688	-0.5835
wavelet-LHL	glcm	MaximumProbability	0.12508	0.12291	0.1317	0.08488	0.12716	0.14338	0.13307	0.11944	0.10031	0.1099	0.14167	0.12562	0.16655	0.15969	0.17636	0.1109	0.18119	0.16105	0.20351	0.16977	0.14867	0.13783	0.16427	0.18091	0.1995	0.18269	0.21592	0.1484	0.21581	0.21451	0.22855	0.21347	0.17629	0.16693	0.1867	0.20158	0.10412	0.10398	0.10588	0.0682	0.09479	0.10702	0.10799	0.12452	0.11656	0.09202	0.0814
wavelet-LHL	glcm	Idmn	0.99092	0.99071	0.98742	0.97273	0.98461	0.98899	0.98271	0.98128	0.97651	0.98641	0.99134	0.97824	0.98743	0.98659	0.98634	0.98051	0.98024	0.98109	0.98312	0.98242	0.98284	0.98088	0.98701	0.98649	0.99164	0.99036	0.99157	0.98275	0.98995	0.98987	0.98573	0.98686	0.99005	0.98459	0.98672	0.98805	0.98749	0.98747	0.98137	0.97059	0.97896	0.98179	0.98177	0.98195	0.98057	0.97429	0.98376
wavelet-LHL	glcm	JointEnergy	0.07184	0.06995	0.07698	0.04682	0.07356	0.08593	0.07815	0.06953	0.05565	0.06192	0.08269	0.07277	0.10549	0.09922	0.11497	0.06419	0.11944	0.10101	0.14262	0.10814	0.09124	0.0815	0.10283	0.1186	0.13609	0.11885	0.15505	0.09044	0.15545	0.15395	0.16865	0.15033	0.11439	0.1046	0.12241	0.13669	0.05828	0.05817	0.05967	0.03603	0.05245	0.0602	0.06116	0.07253	0.06727	0.04995	0.04364
wavelet-LHL	glcm	Contrast	2.40206	2.45926	2.22339	3.61047	2.33811	1.93553	2.22342	2.41222	3.08198	2.79497	2.01212	2.34725	1.59197	1.70369	1.43337	2.51265	1.35203	1.63522	1.14715	1.51281	1.82142	2.04296	1.64979	1.42056	1.24104	1.43676	1.0508	1.82697	1.04098	1.05045	0.95873	1.11379	1.48422	1.62485	1.3919	1.24671	2.94119	2.94648	2.86216	4.66494	3.25421	2.79447	2.79294	2.32604	2.51211	3.39499	3.86407
wavelet-LHL	glcm	DifferenceEntropy	1.90597	1.91878	1.86171	2.13592	1.88997	1.78722	1.85705	1.90195	2.04356	1.98596	1.80932	1.88785	1.67716	1.71298	1.61984	1.9302	1.58732	1.6896	1.49922	1.64405	1.74323	1.80545	1.6983	1.61659	1.53833	1.61414	1.44898	1.7507	1.44437	1.45148	1.39493	1.4746	1.62881	1.67993	1.59772	1.53483	2.02188	2.02139	2.00999	2.29113	2.0805	1.99997	1.99349	1.88766	1.92626	2.1005	2.18278
wavelet-LHL	glcm	InverseVariance	0.47939	0.47726	0.48467	0.44737	0.48124	0.49338	0.48457	0.47992	0.45867	0.4677	0.49013	0.48067	0.49578	0.49292	0.49945	0.4788	0.50251	0.49717	0.49901	0.49954	0.49171	0.48581	0.49363	0.49773	0.50075	0.49935	0.50223	0.49257	0.5023	0.5004	0.50417	0.50415	0.4999	0.49756	0.49871	0.50277	0.46442	0.464	0.46733	0.41945	0.45579	0.46982	0.46815	0.48373	0.47564	0.45152	0.43965
wavelet-LHL	glcm	DifferenceVariance	1.02086	1.045	0.9453	1.42165	0.98595	0.84029	0.94128	0.98959	1.25052	1.153	0.87611	0.98679	0.71594	0.76007	0.64849	1.01979	0.60948	0.72113	0.53986	0.6706	0.78779	0.86706	0.74494	0.65632	0.57536	0.64474	0.49653	0.78189	0.49168	0.50021	0.45398	0.51623	0.65933	0.70997	0.62887	0.56902	1.21045	1.21072	1.18218	1.7942	1.30851	1.16221	1.1448	0.97836	1.03719	1.35745	1.5385
wavelet-LHL	glcm	Idn	0.93609	0.93546	0.92577	0.89174	0.91842	0.93057	0.91427	0.90996	0.90002	0.92246	0.93793	0.90463	0.9276	0.92525	0.925	0.90767	0.91127	0.91219	0.91911	0.91535	0.91551	0.91068	0.92658	0.92603	0.94083	0.936	0.9411	0.91462	0.93614	0.93613	0.92544	0.92746	0.93482	0.91986	0.92619	0.93005	0.92507	0.92502	0.9101	0.88689	0.90422	0.91108	0.91083	0.91204	0.90877	0.8952	0.91452
wavelet-LHL	glcm	Idm	0.54146	0.53872	0.55138	0.47169	0.54329	0.57235	0.5517	0.53331	0.50056	0.5168	0.56851	0.54323	0.60648	0.59689	0.62035	0.5238	0.62643	0.59902	0.65546	0.61038	0.58296	0.56496	0.6027	0.62569	0.64361	0.62007	0.66635	0.57798	0.66717	0.66757	0.67785	0.65703	0.61421	0.59918	0.62538	0.64117	0.50771	0.50761	0.51074	0.43138	0.48878	0.51435	0.51284	0.54225	0.53042	0.4837	0.46374
wavelet-LHL	glcm	Correlation	0.04276	0.06214	0.02858	0.01412	0.02087	0.06077	0.01499	0.02575	0.02505	0.03491	0.12079	0.02921	0.05173	0.05225	0.05196	0.04329	0.05101	0.05114	0.05304	0.05342	0.04982	0.05172	0.05311	0.05347	0.03295	0.02569	0.0419	0.026	0.03728	0.06079	0.03093	0.01814	0.02568	0.02514	0.02846	0.01875	0.02839	0.02972	0.02504	0.01607	0.01799	0.03847	0.02006	0.02856	0.02812	0.0288	0.04128
wavelet-LHL	glcm	Autocorrelation	109.526	109.314	55.8537	41.957	41.9923	55.5356	42.0853	29.7746	41.8786	71.8533	108.508	30.1015	30.1609	30.1925	30.1275	30.1993	20.2086	29.9993	20.235	20.1589	30.2579	30.1494	30.0861	30.2553	41.9689	41.9701	41.9675	30.0503	42.0186	29.8965	20.1218	20.1458	42.0413	29.9209	29.9646	20.2002	56.0691	56.0908	42.0441	42.0556	42.1625	41.8524	42.1621	29.9688	42.2223	30.0652	55.3187
wavelet-LHL	glcm	SumEntropy	2.69995	2.73485	2.6328	2.95644	2.65652	2.5825	2.609	2.68576	2.85837	2.79132	2.65237	2.66947	2.42834	2.47665	2.35527	2.74857	2.31288	2.44817	2.19363	2.39323	2.52062	2.60531	2.45456	2.34821	2.2165	2.3106	2.11161	2.49024	2.10137	2.13684	2.0269	2.11465	2.33052	2.39951	2.29209	2.19613	2.83309	2.83566	2.81096	3.14162	2.89063	2.81656	2.78437	2.66548	2.71863	2.93427	3.04911
wavelet-LHL	glcm	SumSquares	1.25522	1.31179	1.14493	1.83089	1.19436	1.03142	1.12884	1.23829	1.58062	1.44879	1.14631	1.20915	0.83953	0.89887	0.7561	1.31341	0.71249	0.86184	0.60562	0.79926	0.9585	1.07742	0.87142	0.75047	0.64178	0.73734	0.54859	0.93818	0.54067	0.5597	0.4947	0.5672	0.76182	0.83346	0.7163	0.63517	1.51356	1.51841	1.46774	2.36977	1.65743	1.45239	1.42548	1.19734	1.29234	1.74765	2.01568
wavelet-LHL	glcm	ClusterProminence	29.6363	38.8077	19.9267	46.0137	21.0132	18.0933	18.6469	22.1437	36.7898	38.9848	43.7992	21.7636	11.3019	12.9948	8.93597	24.7771	7.58183	11.4759	5.889	9.7889	14.0545	17.758	12.5165	9.2809	6.63469	8.40167	4.90185	12.521	4.48203	5.57495	3.74079	4.82632	9.12201	10.4042	7.96996	6.05765	34.4055	34.7966	31.6707	76.4709	39.1669	31.6719	29.1059	20.8947	24.2838	43.9972	62.3383
wavelet-LHL	glcm	Imc2	0.33487	0.34727	0.3207	0.35617	0.32826	0.28837	0.34228	0.33246	0.35225	0.36409	0.35614	0.33464	0.29258	0.30157	0.28021	0.29298	0.27117	0.28887	0.27499	0.29079	0.31055	0.31944	0.29715	0.28801	0.30202	0.31846	0.28088	0.31173	0.27426	0.27658	0.28644	0.30738	0.32549	0.31939	0.31679	0.32022	0.32759	0.33072	0.31677	0.38244	0.33814	0.29753	0.32715	0.31471	0.32863	0.35106	0.32646
wavelet-LHL	glcm	Imc1	-0.04131	-0.04397	-0.03905	-0.04032	-0.03983	-0.03522	-0.0436	-0.04061	-0.04294	-0.04656	-0.04551	-0.04314	-0.03964	-0.04149	-0.03789	-0.03285	-0.03665	-0.03893	-0.03932	-0.04174	-0.04406	-0.04503	-0.04017	-0.03911	-0.04281	-0.04518	-0.04001	-0.03829	-0.03844	-0.0395	-0.04255	-0.04624	-0.04816	-0.04439	-0.045	-0.04731	-0.03833	-0.03943	-0.03515	-0.04063	-0.03762	-0.03184	-0.03737	-0.03775	-0.04113	-0.04133	-0.03645
wavelet-LHL	glcm	DifferenceAverage	1.15176	1.16467	1.10872	1.44792	1.13999	1.029	1.1082	1.16902	1.32209	1.2522	1.04684	1.14135	0.9178	0.95142	0.86963	1.20128	0.84658	0.93769	0.7645	0.89921	0.99394	1.05879	0.93293	0.85794	0.7995	0.87065	0.73059	1.00373	0.72765	0.72843	0.69634	0.75657	0.88801	0.93583	0.85459	0.80471	1.28891	1.28989	1.27258	1.65933	1.36737	1.25658	1.25982	1.13982	1.18855	1.39555	1.49433
wavelet-LHL	glcm	Id	0.58219	0.58008	0.59	0.52689	0.58362	0.60651	0.59026	0.57568	0.55005	0.56278	0.60358	0.58361	0.63418	0.62658	0.64521	0.56798	0.64995	0.62803	0.67377	0.63711	0.61538	0.60112	0.63125	0.64963	0.66398	0.64499	0.68231	0.61136	0.68298	0.68346	0.69144	0.67458	0.64018	0.62815	0.64938	0.66183	0.55553	0.55547	0.55785	0.49509	0.54056	0.56063	0.55961	0.58259	0.57352	0.53659	0.52076
wavelet-LHL	glcm	ClusterTendency	2.61882	2.7879	2.35634	3.71309	2.43932	2.19014	2.29196	2.54093	3.24052	3.00017	2.57312	2.48936	1.76613	1.8918	1.59103	2.74097	1.49792	1.81213	1.27532	1.68421	2.01258	2.26671	1.83589	1.58132	1.32609	1.51261	1.14357	1.92577	1.12169	1.18836	1.02006	1.15501	1.56305	1.70899	1.47328	1.29398	3.11305	3.12716	3.00881	4.81413	3.37549	3.01508	2.90899	2.46332	2.65726	3.59561	4.19867
wavelet-LHL	firstorder	InterquartileRange	34.9942	35.6143	33.6497	44.6185	34.4271	32.0345	33.3271	35.4047	40.8375	38.623	32.4744	34.7079	27.8179	28.8492	26.4742	36.8596	25.9431	28.9103	22.9002	27.7997	30.7993	32.7828	28.2695	25.7456	23.8446	26.3064	21.8137	30.9789	21.8273	21.9988	20.4819	22.416	27.173	28.8169	25.817	24.0524	39.2875	39.3871	38.6307	52.0339	41.2589	38.8269	37.79	35.0882	36.6248	42.4964	46.0119
wavelet-LHL	firstorder	Skewness	-0.09751	-0.19638	-0.01478	0.02944	0.0004	-0.06163	-0.01224	0.00428	-0.02211	-0.12124	-0.55198	0.02241	-0.0013	0.0037	-0.01167	-0.00425	-0.01389	-0.0058	-0.00077	-0.00338	0.00435	-0.01397	0.00412	0.02753	-0.05303	-0.04224	-0.07708	0.0392	-0.0351	-0.14834	-0.0872	0.00935	-0.0497	-0.03871	-0.04804	-0.00552	-0.01571	-0.02293	0.00153	0.05898	-0.00964	0.03334	-0.01936	-0.00213	-0.01746	-0.00207	-0.06808
wavelet-LHL	firstorder	Uniformity	0.25763	0.25302	0.2679	0.20801	0.26308	0.27893	0.27016	0.2556	0.22554	0.23766	0.27387	0.25975	0.31442	0.30458	0.32902	0.24686	0.33714	0.30672	0.36602	0.31869	0.29133	0.27442	0.31026	0.33388	0.35493	0.33096	0.38017	0.28948	0.38228	0.37604	0.39721	0.37404	0.32438	0.30955	0.33536	0.35549	0.23243	0.23206	0.236	0.18041	0.22298	0.2348	0.24023	0.25932	0.25006	0.21549	0.2004
wavelet-LHL	firstorder	Median	-0.95834	-1.17648	-0.7823	-0.86154	-0.66139	-1.34567	-0.33784	-0.94118	-0.89888	-0.57197	-1.95724	-0.52808	-0.40285	-0.33503	-0.46916	-0.22263	-0.33483	-0.84733	-0.17178	-0.49439	-0.19732	-0.37113	-0.59699	-0.20355	-0.59862	-0.59973	-0.58892	-0.80472	-0.52321	-0.80914	-0.36559	-0.42194	-0.5063	-0.79928	-0.74337	-0.17984	-0.45766	-0.3702	-0.66039	-1.3528	-0.40215	-1.36205	-0.32317	-0.70887	-0.09722	-0.70768	-1.72498
wavelet-LHL	firstorder	Energy	329147580	1.51157e+08	1.51921e+08	2.60295e+07	7.25832e+07	3.47567e+07	3.40478e+07	1.05173e+07	3.04335e+07	3.75611e+07	4.98551e+07	3.33074e+07	3.48084e+08	1.80632e+08	152400456	1.50037e+07	3.5444e+07	5.48127e+07	2.61352e+07	3.59973e+07	4.7486e+07	4.31761e+07	4.53195e+07	4.46504e+07	210969306	110772509	9.3366e+07	6.80308e+06	3.06504e+07	3.54207e+07	9.55523e+06	1.77397e+07	1.88788e+07	2.9274e+07	4.52293e+07	1.73905e+07	398162388	2.96523e+08	9.54358e+07	6.20084e+06	4.17732e+07	2.07761e+07	1.49473e+07	1.79393e+07	1.15063e+08	17435519	4.27805e+07
wavelet-LHL	firstorder	RobustMeanAbsoluteDeviation	14.5351	14.7891	13.9766	18.5912	14.2824	13.3564	13.8357	14.7363	16.8944	15.9541	13.5062	14.4278	11.5803	12.0105	11.0178	15.3338	10.7849	12.0324	9.54791	11.527	12.7595	13.6154	11.7631	10.7465	9.94277	10.9465	9.08832	12.9381	9.06662	9.16037	8.53686	9.36251	11.2795	11.9433	10.7508	9.99551	16.3152	16.3454	16.0531	21.6226	17.1062	16.1332	15.7512	14.5335	15.1553	17.6797	19.0859
wavelet-LHL	firstorder	MeanAbsoluteDeviation	21.2481	21.717	20.3077	26.479	20.7011	19.5165	20.0979	21.2151	24.3693	23.0983	20.1713	20.9301	16.9785	17.6223	16.0769	21.983	15.6011	17.4569	14.0697	16.6889	18.4808	19.6966	17.3095	15.8558	14.659	15.9844	13.3864	18.5756	13.2779	13.6078	12.5415	13.6875	16.3507	17.3136	15.7391	14.6	23.6387	23.6808	23.241	30.692	24.6214	23.3796	22.8424	21.0208	21.813	25.4615	27.655
wavelet-LHL	firstorder	TotalEnergy	1247103240	5.72717e+08	5.75611e+08	9.86228e+07	2.7501e+08	131689264	1.29003e+08	3.98489e+07	115308996	1.42315e+08	1.88895e+08	1.26198e+08	8.61231e+08	4.4692e+08	3.7707e+08	3.71221e+07	8.76956e+07	1.35618e+08	6.46637e+07	8.90645e+07	117490100	1.06827e+08	1.1213e+08	1.10474e+08	8.41823e+08	442011392	372554849	2.71461e+07	1.22303e+08	1.41338e+08	3.81279e+07	7.07861e+07	7.53314e+07	1.16811e+08	1.80477e+08	6.93925e+07	1400952945	1043331097	3.35795e+08	2.18179e+07	1.46981e+08	7.31018e+07	5.25927e+07	6.31201e+07	4.04856e+08	6.13477e+07	1.50525e+08
wavelet-LHL	firstorder	Maximum	133.385	125.494	133.385	122.792	133.385	126.098	109.27	131.979	124.695	125.494	112.974	118.342	129.882	126.965	103.438	129.882	89.7858	97.9611	93.4962	103.438	107.682	108.781	126.965	118.661	133.636	133.636	108.264	110.771	91.6913	100.277	79.7652	108.264	132.687	122.624	109.848	133.636	177.398	177.398	145.913	141.966	130.984	145.913	130.373	130.326	124.865	134.112	177.398
wavelet-LHL	firstorder	RootMeanSquared	27.1973	27.9802	25.8058	33.137	26.2508	24.9605	25.5139	26.7773	30.8068	29.3913	26.6425	26.5388	21.716	22.5437	20.4898	27.6577	19.7483	22.1631	18.0742	21.1443	23.4124	24.9358	22.2076	20.384	18.8563	20.4101	17.2189	23.4164	16.9851	17.6494	16.0897	17.4826	20.8044	21.9843	20.1339	18.6212	29.9701	30.0234	29.4418	38.2918	31.048	29.6424	28.9603	26.6293	27.5094	32.1151	35.1365
wavelet-LHL	firstorder	90Percentile	32.8025	33.086	31.64	42.0838	32.468	29.4841	31.8348	32.785	37.7912	35.8376	29.0085	33.1759	26.8463	28.0178	25.2864	35.2666	24.8599	27.0928	22.2508	26.3386	29.5989	31.2166	27.1465	25.2702	22.5931	24.7962	20.4775	28.8527	20.5843	20.213	19.4537	21.5253	25.4652	26.7504	24.2826	22.9423	37.2986	37.3758	36.6363	48.5793	39.0815	36.4862	36.3641	32.4476	34.7304	40.243	42.0187
wavelet-LHL	firstorder	Minimum	-237.86	-237.86	-150.025	-132.618	-131.603	-150.025	-129.744	-105.495	-136.081	-190.895	-237.86	-117.493	-119.918	-117.662	-119.918	-108.126	-98.8003	-119.918	-94.8288	-95.8463	-111.116	-111.797	-114.835	-117.662	-133.048	-133.048	-125.353	-109.471	-125.353	-103.175	-89.6524	-99.6996	-133.048	-109.188	-118.304	-93.0739	-161.392	-161.392	-137.068	-136.432	-133.898	-137.068	-127.206	-119.327	-131.183	-122.808	-161.392
wavelet-LHL	firstorder	Entropy	2.21013	2.24289	2.14401	2.48593	2.16752	2.09362	2.13048	2.19766	2.38423	2.31934	2.14652	2.18413	1.91705	1.96501	1.84366	2.24271	1.79932	1.94411	1.6857	1.88396	2.01661	2.10225	1.94291	1.83251	1.73507	1.83588	1.62375	2.01787	1.6097	1.64875	1.54633	1.64372	1.8611	1.92969	1.81794	1.72423	2.34724	2.34945	2.32376	2.68555	2.39875	2.33306	2.29734	2.18571	2.23218	2.44585	2.56226
wavelet-LHL	firstorder	Range	371.245	363.354	283.41	255.411	264.988	276.123	239.014	237.474	260.777	316.389	350.834	235.835	249.8	244.626	223.356	238.008	188.586	217.88	188.325	199.284	218.798	220.578	241.8	236.323	266.684	266.684	233.617	220.241	217.045	203.452	169.418	207.963	265.735	231.812	228.152	226.71	338.789	338.789	282.981	278.398	264.881	282.981	257.579	249.652	256.048	256.92	338.789
wavelet-LHL	firstorder	Variance	738.465	780.746	665.217	1097.59	688.651	620.685	650.806	715.716	948.237	863.284	701.929	704.054	471.467	508.158	419.633	764.918	389.929	490.508	326.653	446.911	548.125	621.71	492.897	415.502	355.042	416.068	295.953	547.953	288.205	310.202	258.576	305.47	432.438	482.555	404.659	346.663	897.96	901.202	866.453	1465.48	963.869	877.443	838.656	708.346	756.742	1030.94	1230.51
wavelet-LHL	firstorder	10Percentile	-34.9691	-35.9692	-33.3201	-43.1876	-33.7311	-32.7181	-32.5895	-35.4477	-40.0725	-37.413	-34.5705	-34.002	-27.4293	-28.3505	-26.1827	-34.9264	-25.1993	-28.6543	-22.699	-27.0917	-29.7245	-31.7361	-27.9666	-25.2401	-24.197	-26.3442	-22.1231	-30.3616	-21.7877	-22.8577	-20.5591	-22.3256	-26.8293	-28.5937	-26.0561	-23.7304	-38.3441	-38.3516	-37.8396	-49.8437	-39.6613	-38.4469	-37.1315	-34.7093	-35.1048	-41.4646	-46.3426
wavelet-LHL	firstorder	Kurtosis	3.7437	4.14047	3.32122	2.9565	3.26991	3.5251	3.265	3.14393	3.20196	3.76253	5.58079	3.22114	3.4821	3.46949	3.39513	3.11299	3.25146	3.30443	3.61507	3.25919	3.23959	3.22527	3.57443	3.64869	3.6939	3.50954	3.72759	3.19085	3.55879	3.93433	3.60959	3.55754	3.60455	3.33635	3.50515	3.48417	3.28645	3.29095	3.24624	2.99283	3.15769	3.25783	3.24115	3.25009	3.15263	3.11554	3.30428
wavelet-LHL	firstorder	Mean	-1.10709	-1.46527	-0.84862	-0.68715	-0.67218	-1.52982	-0.39077	-1.1436	-0.90631	-0.7525	-2.80949	-0.5032	-0.34243	-0.24534	-0.44625	-0.16899	-0.25908	-0.8329	-0.15532	-0.41361	-0.12873	-0.28982	-0.52823	-0.06868	-0.72101	-0.70944	-0.73352	-0.61027	-0.53658	-1.14063	-0.55015	-0.41308	-0.61939	-0.86795	-0.84614	-0.29222	-0.49479	-0.45305	-0.60479	-0.88829	-0.33438	-1.10743	-0.20726	-0.87822	-0.15961	-0.66634	-2.01677
wavelet-LHL	glrlm	ShortRunLowGrayLevelEmphasis	0.00769	0.00776	0.01563	0.02456	0.02189	0.01572	0.02144	0.03402	0.0239	0.01272	0.00776	0.03254	0.02854	0.02905	0.0278	0.03381	0.04474	0.02944	0.04153	0.04609	0.02983	0.03112	0.02931	0.02766	0.01847	0.01916	0.01782	0.03074	0.01804	0.02632	0.03981	0.0411	0.01954	0.02942	0.02797	0.04266	0.0165	0.01645	0.02324	0.02786	0.02405	0.02383	0.02318	0.03353	0.02195	0.03844	0.01838
wavelet-LHL	glrlm	GrayLevelVariance	1.47591	1.5549	1.34072	2.04118	1.3661	1.26058	1.31036	1.39023	1.80106	1.67657	1.42163	1.39864	1.02004	1.08307	0.92398	1.47826	0.84932	1.04091	0.75353	0.96022	1.13689	1.25966	1.04897	0.91369	0.81481	0.92231	0.70079	1.12005	0.67307	0.72923	0.61844	0.71056	0.94607	1.02426	0.8977	0.78699	1.74003	1.74967	1.66998	2.62563	1.81003	1.66966	1.59719	1.3903	1.49439	1.92726	2.28255
wavelet-LHL	glrlm	LowGrayLevelRunEmphasis	0.00957	0.00965	0.01945	0.02849	0.02674	0.01956	0.02652	0.04012	0.02816	0.01529	0.00979	0.03955	0.03745	0.03772	0.03701	0.03996	0.05795	0.03782	0.05675	0.05966	0.03785	0.03871	0.03776	0.03674	0.0255	0.02572	0.02528	0.03793	0.02514	0.03677	0.05577	0.05648	0.02582	0.03785	0.03721	0.0572	0.01991	0.01992	0.0276	0.03091	0.0279	0.02773	0.02728	0.04008	0.02688	0.04406	0.02129
wavelet-LHL	glrlm	GrayLevelNonUniformityNormalized	0.23333	0.22905	0.24266	0.19485	0.24041	0.25172	0.24533	0.23715	0.20909	0.2189	0.24607	0.23709	0.27925	0.2712	0.29225	0.22932	0.30392	0.27459	0.32628	0.28528	0.26251	0.2493	0.27707	0.29707	0.31365	0.29279	0.33831	0.26367	0.34376	0.33429	0.35884	0.33404	0.28871	0.27667	0.29739	0.31715	0.21326	0.21263	0.21762	0.17189	0.20881	0.2183	0.22265	0.23804	0.22841	0.20205	0.18721
wavelet-LHL	glrlm	RunVariance	0.5766	0.57579	0.5899	0.34649	0.51636	0.59659	0.57395	0.43438	0.41508	0.46007	0.62942	0.53184	0.87165	0.82559	0.92277	0.41881	0.75185	0.7738	1.07645	0.82154	0.7246	0.64465	0.77754	0.90189	1.09441	0.96547	1.2013	0.57025	1.03529	1.16218	1.13356	1.08782	0.87191	0.78625	0.94973	1.01618	0.48307	0.50057	0.42812	0.2295	0.33863	0.35337	0.39361	0.46818	0.54797	0.33956	0.34798
wavelet-LHL	glrlm	GrayLevelNonUniformity	76486.9	32594.1	40583.2	3710.71	19012.6	10277	9461.32	2716.29	5258.33	7328.1	12464.1	8387.35	139251	65988.5	70614	3504.44	19072.8	21317.5	16714	15675.6	16088.3	12580.5	17640	21342.6	118996	51544.4	66131.9	2413.57	23383.4	23781.6	8296.83	12360.9	8506.55	11638.8	22092.2	10419	72058.3	52996.9	18601.5	617.441	7290.77	4140.23	3129.45	4602.5	25864.8	2756.15	5213.73
wavelet-LHL	glrlm	LongRunEmphasis	2.467	2.46587	2.5001	1.92062	2.33739	2.51024	2.47202	2.11938	2.0842	2.19615	2.6053	2.3707	3.16409	3.05762	3.29024	2.09986	2.9502	2.93222	3.6816	3.07345	2.81851	2.632	2.9526	3.25121	3.69809	3.38821	3.97412	2.46387	3.64071	3.88479	3.87414	3.72179	3.18182	2.97044	3.35644	3.5236	2.24286	2.28417	2.11928	1.63127	1.91316	1.94202	2.03892	2.2172	2.40234	1.90848	1.92202
wavelet-LHL	glrlm	ShortRunHighGrayLevelEmphasis	88.4956	88.3024	45.474	37.5579	35.0765	44.983	34.6569	26.0266	36.4476	60.6042	85.5311	25.4629	23.3616	23.7032	22.9395	26.4045	15.914	23.7123	15.0076	15.9073	24.3459	24.8765	23.7739	23.1681	30.5235	31.5032	29.6169	24.9758	30.2864	21.3098	14.4116	14.8333	31.9839	23.6624	22.7571	15.2406	47.3252	47.1507	36.2377	39.4838	37.4445	36.8552	36.6835	25.5901	35.1982	27.2895	48.7689
wavelet-LHL	glrlm	RunLengthNonUniformity	198369	86252.8	100394	13088.3	49034.3	24423.8	23360.1	7586.87	16732.6	21651.5	29623.7	21883.8	266467	132767	126065	10019.3	34092	43274.7	25179.6	29674.4	35144.5	30114	35232.2	37680.6	187324	91632.2	92121.8	5534.27	33246.3	33872.8	10948.3	18081.9	15765.6	23459.4	38935.4	16782.6	215061	157360	55735.6	2692.19	24040.2	12976.2	9388.56	12295.5	69694.1	9436.07	19155.7
wavelet-LHL	glrlm	ShortRunEmphasis	0.79824	0.79858	0.79511	0.85012	0.8079	0.79463	0.79753	0.83365	0.83516	0.82372	0.78478	0.80619	0.74695	0.75478	0.73754	0.83114	0.75313	0.76374	0.71246	0.75052	0.77346	0.78868	0.76107	0.73962	0.71423	0.73464	0.69584	0.79754	0.70963	0.70054	0.69622	0.70904	0.74581	0.76241	0.7371	0.72578	0.8187	0.81512	0.82908	0.88538	0.85004	0.84788	0.83794	0.81894	0.80419	0.85164	0.85053
wavelet-LHL	glrlm	LongRunHighGrayLevelEmphasis	272.262	271.674	141.621	83.2877	100.133	141.063	106.151	65.2081	89.7813	160.215	284.424	73.4273	97.1396	94.0852	100.728	65.5726	61.0269	89.5889	75.9918	63.5563	87.1673	81.335	90.4623	99.8394	156.865	143.995	168.319	75.5334	154.318	117.724	79.4681	76.4134	135.601	90.7606	102.238	72.796	128.297	130.736	91.3961	71.8147	83.0835	83.3185	88.1957	68.4333	103.797	60.0539	109.29
wavelet-LHL	glrlm	RunPercentage	0.73729	0.73769	0.73366	0.8039	0.75123	0.73216	0.73791	0.78108	0.78473	0.77049	0.72167	0.74865	0.67599	0.68511	0.66589	0.77936	0.69034	0.69604	0.63998	0.68286	0.70808	0.72734	0.69308	0.66859	0.63937	0.66229	0.6204	0.73808	0.63984	0.62531	0.62563	0.63717	0.6759	0.69498	0.66587	0.65476	0.76284	0.75833	0.77675	0.84959	0.80585	0.802	0.7888	0.76464	0.74546	0.80725	0.80413
wavelet-LHL	glrlm	LongRunLowGrayLevelEmphasis	0.02322	0.02333	0.04723	0.05233	0.06016	0.04764	0.06305	0.08053	0.05584	0.03267	0.02485	0.08848	0.1128	0.10959	0.11645	0.07932	0.16096	0.10559	0.19685	0.17051	0.10143	0.0966	0.1061	0.1146	0.09146	0.08428	0.09778	0.08964	0.08948	0.13647	0.20502	0.19895	0.07922	0.10686	0.11917	0.18926	0.04308	0.04385	0.05583	0.04753	0.05116	0.05166	0.05334	0.08348	0.06183	0.07778	0.03904
wavelet-LHL	glrlm	RunEntropy	3.38841	3.42041	3.33411	3.40094	3.29	3.29263	3.30261	3.20237	3.37595	3.36693	3.39044	3.31512	3.33272	3.34529	3.29663	3.25546	3.15469	3.279	3.24411	3.26724	3.30241	3.31487	3.29525	3.28044	3.29522	3.30199	3.25813	3.18598	3.16488	3.26777	3.15705	3.20822	3.27017	3.26601	3.27225	3.22142	3.426	3.44495	3.34996	3.41985	3.31025	3.26178	3.27501	3.25671	3.37312	3.3509	3.48362
wavelet-LHL	glrlm	HighGrayLevelRunEmphasis	110.732	110.471	57.0496	43.9743	43.2705	56.5071	43.3132	31.1079	43.5109	73.4162	109.039	31.4285	31.1125	31.2306	30.9588	31.6228	21.0016	30.9118	20.9303	21.048	31.3306	31.3836	31.0716	31.1485	42.6305	42.7597	42.4893	31.1564	42.5841	30.3734	20.6229	20.7986	42.7951	30.8855	30.7465	20.8956	57.6568	57.6938	43.567	44.4673	43.9044	43.3366	43.6625	31.1494	43.6307	31.8935	57.2301
wavelet-LHL	glrlm	RunLengthNonUniformityNormalized	0.59812	0.59884	0.59331	0.68184	0.61319	0.59207	0.59777	0.65537	0.65794	0.6391	0.57788	0.61097	0.52549	0.53641	0.51298	0.64998	0.53484	0.54874	0.48196	0.53085	0.56355	0.58639	0.54483	0.51576	0.48381	0.51009	0.46162	0.5975	0.47925	0.46692	0.46338	0.47824	0.52493	0.54767	0.51362	0.49964	0.62994	0.62443	0.64641	0.74537	0.68247	0.67852	0.66182	0.62997	0.60779	0.68533	0.68249
wavelet-LHL	glszm	GrayLevelVariance	5.51349	5.73709	4.97295	6.23357	4.77206	4.29005	4.71043	3.93544	5.73172	5.50157	5.12362	4.78393	3.96313	4.17407	3.53363	4.62766	3.05499	3.80942	2.97641	3.52725	4.12401	4.41478	3.89382	3.52329	3.18889	3.48599	2.82241	3.64056	2.67551	2.92393	2.59265	2.80753	3.4589	3.63177	3.33131	2.9601	6.41287	6.63038	5.71504	6.31025	5.49843	4.84641	5.00756	4.59145	5.65599	5.5958	7.52446
wavelet-LHL	glszm	ZoneVariance	2.16324e+06	934679	1.13862e+06	48847.9	426209	236337	248747	33180.9	77367.6	130913	375080	190682	6.17775e+06	2.76255e+06	3.28313e+06	54084	667749	763568	832197	646403	539252	364407	629561	906909	5.84104e+06	2.26771e+06	3.46641e+06	49745.3	1.05011e+06	1.18087e+06	408452	581160	332587	384296	887658	452973	1.65399e+06	1.37269e+06	318575	2975.69	83076.7	42001.6	43280.6	81492.2	722861	29293	74545.9
wavelet-LHL	glszm	GrayLevelNonUniformityNormalized	0.19341	0.18905	0.19987	0.17151	0.19424	0.20946	0.20092	0.17759	0.17068	0.18008	0.19889	0.18865	0.24281	0.22795	0.27383	0.1814	0.31924	0.24443	0.34436	0.2679	0.21961	0.20545	0.24097	0.27385	0.31842	0.28353	0.36669	0.21789	0.38441	0.34493	0.3942	0.36726	0.2796	0.25584	0.29658	0.33036	0.19207	0.19819	0.18287	0.13446	0.16814	0.17031	0.17665	0.19453	0.20723	0.16562	0.1632
wavelet-LHL	glszm	SizeZoneNonUniformityNormalized	0.27736	0.27944	0.27176	0.30282	0.26532	0.254	0.27397	0.27477	0.27796	0.2568	0.26957	0.27184	0.22491	0.2321	0.21276	0.30268	0.20291	0.21992	0.19041	0.21082	0.22581	0.21981	0.22473	0.22344	0.2167	0.21264	0.21991	0.25777	0.22426	0.23102	0.23024	0.22479	0.20113	0.22845	0.21333	0.20996	0.28865	0.28498	0.29487	0.31836	0.2808	0.2585	0.2728	0.26895	0.27383	0.26956	0.30883
wavelet-LHL	glszm	SizeZoneNonUniformity	5818.25	2549.08	2918.46	578.991	1549.21	807.965	707.66	322.309	649.879	702.079	862.883	697.009	5788.67	2980.88	2640.73	422.543	796.018	1001.06	518.87	625.088	814.276	689.972	860.72	896.889	4456.66	2065.97	2330.34	197.964	895.935	924.321	298.166	472.736	346.951	616.368	947.831	396.615	7048.08	4809.01	2154.59	199.294	1040.08	586.799	380.828	456.138	1946.13	407.298	845.568
wavelet-LHL	glszm	GrayLevelNonUniformity	4057.08	1724.5	2146.4	327.927	1134.15	666.301	518.967	208.316	399.044	492.339	636.633	483.69	6249.41	2927.62	3398.83	253.231	1252.39	1112.66	938.394	794.331	791.918	644.916	922.902	1099.22	6548.59	2754.79	3885.78	167.339	1535.72	1380.07	510.486	772.352	482.315	690.262	1317.7	624.042	4689.75	3344.51	1336.22	84.1693	622.806	386.604	246.599	329.93	1472.82	250.256	446.836
wavelet-LHL	glszm	LargeAreaEmphasis	2.16369e+06	935127	1.13907e+06	49001.6	426534	236645	249157	33337.2	77555.7	131165	375561	191022	6.17857e+06	2.76332e+06	3.28398e+06	54281.4	668285	764169	833059	647141	539829	364896	630137	907626	5.84187e+06	2.26846e+06	3.4673e+06	50006.3	1.05082e+06	1.18168e+06	409264	581922	333226	384800	888288	453678	1.65432e+06	1.37307e+06	318802	3021.33	83213.6	42110.1	43443.6	81714.6	723319	29418.2	74706
wavelet-LHL	glszm	SmallAreaHighGrayLevelEmphasis	61.5573	61.6158	32.4772	27.3175	24.809	30.8103	25.403	17.8709	25.3001	40.3298	58.8895	18.61	16.4019	16.7056	15.6916	19.8546	10.5869	15.8531	10.0695	11.1489	16.9514	16.1991	16.2484	15.9273	21.1621	21.1234	21.0971	17.2547	20.7756	16.02	10.7842	11.3988	20.1867	16.4997	15.5871	10.4874	33.7212	33.4603	26.3285	26.9314	25.9737	24.3916	24.5708	18.0413	25.0151	18.4011	34.9964
wavelet-LHL	glszm	ZonePercentage	0.04714	0.04725	0.04707	0.08066	0.05544	0.05702	0.04938	0.07997	0.07291	0.06288	0.04557	0.05422	0.03487	0.03613	0.03419	0.07117	0.04317	0.04079	0.03406	0.03682	0.04162	0.04521	0.04168	0.03735	0.03466	0.03654	0.03365	0.0619	0.0376	0.03519	0.03509	0.03623	0.03955	0.04454	0.03982	0.03766	0.05508	0.0513	0.06637	0.14803	0.08548	0.096	0.07833	0.06704	0.04674	0.08938	0.07901
wavelet-LHL	glszm	LargeAreaLowGrayLevelEmphasis	19959.6	8649.72	20732.1	1244.45	10375.4	4297.6	6038.99	1146.52	1902.98	1843.53	3464.37	6529.37	210498	94244.2	111904	1860.03	34470.1	26089.4	42794.4	33431.9	18354.2	12463.9	21505.2	30888.6	141469	54902.4	83997.2	1711.62	25451	40381.3	21083.7	30018.1	8049.44	13142	30324	23265.5	30160.8	25236.6	7720.71	74.483	2012.22	1026.32	1058.58	2806.06	17710.7	1009.91	1391.53
wavelet-LHL	glszm	LargeAreaHighGrayLevelEmphasis	2.37652e+08	102614637	6.39563e+07	2.03057e+06	1.80298e+07	1.32692e+07	1.05536e+07	1.00793e+06	3.26652e+06	9.48223e+06	4.11313e+07	5.80105e+06	1.87557e+08	8.39386e+07	9.96315e+07	1.64974e+06	1.36126e+07	2.31426e+07	1.70387e+07	1.31694e+07	1.64248e+07	1.10707e+07	1.90866e+07	2.75687e+07	247011029	9.59775e+07	1.46551e+08	1.5113e+06	4.44245e+07	3.57415e+07	8.34668e+06	1.18524e+07	1.41273e+07	1.16479e+07	2.68956e+07	9.29599e+06	9.38562e+07	7.76876e+07	1.35706e+07	128155	3.52918e+06	1.77019e+06	1.83662e+06	2.47621e+06	3.07071e+07	890379	4.1892e+06
wavelet-LHL	glszm	HighGrayLevelZoneEmphasis	114.539	113.902	60.6788	49.2966	46.8008	59.7623	46.7468	33.1304	46.3464	77.9009	110.402	34.8155	33.9632	34.2031	33.4787	34.6182	23.0181	33.4631	23.3538	23.4944	34.4748	34.4951	33.6376	33.5982	44.9718	45.2597	44.5984	33.8047	44.1046	32.5844	22.1297	23.3	44.6939	33.3662	33.3651	22.7671	61.6553	61.7602	47.2714	47.0783	47.3318	46.5427	47.0251	33.819	47.1294	35.3997	60.8817
wavelet-LHL	glszm	SmallAreaEmphasis	0.53436	0.53713	0.52914	0.55757	0.52082	0.51185	0.53321	0.53503	0.53712	0.51137	0.52896	0.52926	0.47382	0.48137	0.45984	0.56099	0.44673	0.46868	0.42535	0.46105	0.47388	0.46369	0.47678	0.47211	0.46371	0.46036	0.4654	0.51838	0.46758	0.48004	0.47749	0.47466	0.44735	0.48149	0.46029	0.45446	0.5443	0.53908	0.55359	0.57371	0.53794	0.51662	0.5295	0.52975	0.52662	0.52451	0.56584
wavelet-LHL	glszm	LowGrayLevelZoneEmphasis	0.01088	0.0112	0.02425	0.04019	0.03561	0.02372	0.03515	0.05706	0.04077	0.01849	0.01183	0.06023	0.05352	0.05526	0.05013	0.06028	0.08753	0.0529	0.08336	0.09899	0.05368	0.05784	0.05421	0.05023	0.03085	0.03171	0.02983	0.05172	0.02979	0.04736	0.08044	0.07994	0.03249	0.05258	0.04964	0.08435	0.02686	0.02729	0.03971	0.04671	0.03911	0.03682	0.03702	0.0618	0.0385	0.07582	0.0312
wavelet-LHL	glszm	ZoneEntropy	5.16594	5.18498	5.14681	5.11021	5.2157	5.28013	5.11729	5.23669	5.28466	5.35207	5.26755	5.17492	5.22674	5.23485	5.16125	5.00923	5.00606	5.24027	4.9157	5.21856	5.34726	5.41961	5.31462	5.12555	4.95533	5.1517	4.66681	5.11702	4.50724	4.695	4.33967	4.61013	5.19945	5.17351	5.07876	4.86574	5.11031	5.05912	5.16217	5.22023	5.34204	5.42015	5.21558	5.13717	5.01813	5.35458	5.21321
wavelet-LHL	glszm	SmallAreaLowGrayLevelEmphasis	0.00591	0.00612	0.01329	0.02401	0.01953	0.01283	0.01942	0.03328	0.02288	0.00955	0.00646	0.03451	0.02725	0.02865	0.02455	0.03585	0.04301	0.02698	0.03824	0.0517	0.02664	0.02967	0.0281	0.02559	0.01482	0.01526	0.01418	0.03063	0.01439	0.02325	0.04075	0.04033	0.01522	0.02685	0.02478	0.04193	0.01532	0.01538	0.02375	0.03176	0.02266	0.02095	0.02174	0.03691	0.02142	0.0458	0.01875
wavelet-LHL	ngtdm	Coarseness	1e-05	3e-05	3e-05	0.00025	6e-05	0.00011	0.00011	0.0004	0.00019	0.00014	9e-05	0.00013	1e-05	2e-05	2e-05	0.00031	6e-05	5e-05	7e-05	7e-05	7e-05	9e-05	6e-05	5e-05	1e-05	2e-05	2e-05	0.00046	5e-05	5e-05	0.00014	9e-05	0.00013	9e-05	5e-05	0.00011	1e-05	2e-05	6e-05	0.00139	0.00014	0.00026	0.00034	0.00024	4e-05	0.00036	0.00018
wavelet-LHL	ngtdm	Complexity	114.471	115.025	67.8536	57.3717	57.9695	64.3674	47.5948	49.6768	53.5207	89.2052	95.1431	38.5998	40.9434	41.8892	31.9169	49.7518	19.2243	26.9049	18.1517	26.2775	34.9599	36.4228	41.2337	31.4644	45.558	48.4399	35.9627	36.1727	30.3052	28.9986	17.6748	24.3759	49.0724	34.4419	32.3849	26.6266	103.077	103.044	62.4202	77.4095	65.8942	62.1059	62.2118	48.3567	49.6766	55.3317	115.112
wavelet-LHL	ngtdm	Strength	0.00213	0.00487	0.00204	0.01018	0.00339	0.00875	0.00553	0.01913	0.008	0.01243	0.01345	0.00454	0.00046	0.00093	0.00071	0.01424	0.00154	0.00169	0.00185	0.00243	0.00274	0.00328	0.00364	0.00244	0.00076	0.0016	0.00121	0.01852	0.00296	0.0025	0.00413	0.00362	0.00965	0.00397	0.00229	0.00463	0.00141	0.0019	0.00301	0.06375	0.00727	0.01409	0.01868	0.01135	0.00183	0.01481	0.01628
wavelet-LHL	ngtdm	Contrast	0.00936	0.00996	0.01264	0.03676	0.01579	0.01119	0.01767	0.02028	0.02941	0.01566	0.0093	0.02372	0.01106	0.01216	0.01168	0.02175	0.01725	0.01784	0.01379	0.01582	0.01658	0.01968	0.01162	0.01141	0.00659	0.00809	0.00632	0.01714	0.00753	0.00802	0.01082	0.01025	0.00852	0.01432	0.01142	0.01198	0.01418	0.01422	0.02158	0.04698	0.0255	0.0218	0.02064	0.01946	0.02146	0.03338	0.02186
wavelet-LHL	ngtdm	Busyness	284.128	122.835	268.218	45.4048	160.491	64.8858	89.8845	30.6243	58.2013	42.0164	47.9666	110.103	1422.79	682.768	802.912	39.9998	338.862	288.939	300.021	251.931	192.588	155.984	176.585	236.069	910.757	404.472	550.741	28.7986	210.674	263.421	145.932	192.596	66.0623	138.849	256.224	164.127	436.517	323.63	170.823	7.83036	69.6336	36.6089	27.6752	51.1806	263.113	36.7917	35.7739
wavelet-LHH	gldm	GrayLevelVariance	0.35674	0.33725	0.36096	0.47518	0.35557	0.39017	0.33668	0.37421	0.36962	0.32709	0.32799	0.33839	0.27628	0.27222	0.27414	0.38898	0.27929	0.28167	0.26322	0.26873	0.26473	0.26892	0.27892	0.27466	0.26701	0.26442	0.26683	0.32705	0.26749	0.26884	0.26311	0.26405	0.2666	0.26767	0.26165	0.26475	0.38888	0.36469	0.45213	0.62406	0.4665	0.50265	0.4162	0.40558	0.32911	0.40119	0.44335
wavelet-LHH	gldm	HighGrayLevelEmphasis	12.6072	12.5941	12.6077	12.7097	12.5953	12.6545	12.5805	12.6156	12.6402	12.592	12.5821	12.5825	12.5278	12.526	12.5237	12.6386	12.5273	12.5294	6.51538	6.51904	12.5051	12.5325	12.5378	12.5285	12.5134	6.51266	12.5118	12.5835	6.51539	12.519	6.50512	6.50316	6.51224	6.51494	6.51053	6.515	20.6442	12.6192	20.7045	12.9097	20.7117	20.7567	12.6591	12.6722	12.5844	12.6709	12.7035
wavelet-LHH	gldm	DependenceEntropy	4.69246	4.64598	4.73255	4.98721	4.8125	4.87444	4.73466	5.04931	4.87938	4.79219	4.68869	4.78189	4.46445	4.46998	4.47663	4.97663	4.66651	4.61081	4.51881	4.53787	4.56722	4.64392	4.60849	4.57206	4.39216	4.37859	4.4291	4.88125	4.56985	4.51241	4.56088	4.47893	4.49127	4.53375	4.46976	4.52678	4.75267	4.6422	4.93868	5.2266	4.97262	5.05423	4.96026	4.92844	4.61853	4.9411	4.92646
wavelet-LHH	gldm	DependenceNonUniformity	42696	19344.7	21039	1830.42	9005.45	4535.19	4788.67	1043.01	2611.02	3750.99	6618.7	4210.69	82858.8	39812.8	40148.9	1496.38	8252.78	11046.1	8290.83	8378.26	8905.8	6730.02	8994.12	10928.3	69372.7	31525.2	35737.5	988.462	10409.3	11998.1	3721.24	6316.37	4763.52	6318.09	12106.5	5300.92	41070.9	33152.2	8692.38	291.7	3341.26	1756.71	1368.92	1988.42	15288.2	1317.66	2779.56
wavelet-LHH	gldm	GrayLevelNonUniformity	200304	88544.9	102252	9561.04	47447.2	24318.9	24004.8	6486.98	14252.4	20138.9	32497	21667.5	359526	173822	177183	8550.67	44133.9	54061.3	39476	39511.1	42684.3	34076.7	44638.8	52425.2	291677	131055	154828	5747.54	52200.6	55797.5	18214.7	28616	21450.1	29754.9	55140.8	24709.2	193680	147023	45329.1	1508.42	17587.7	9333.72	7574.15	10861.6	70295.6	7287.91	14407.3
wavelet-LHH	gldm	SmallDependenceEmphasis	0.03109	0.02797	0.03271	0.05401	0.03403	0.04201	0.02978	0.04812	0.03765	0.02915	0.02632	0.03269	0.01485	0.01409	0.0147	0.04777	0.01883	0.01767	0.01214	0.01396	0.0135	0.0148	0.01747	0.01551	0.01303	0.01214	0.01331	0.03921	0.01513	0.0145	0.01288	0.01305	0.01414	0.01473	0.01193	0.01347	0.03591	0.03178	0.04778	0.08167	0.05563	0.06378	0.04822	0.04592	0.02807	0.04655	0.04484
wavelet-LHH	gldm	SmallDependenceHighGrayLevelEmphasis	0.43772	0.38902	0.46349	0.76784	0.4764	0.59269	0.42158	0.6671	0.5226	0.40422	0.36111	0.45523	0.20211	0.19015	0.20003	0.67178	0.25465	0.24048	0.08872	0.10569	0.1763	0.19731	0.24015	0.21028	0.1763	0.09059	0.17888	0.55143	0.11122	0.19532	0.09212	0.09574	0.10556	0.11219	0.08824	0.09771	0.79797	0.44972	1.06508	1.23422	1.233	1.41036	0.68009	0.65046	0.39319	0.67729	0.64203
wavelet-LHH	gldm	DependenceNonUniformityNormalized	0.09595	0.10019	0.09222	0.07722	0.0855	0.08129	0.09155	0.07111	0.08142	0.08627	0.09424	0.08904	0.11226	0.11202	0.1106	0.07629	0.09081	0.09899	0.10363	0.10406	0.1028	0.09692	0.09788	0.1017	0.11692	0.11855	0.11349	0.07967	0.09798	0.10552	0.10082	0.10883	0.10921	0.10431	0.10851	0.10569	0.09265	0.10078	0.07895	0.06898	0.0771	0.0743	0.07681	0.0786	0.10055	0.07794	0.08021
wavelet-LHH	gldm	LargeDependenceEmphasis	152.093	157.357	147.825	117.464	138.109	131.642	148.699	119.104	132.59	143.46	152.206	144.04	175.064	175.163	173.85	125.183	148.361	163.979	168.427	169.734	168.231	163.243	162.033	166.05	174.537	175.253	172.206	134.476	156.742	167.124	162.5	168.563	170.477	164.177	167.63	165.408	147.806	156.429	121.284	82.6278	104.774	93.7323	113.685	121.491	158.887	117.125	127.429
wavelet-LHH	gldm	LargeDependenceLowGrayLevelEmphasis	13.2207	13.6529	12.8652	10.2627	12.0203	11.437	12.9492	10.4023	11.5278	12.3966	13.2046	12.5156	15.1984	15.1923	15.1029	10.926	12.8923	14.2557	30.3857	30.6892	14.6348	14.1236	14.0475	14.4001	15.1723	31.6956	14.9708	11.7014	28.3318	14.5199	29.4297	30.5891	30.8292	29.6971	30.3209	29.8906	7.58368	13.6024	6.22699	7.24829	5.38036	4.80499	9.9588	10.5708	13.8011	10.2499	11.0504
wavelet-LHH	gldm	DependenceVariance	12.2778	11.5772	12.6573	15.7496	13.0195	14.2683	12.2724	16.383	13.9195	12.5398	11.4356	12.8355	8.42674	8.3958	8.49316	15.5545	10.3242	9.99021	8.50558	8.91661	9.2755	10.1517	9.84232	9.38015	7.48856	7.30641	7.83148	14.0821	9.11226	8.66295	9.01168	8.26994	8.5568	8.92511	8.01221	8.80394	13.4713	12.2348	14.9148	16.118	14.4927	14.8754	14.5562	14.4033	11.2658	14.2667	15.106
wavelet-LHH	gldm	LargeDependenceHighGrayLevelEmphasis	1901.94	1970.56	1846.47	1466.99	1725.02	1648.07	1855.12	1482.94	1658.17	1803.5	1906.15	1801.15	2188.55	2191.8	2171.85	1559.73	1852.98	2047.23	1095.96	1102.16	2098.57	2047.63	2028.49	2078.1	2178.85	1137.53	2149.58	1678.1	1018.03	2087.48	1053.39	1090.36	1106.65	1065.53	1087.85	1074.53	3030.75	1955.55	2488.51	1038.1	2150.16	1928.65	1413.09	1519.92	1986.7	1456.7	1601.5
wavelet-LHH	gldm	SmallDependenceLowGrayLevelEmphasis	0.00415	0.00366	0.00433	0.00782	0.00444	0.00575	0.00379	0.00607	0.00496	0.00367	0.00341	0.00423	0.00173	0.00162	0.0017	0.0062	0.0022	0.0021	0.00371	0.00452	0.0015	0.00162	0.00202	0.00177	0.00147	0.00387	0.0015	0.00494	0.00505	0.00165	0.00391	0.0042	0.00466	0.00471	0.00346	0.00424	0.00239	0.00436	0.00322	0.01138	0.00373	0.00442	0.00644	0.00613	0.0037	0.00589	0.00651
wavelet-LHH	gldm	LowGrayLevelEmphasis	0.08999	0.08934	0.09013	0.09402	0.09001	0.09094	0.0894	0.09044	0.09017	0.08897	0.08909	0.08947	0.08756	0.08743	0.08751	0.09086	0.08768	0.08775	0.1828	0.1837	0.08732	0.08728	0.08758	0.0875	0.08733	0.18307	0.08734	0.08904	0.18376	0.08736	0.18311	0.1833	0.18359	0.1836	0.18259	0.18306	0.05252	0.09024	0.05313	0.09832	0.05329	0.05367	0.09181	0.09128	0.0891	0.09108	0.09287
wavelet-LHH	glcm	JointAverage	3.49997	3.50081	3.49954	3.49667	3.49849	3.50185	3.49938	3.50004	3.50274	3.50247	3.50014	3.49943	3.50021	3.50068	3.49978	3.50024	3.49943	3.49924	2.50057	2.50017	3.49858	3.50188	3.50146	3.50082	3.49928	2.49957	3.49905	3.50016	2.49937	3.49958	2.49835	2.49795	2.49918	2.49975	2.49958	2.49974	4.50046	3.50052	4.49997	3.50483	4.49954	4.49958	3.49818	3.50145	3.50075	3.50156	3.50182
wavelet-LHH	glcm	SumAverage	6.99995	7.00163	6.99909	6.99333	6.99699	7.00369	6.99875	7.00009	7.00547	7.00493	7.00028	6.99886	7.00042	7.00136	6.99956	7.00048	6.99886	6.99848	5.00114	5.00034	6.99715	7.00376	7.00291	7.00165	6.99856	4.99915	6.99809	7.00031	4.99875	6.99916	4.9967	4.99589	4.99835	4.9995	4.99916	4.99948	9.00093	7.00103	8.99995	7.00967	8.99908	8.99917	6.99637	7.0029	7.0015	7.00312	7.00363
wavelet-LHH	glcm	JointEntropy	2.58669	2.49342	2.61104	3.00142	2.59116	2.70844	2.50305	2.6663	2.62922	2.44064	2.45393	2.49939	2.19037	2.16286	2.1789	2.71613	2.21107	2.22196	2.10155	2.12912	2.10504	2.13298	2.20062	2.17967	2.12089	2.10275	2.1198	2.45085	2.12621	2.13308	2.08512	2.08894	2.1052	2.11655	2.08562	2.1007	2.70605	2.61714	2.9338	3.38051	2.9899	3.06774	2.81832	2.75714	2.46005	2.75924	2.90573
wavelet-LHH	glcm	ClusterShade	0.00023	-0.00166	0.00238	-0.00076	6e-05	0.00021	0.00474	0.01932	0.00606	-0.00565	-0.00421	-0.00138	0.0007	-0.00048	0.00105	0.01722	0.0006	0.00169	-0.00048	0.00276	0.00075	-0.0028	-0.00025	-0.0002	0.00099	0.00157	0.00032	0.00116	-0.00086	-2e-05	0.00073	0.00312	0.00069	0.00284	0.00158	0.00021	0.00223	0.00173	0.00171	0.05379	0.00335	-0.01009	0.00846	0.00879	0.00128	0.01714	-0.00764
wavelet-LHH	glcm	MaximumProbability	0.24475	0.25531	0.23959	0.2121	0.24421	0.23196	0.2457	0.23776	0.23869	0.25978	0.26189	0.25276	0.25734	0.26209	0.25865	0.2305	0.2668	0.25842	0.26714	0.27819	0.27066	0.26849	0.27013	0.25887	0.27216	0.27117	0.27371	0.25144	0.27209	0.26654	0.28469	0.28475	0.28281	0.27359	0.26522	0.27884	0.23319	0.23836	0.21819	0.18529	0.21044	0.20704	0.23003	0.2353	0.25018	0.23186	0.21797
wavelet-LHH	glcm	Idmn	0.98095	0.98196	0.9807	0.97506	0.9809	0.97951	0.98195	0.97999	0.98039	0.98249	0.98238	0.98191	0.98519	0.98538	0.9853	0.97954	0.985	0.98495	0.96932	0.96885	0.9798	0.98558	0.97881	0.98526	0.98553	0.96889	0.98554	0.98256	0.96855	0.98547	0.9691	0.96901	0.96883	0.96865	0.9691	0.96882	0.98816	0.98556	0.98223	0.96795	0.98152	0.98064	0.97791	0.9787	0.98241	0.97877	0.97674
wavelet-LHH	glcm	JointEnergy	0.20619	0.21548	0.20344	0.16504	0.20542	0.19397	0.21356	0.1978	0.20181	0.22053	0.21978	0.21456	0.24053	0.24289	0.24127	0.19245	0.23968	0.23797	0.2472	0.24789	0.24761	0.24553	0.24121	0.24149	0.24654	0.24783	0.24677	0.2183	0.24606	0.24501	0.25147	0.25124	0.25016	0.24741	0.24862	0.2492	0.19473	0.20314	0.17193	0.13043	0.1657	0.15994	0.18273	0.18894	0.21774	0.18894	0.17529
wavelet-LHH	glcm	Contrast	0.7249	0.68341	0.7348	0.96867	0.72673	0.78378	0.68376	0.76401	0.74788	0.66182	0.66641	0.68527	0.55242	0.54452	0.54794	0.78167	0.56007	0.56227	0.52579	0.5357	0.52843	0.53679	0.55752	0.54963	0.53826	0.53342	0.53776	0.65883	0.54025	0.54068	0.52945	0.5312	0.53512	0.53817	0.52886	0.53469	0.78551	0.73843	0.91948	1.27434	0.95744	1.0082	0.84939	0.8172	0.66503	0.81466	0.89985
wavelet-LHH	glcm	DifferenceEntropy	1.24857	1.20912	1.25845	1.41375	1.25006	1.29638	1.21532	1.28045	1.2665	1.18755	1.19046	1.21185	1.07999	1.06742	1.07521	1.29602	1.08685	1.09391	1.04073	1.04739	1.0409	1.05369	1.08105	1.0753	1.0491	1.04057	1.04849	1.19311	1.05182	1.05618	1.02774	1.0303	1.03725	1.04571	1.03362	1.03685	1.29778	1.26131	1.3871	1.56649	1.40904	1.43968	1.33917	1.31628	1.19656	1.31786	1.37559
wavelet-LHH	glcm	InverseVariance	0.51015	0.5095	0.51002	0.51646	0.51017	0.51091	0.50856	0.50991	0.51207	0.50926	0.50793	0.51001	0.50148	0.50166	0.50077	0.51042	0.50162	0.50119	0.50042	0.49942	0.50136	0.50193	0.5015	0.50157	0.5059	0.50636	0.50542	0.50687	0.50637	0.50534	0.5043	0.50457	0.50399	0.50655	0.50686	0.50691	0.51163	0.51095	0.51392	0.51073	0.51507	0.51353	0.51491	0.51137	0.50941	0.51208	0.51381
wavelet-LHH	glcm	DifferenceVariance	0.3515	0.33093	0.35648	0.45225	0.35181	0.37787	0.33386	0.36872	0.36118	0.32033	0.32194	0.33205	0.27343	0.26881	0.2716	0.37653	0.27581	0.27869	0.2597	0.26157	0.25968	0.26418	0.27368	0.27171	0.26217	0.2594	0.26192	0.32225	0.26298	0.2646	0.25504	0.25581	0.25793	0.261	0.2573	0.25802	0.37977	0.35852	0.43482	0.57439	0.44834	0.47329	0.40305	0.39012	0.32402	0.39098	0.42834
wavelet-LHH	glcm	Idn	0.91546	0.91772	0.9149	0.90237	0.9153	0.91223	0.91776	0.91331	0.91408	0.9189	0.91876	0.91755	0.92552	0.92594	0.92582	0.91223	0.92506	0.92499	0.89803	0.89742	0.91471	0.92636	0.91285	0.92567	0.92591	0.89671	0.92597	0.91919	0.8962	0.92582	0.89727	0.89711	0.89688	0.89634	0.89699	0.89655	0.93133	0.92516	0.91659	0.88887	0.91467	0.91291	0.90846	0.91044	0.91868	0.91057	0.90623
wavelet-LHH	glcm	Idm	0.70868	0.7157	0.70692	0.66822	0.70813	0.69862	0.71585	0.70199	0.70431	0.71938	0.71902	0.71514	0.74037	0.74168	0.74134	0.69854	0.73892	0.73873	0.7453	0.7439	0.74455	0.74299	0.73943	0.74082	0.74134	0.74204	0.74157	0.72033	0.7408	0.74108	0.74341	0.74302	0.74249	0.74115	0.74267	0.74165	0.69872	0.70633	0.67671	0.62865	0.67	0.6645	0.68683	0.69311	0.71863	0.69353	0.68028
wavelet-LHH	glcm	Correlation	-0.01228	-0.01289	-0.01096	-0.0178	-0.01171	-0.0091	-0.01142	-0.01058	-0.0152	-0.01445	-0.01	-0.01303	0.00057	-0.00026	0.00165	-0.00253	0.00131	0.00157	0.00063	0.00355	-0.00095	-0.00137	0.00124	-0.0002	-0.01077	-0.01152	-0.01007	-0.00876	-0.01176	-0.00998	-0.00756	-0.00903	-0.00739	-0.01163	-0.01283	-0.0121	-0.01274	-0.01212	-0.01326	-0.02164	-0.01554	-0.01111	-0.01238	-0.01157	-0.01248	-0.01176	-0.01112
wavelet-LHH	glcm	Autocorrelation	12.2454	12.2514	12.2429	12.2182	12.2353	12.2593	12.2418	12.2464	12.2635	12.2626	12.2477	12.2416	12.2516	12.2547	12.2489	12.2507	12.2464	12.2451	6.25302	6.25181	12.2398	12.2628	12.2606	12.2557	12.2421	6.24482	12.2406	12.2482	6.24372	12.2444	6.23977	6.23736	6.2439	6.24563	6.24455	6.24549	20.2492	12.2492	20.2438	12.2703	20.2386	20.2406	12.2323	12.2555	12.2512	12.2562	12.2578
wavelet-LHH	glcm	SumEntropy	1.78229	1.73369	1.79589	1.98878	1.78493	1.84651	1.74101	1.82389	1.80206	1.70551	1.71439	1.73724	1.59096	1.57616	1.58589	1.8552	1.60052	1.60752	1.54556	1.55659	1.54548	1.56	1.59391	1.58475	1.54761	1.53822	1.54703	1.71615	1.54975	1.55505	1.52731	1.52799	1.53693	1.5441	1.52958	1.53498	1.843	1.79848	1.95777	2.17735	1.98459	2.0271	1.90013	1.86924	1.71843	1.8704	1.94537
wavelet-LHH	glcm	SumSquares	0.35808	0.33736	0.36347	0.47588	0.35925	0.3883	0.33805	0.37813	0.36832	0.3262	0.32996	0.33823	0.27637	0.27219	0.27443	0.38987	0.28043	0.28158	0.26306	0.26881	0.26396	0.26802	0.27912	0.27476	0.26625	0.26366	0.26619	0.32656	0.26698	0.26765	0.26274	0.26322	0.26558	0.26595	0.26108	0.26414	0.38779	0.36481	0.45375	0.62361	0.47151	0.49843	0.41965	0.40392	0.32841	0.40261	0.44501
wavelet-LHH	glcm	ClusterProminence	1.48336	1.2778	1.53069	2.71698	1.48495	1.77801	1.28182	1.66384	1.57114	1.1702	1.21374	1.28244	0.72916	0.69154	0.71003	1.78611	0.76064	0.77409	0.60994	0.66114	0.61724	0.65899	0.75065	0.71368	0.62728	0.60596	0.62639	1.14266	0.63092	0.63858	0.60309	0.60146	0.62174	0.62444	0.58371	0.61046	1.80252	1.55808	2.49745	4.70295	2.65367	3.09696	2.09181	1.93219	1.18243	1.9241	2.44732
wavelet-LHH	glcm	Imc2	0.14811	0.17576	0.12857	0.13062	0.15104	0.1166	0.13743	0.14443	0.13798	0.18433	0.20171	0.16457	0.08775	0.09844	0.08585	0.1089	0.13287	0.09647	0.10454	0.17056	0.1221	0.11941	0.1455	0.0927	0.1349	0.12595	0.1421	0.14319	0.13651	0.11	0.19239	0.19091	0.18766	0.14223	0.09589	0.16539	0.12766	0.12152	0.13621	0.18732	0.1163	0.13096	0.16059	0.18898	0.13263	0.13887	0.11415
wavelet-LHH	glcm	Imc1	-0.01545	-0.01953	-0.0137	-0.01362	-0.01581	-0.0131	-0.01415	-0.01559	-0.01473	-0.02138	-0.02465	-0.01778	-0.01089	-0.01191	-0.01035	-0.01187	-0.01451	-0.01088	-0.01139	-0.02273	-0.01409	-0.01366	-0.01687	-0.01156	-0.01431	-0.01433	-0.01494	-0.01434	-0.01399	-0.01179	-0.02475	-0.02439	-0.02469	-0.01642	-0.01271	-0.01945	-0.013	-0.01284	-0.01297	-0.01773	-0.01246	-0.01295	-0.01507	-0.01939	-0.01388	-0.01431	-0.01243
wavelet-LHH	glcm	DifferenceAverage	0.60634	0.58773	0.61092	0.71431	0.60755	0.63291	0.58753	0.62401	0.61746	0.57799	0.57937	0.58897	0.52479	0.52129	0.52243	0.63271	0.52848	0.52916	0.51212	0.51612	0.51382	0.51781	0.52721	0.52357	0.52081	0.51884	0.52035	0.57593	0.52204	0.52165	0.51588	0.51684	0.51837	0.52111	0.51702	0.5197	0.63301	0.6125	0.69198	0.83085	0.7095	0.72701	0.66348	0.64767	0.57978	0.64654	0.68274
wavelet-LHH	glcm	Id	0.71578	0.7215	0.71439	0.68258	0.71535	0.70762	0.72172	0.71044	0.71208	0.72448	0.72432	0.721	0.74212	0.74315	0.74297	0.70762	0.74094	0.74083	0.74619	0.74516	0.74549	0.74418	0.74136	0.74247	0.74246	0.74298	0.74269	0.72549	0.74199	0.74231	0.74429	0.74394	0.74358	0.74225	0.74344	0.74261	0.70762	0.71381	0.68967	0.65109	0.68415	0.67983	0.69774	0.70314	0.72387	0.7034	0.69254
wavelet-LHH	glcm	ClusterTendency	0.70744	0.66604	0.71909	0.93484	0.71025	0.7694	0.66845	0.7485	0.72541	0.64297	0.65344	0.66765	0.55306	0.54424	0.54977	0.77781	0.56164	0.56403	0.52645	0.53953	0.5274	0.5353	0.55895	0.54943	0.52675	0.52123	0.52701	0.64739	0.52766	0.52993	0.52151	0.52168	0.52721	0.52565	0.51544	0.52187	0.76564	0.72079	0.89552	1.2201	0.92861	0.9855	0.82923	0.79849	0.6486	0.79578	0.88021
wavelet-LHH	firstorder	InterquartileRange	16.6603	15.9626	16.9054	21.0887	16.6727	18.2384	15.8623	17.6446	16.8815	15.6433	15.6808	16.1554	12.0651	11.6372	12.2613	18.4827	12.8103	12.9432	10.8908	12.176	11.1909	11.2702	12.5512	11.4824	11.6126	11.1312	11.9003	15.9555	12.1038	12.0674	11.0506	11.806	11.9661	11.8077	10.7287	10.5856	17.6981	16.9566	20.0231	24.6706	20.4992	21.4115	19.0074	18.8195	15.7267	18.3015	19.6737
wavelet-LHH	firstorder	Skewness	0.002	0.00418	0.00368	-0.01595	0.00942	-0.0031	-0.00648	0.02049	0.0202	-0.00989	0.0001	0.00902	0.00144	0.00099	0.00131	0.00382	-0.00042	0.00064	-0.0059	0.00974	0.00284	-0.00351	0.00242	0.00086	0.01014	0.01241	0.00799	0.00596	0.00325	0.01132	0.00997	0.00853	-0.00318	0.02386	0.00463	0.03007	0.00522	0.00681	-0.00129	0.05567	-0.00679	0.00122	0.00124	0.00544	0.00455	0.02979	0.00182
wavelet-LHH	firstorder	Uniformity	0.45014	0.4586	0.44822	0.40333	0.45046	0.43592	0.45895	0.44225	0.44446	0.46317	0.46268	0.45817	0.48708	0.48906	0.4881	0.43595	0.48561	0.48447	0.49343	0.49072	0.49271	0.49075	0.48577	0.48786	0.49158	0.49284	0.49167	0.46325	0.49133	0.4907	0.49349	0.49303	0.49177	0.49125	0.49421	0.49268	0.43692	0.44694	0.41171	0.35669	0.40586	0.39474	0.42499	0.42935	0.46233	0.43111	0.41577
wavelet-LHH	firstorder	Median	0.00382	0.03163	-0.01749	-0.04163	-0.02273	0.04406	-0.03708	-0.09912	0.05191	0.06887	0.03064	-0.0191	0.00318	0.01119	-0.00428	-0.07685	-0.00514	-0.00923	0.00608	-0.01053	-0.02313	0.04166	0.02192	0.01061	-0.01171	-0.01058	-0.01487	0.01578	-0.00304	0.00101	-0.03529	-0.0619	-0.02412	-0.01883	-0.00662	-0.00323	0.0047	0.00444	0.00701	-0.01266	0.01093	0.03221	-0.07816	0.04537	0.00444	-0.02514	0.06074
wavelet-LHH	firstorder	Energy	7.27529e+07	2.88633e+07	3.80398e+07	5.84222e+06	1.71454e+07	1.04913e+07	7.78885e+06	2.60255e+06	5.49577e+06	6.21629e+06	9.97176e+06	7.17947e+06	6.58288e+07	2.96447e+07	3.24632e+07	3.70406e+06	8.7989e+06	1.10093e+07	5.77428e+06	6.87985e+06	6.51468e+06	5435425	8.66381e+06	9.03083e+06	4.78532e+07	2.00085e+07	2.6063e+07	1.7744e+06	8.99874e+06	9.63936e+06	2.77245e+06	4.65244e+06	3.60391e+06	4.95458e+06	7.8485e+06	3.60149e+06	8.22784e+07	5.56351e+07	2.5214e+07	1.42747e+06	1.03082e+07	6.19932e+06	3.64611e+06	5.06041e+06	2.18757e+07	3.29868e+06	7.71896e+06
wavelet-LHH	firstorder	RobustMeanAbsoluteDeviation	6.93288	6.64544	7.02394	8.71596	6.93291	7.56113	6.59499	7.3106	7.02414	6.51614	6.51769	6.71414	5.01891	4.84282	5.08734	7.64292	5.32453	5.3656	4.52441	5.04657	4.65284	4.68694	5.21395	4.79877	4.83669	4.64021	4.95029	6.60407	5.0267	5.01546	4.60763	4.90934	4.9582	4.90556	4.47274	4.44211	7.36376	7.04592	8.31963	10.1832	8.51546	8.89634	7.87364	7.81663	6.53867	7.62057	8.15697
wavelet-LHH	firstorder	MeanAbsoluteDeviation	10.0693	9.6386	10.184	12.478	10.0588	10.8747	9.59591	10.5496	10.2608	9.43772	9.4221	9.723	7.37	7.1205	7.42064	10.9382	7.74121	7.80746	6.63863	7.29977	6.79432	6.89324	7.61567	7.10687	7.05115	6.79009	7.1759	9.48675	7.27201	7.26404	6.77163	7.08432	7.17783	7.11964	6.55497	6.57798	10.7134	10.2356	11.9913	14.6043	12.247	12.8214	11.3433	11.234	9.46714	11.0268	11.7891
wavelet-LHH	firstorder	TotalEnergy	2.75653e+08	1.0936e+08	1.44129e+08	2.21355e+07	64962172	3.97503e+07	2.95111e+07	9.86078e+06	2.08229e+07	2.35528e+07	3.77819e+07	2.72022e+07	1.62874e+08	7.33471e+07	8.03205e+07	9.1646e+06	2.17703e+07	2.72393e+07	1.42867e+07	1.70221e+07	1.61186e+07	1.34483e+07	2.1436e+07	2.23441e+07	1.90947e+08	7.98391e+07	1.03998e+08	7.08032e+06	3.59073e+07	3.84636e+07	1.10628e+07	1.85644e+07	1.43805e+07	1.97701e+07	3.13176e+07	1.43709e+07	2.895e+08	1.95755e+08	8.87167e+07	5.0226e+06	3.62698e+07	2.18126e+07	1.2829e+07	1.78053e+07	7.69706e+07	1.16066e+07	2.71595e+07
wavelet-LHH	firstorder	Maximum	69.9333	63.9605	61.7821	69.9333	61.7821	59.8483	55.9784	52.4024	57.7245	57.0769	57.2081	63.9605	58.2619	58.2619	54.4488	57.5495	54.4488	54.0585	42.5728	42.2707	47.2969	58.2619	47.0465	51.1077	60.6459	46.4331	60.6459	55.364	41.7846	60.6459	46.9636	43.2336	44.2655	42.789	46.4331	40.4734	75.4239	75.4239	70.5335	71.0724	66.6259	70.5335	56.2099	59.81	71.6682	74.4059	67.335
wavelet-LHH	firstorder	RootMeanSquared	12.7866	12.2267	12.913	15.6989	12.7585	13.7135	12.2031	13.3203	13.0914	11.9568	11.9153	12.3213	9.44377	9.13275	9.45672	13.7422	9.8395	9.93275	8.49564	9.24375	8.67181	8.84745	9.70987	9.16728	8.98055	8.67432	9.09753	11.9589	9.20324	9.20718	8.66682	8.95309	9.08979	9.0443	8.3871	8.47408	13.6239	13.0048	15.1332	18.3723	15.4233	16.1921	14.3033	14.1433	11.9948	13.9689	14.925
wavelet-LHH	firstorder	90Percentile	16.1233	15.454	16.2943	20.0373	16.1189	17.3837	15.3639	17.1124	16.4482	15.0844	15.0927	15.6714	11.7463	11.3181	11.8622	17.4409	12.367	12.491	10.6093	11.6794	10.8258	10.9636	12.1053	11.2919	11.2918	10.8322	11.5227	15.2426	11.7007	11.6467	10.8825	11.3497	11.3744	11.3493	10.4951	10.4997	17.1428	16.3767	19.2168	23.4447	19.7468	20.4797	18.2067	17.9744	15.1854	17.7504	18.8799
wavelet-LHH	firstorder	Minimum	-67.4867	-63.1736	-67.4867	-66.0392	-57.9316	-67.4867	-56.4963	-52.0236	-63.1736	-51.3058	-54.3369	-53.7044	-56.916	-56.4906	-53.9172	-56.916	-53.8908	-53.9172	-45.0397	-45.5602	-50.6286	-56.4906	-50.1853	-55.1378	-58.6993	-47.7475	-51.6559	-58.6993	-41.8528	-51.6559	-41.8484	-44.5085	-47.2658	-47.7475	-45.4131	-42.4683	-78.7245	-74.5202	-78.7245	-68.0991	-78.7245	-75.3461	-58.3103	-62.1777	-64.3555	-73.2945	-74.5202
wavelet-LHH	firstorder	Entropy	1.30063	1.25874	1.30941	1.50991	1.29828	1.36667	1.2574	1.33598	1.32693	1.23558	1.23775	1.26123	1.1009	1.08801	1.09419	1.3645	1.11018	1.11733	1.05738	1.07653	1.0627	1.07692	1.10908	1.09584	1.07068	1.06166	1.07008	1.2355	1.07234	1.07686	1.05697	1.06037	1.06929	1.07293	1.05162	1.06285	1.36391	1.31676	1.47386	1.70585	1.49663	1.55004	1.41389	1.39504	1.24023	1.38696	1.45922
wavelet-LHH	firstorder	Range	137.42	127.134	129.269	135.972	119.714	127.335	112.475	104.426	120.898	108.383	111.545	117.665	115.178	114.753	108.366	114.466	108.34	107.976	87.6125	87.8309	97.9255	114.753	97.2318	106.245	119.345	94.1806	112.302	114.063	83.6373	112.302	88.812	87.7421	91.5313	90.5365	91.8462	82.9417	154.148	149.944	149.258	139.171	145.35	145.88	114.52	121.988	136.024	147.7	141.855
wavelet-LHH	firstorder	Variance	163.497	149.492	166.745	246.454	162.778	188.06	148.915	177.43	171.384	142.966	141.974	151.815	89.1847	83.4072	89.4295	188.848	96.8157	98.6594	72.1758	85.4469	75.2004	78.2774	94.2815	84.039	80.6503	75.2439	82.7651	143.011	84.6995	84.7719	75.1138	80.1577	82.6227	81.7992	70.3434	71.81	185.61	169.126	229.012	337.542	237.878	262.183	204.585	200.032	143.875	195.129	222.756
wavelet-LHH	firstorder	10Percentile	-16.0876	-15.3945	-16.297	-20.0075	-16.0914	-17.3874	-15.3095	-16.9006	-16.4049	-15.1126	-15.04	-15.5218	-11.7266	-11.3193	-11.8307	-17.4631	-12.3688	-12.4057	-10.6287	-11.6263	-10.7779	-10.9731	-12.1378	-11.3336	-11.2674	-10.8543	-11.4719	-15.0017	-11.6116	-11.5981	-10.8111	-11.3402	-11.5865	-11.3375	-10.43	-10.5515	-17.1317	-16.3638	-19.2502	-23.4397	-19.6763	-20.5255	-18.3794	-18.0327	-15.1819	-17.6636	-18.8002
wavelet-LHH	firstorder	Kurtosis	3.31326	3.29959	3.25981	3.12156	3.24874	3.1742	3.34796	3.13543	3.37874	3.28527	3.22153	3.27943	3.57644	3.60396	3.41321	3.09142	3.35089	3.39268	3.48925	3.25793	3.54321	3.66506	3.4133	3.72592	3.40907	3.48343	3.28953	3.21344	3.22742	3.31262	3.48268	3.22794	3.25406	3.3758	3.55305	3.65628	3.37012	3.36456	3.17204	3.09439	3.10314	3.21807	3.10666	3.12109	3.26754	3.27205	3.31867
wavelet-LHH	firstorder	Mean	0.01011	0.01449	0.00497	0.02581	0.00637	0.00738	-0.0024	0.02371	-0.00167	0.00709	0.02916	0.01047	0.00207	0.00011	0.00413	0.00115	0.00075	0.01005	-0.00327	0.00721	-0.00121	0.00304	0.00116	-0.00162	0.00307	-0.00461	0.00699	0.06746	0.01053	0.01559	-0.0039	-0.0094	-0.0393	0.00642	0.00557	-0.01039	0.00608	0.00654	0.00509	0.001	0.00151	0.01239	-0.00728	0.0131	-0.00144	0.04177	0.02714
wavelet-LHH	glrlm	ShortRunLowGrayLevelEmphasis	0.06205	0.06023	0.06276	0.07293	0.06354	0.06633	0.06125	0.06759	0.06485	0.06132	0.06001	0.0621	0.05446	0.05421	0.05448	0.06721	0.05754	0.05629	0.11547	0.11615	0.05464	0.0557	0.05604	0.05548	0.05364	0.11384	0.05397	0.06306	0.11971	0.05484	0.11649	0.11513	0.11564	0.11772	0.11495	0.11649	0.03627	0.06218	0.03919	0.08275	0.04051	0.042	0.06928	0.06781	0.05963	0.06764	0.0701
wavelet-LHH	glrlm	GrayLevelVariance	0.42528	0.39641	0.42982	0.57917	0.41683	0.46677	0.39164	0.43507	0.43554	0.37465	0.37917	0.39311	0.29739	0.29021	0.2935	0.46095	0.29932	0.30517	0.27362	0.28379	0.27634	0.28299	0.3006	0.29329	0.28118	0.2765	0.28067	0.37318	0.28043	0.28365	0.27317	0.27562	0.28042	0.28143	0.2709	0.27638	0.47356	0.44055	0.54902	0.73745	0.55717	0.59687	0.49323	0.48279	0.38425	0.47393	0.54115
wavelet-LHH	glrlm	LowGrayLevelRunEmphasis	0.09204	0.09113	0.09214	0.09732	0.09182	0.09325	0.09095	0.09207	0.09206	0.09052	0.09068	0.09111	0.08818	0.08799	0.08805	0.09285	0.08825	0.0884	0.18465	0.18609	0.08763	0.0878	0.08823	0.08807	0.08769	0.18502	0.0877	0.09034	0.18605	0.08777	0.18478	0.18501	0.18593	0.18579	0.18404	0.18497	0.0533	0.0925	0.05405	0.10187	0.05416	0.05463	0.09393	0.09353	0.09071	0.09295	0.0961
wavelet-LHH	glrlm	GrayLevelNonUniformityNormalized	0.42108	0.4327	0.41913	0.36664	0.42426	0.40495	0.43485	0.41675	0.41686	0.44191	0.43986	0.43423	0.47696	0.48038	0.47877	0.40652	0.47603	0.47327	0.48833	0.4834	0.48705	0.48397	0.47538	0.47889	0.48468	0.48693	0.48493	0.44267	0.48502	0.48352	0.48855	0.48736	0.48503	0.48454	0.48966	0.48699	0.403	0.41536	0.37624	0.32496	0.37312	0.36294	0.39481	0.3987	0.43791	0.40192	0.37977
wavelet-LHH	glrlm	RunVariance	1.31932	1.40448	1.24825	0.89663	1.10703	1.04476	1.22996	0.92702	1.02262	1.1688	1.31535	1.18501	1.64207	1.64045	1.62578	0.96464	1.20958	1.45731	1.47415	1.57685	1.49812	1.42052	1.44932	1.45676	1.64546	1.65302	1.61456	1.07884	1.31787	1.47147	1.48269	1.62825	1.6276	1.45892	1.47934	1.51041	1.2653	1.38008	0.92671	0.57474	0.73997	0.65089	0.83527	0.94523	1.3781	0.84633	0.98846
wavelet-LHH	glrlm	GrayLevelNonUniformity	109430	48003.8	56560.9	5655.8	27199.7	14053.8	13405.5	3968.53	8285.17	11506.9	18004.5	12286.7	190854	92528.1	94547	5072.46	25388.5	29644.9	21572.1	21446.1	23361.8	18910.7	24650.8	28673.3	155737	69943.5	83306.9	3387.85	29439.2	30483.2	10137.6	15608.6	11623.1	16418.5	30192.5	13612.9	105923	78824.5	26596.3	996.718	10891.6	5989.1	4616.84	6464.89	38051.1	4409.2	8303.86
wavelet-LHH	glrlm	LongRunEmphasis	4.34847	4.57406	4.18215	3.29272	3.88145	3.68502	4.1822	3.36395	3.68777	4.07322	4.4267	4.07433	5.17752	5.19321	5.12777	3.48677	4.2326	4.72739	4.87992	5.10811	4.90912	4.70615	4.75268	4.79276	5.23793	5.26968	5.15611	3.77354	4.50703	4.84793	4.90292	5.18924	5.2302	4.81814	4.89332	4.94365	4.17904	4.47444	3.39347	2.49995	2.9852	2.75146	3.21448	3.44832	4.54325	3.27653	3.5435
wavelet-LHH	glrlm	ShortRunHighGrayLevelEmphasis	8.37882	8.20607	8.47876	9.3489	8.61075	8.87336	8.39418	9.207	8.80729	8.4091	8.20743	8.47416	7.69938	7.6741	7.72038	9.07632	8.13515	7.94178	4.03416	4.03073	7.78093	7.89772	7.91763	7.84658	7.63708	3.9737	7.67945	8.71289	4.14523	7.79882	4.07006	4.023	4.00969	4.08949	4.04124	4.07087	13.9395	8.35461	14.884	10.3431	15.3601	15.8019	9.27151	9.07482	8.18098	9.17977	9.07073
wavelet-LHH	glrlm	RunLengthNonUniformity	110217	46044.6	58204.7	7647.05	28653.5	16043.3	13201.8	4750.77	9104.68	11372.5	17277.1	12370.1	155274	74655.2	77059.3	6014.04	22819.8	25429.4	17465.7	17674.7	19066	15827.5	21261.5	24006.7	123104	54880.4	66502.4	3505	24775	24792.1	8396.84	12679.4	9445.03	13531.4	24169.6	11151	114053	79241.1	34138.9	1785.41	15005	8940.3	5802.04	7789.32	35640.9	5323.09	10330.1
wavelet-LHH	glrlm	ShortRunEmphasis	0.65676	0.64551	0.66402	0.72363	0.6764	0.69203	0.65987	0.72063	0.68832	0.66431	0.64775	0.66734	0.61205	0.61097	0.6138	0.70748	0.64672	0.63059	0.61714	0.61374	0.62044	0.62983	0.62923	0.62463	0.60809	0.60659	0.61172	0.68628	0.63317	0.62088	0.62277	0.61422	0.61186	0.62376	0.61784	0.6215	0.66911	0.65301	0.71207	0.78692	0.73562	0.75541	0.72012	0.70634	0.64326	0.71179	0.70416
wavelet-LHH	glrlm	LongRunHighGrayLevelEmphasis	54.568	57.4038	52.4596	41.4754	48.677	46.3734	52.3699	42.1465	46.3525	51.2563	55.5305	51.0749	64.7789	65.0058	64.1216	43.7624	52.941	59.0915	31.7718	33.224	61.2826	58.9989	59.5228	59.9987	65.4441	34.2511	64.4164	47.215	29.3074	60.605	31.8457	33.6418	34.0087	31.3221	31.7911	32.1559	85.9226	56.1358	69.9329	31.8822	61.5552	56.9083	40.3502	43.4028	56.9583	41.1112	44.745
wavelet-LHH	glrlm	RunPercentage	0.58368	0.57408	0.5913	0.65056	0.60829	0.62177	0.58922	0.64865	0.61948	0.59838	0.58213	0.59791	0.54197	0.54178	0.54388	0.63575	0.58658	0.56118	0.55208	0.55072	0.55355	0.56258	0.56398	0.55705	0.54136	0.54002	0.54535	0.61644	0.57114	0.5543	0.56196	0.55151	0.54905	0.55923	0.55254	0.55715	0.59268	0.57661	0.64179	0.72479	0.67301	0.69692	0.65553	0.64045	0.57116	0.64839	0.63084
wavelet-LHH	glrlm	LongRunLowGrayLevelEmphasis	0.38355	0.40171	0.36945	0.29854	0.34291	0.32694	0.3683	0.29884	0.32609	0.35641	0.38845	0.35865	0.45092	0.45179	0.44667	0.31006	0.36911	0.41257	0.88481	0.92896	0.42776	0.40867	0.41375	0.41714	0.4561	0.95719	0.44902	0.33206	0.82014	0.42209	0.89114	0.94487	0.95058	0.87639	0.88841	0.89759	0.21664	0.39522	0.1772	0.23494	0.15635	0.14464	0.28816	0.30715	0.39875	0.29267	0.31772
wavelet-LHH	glrlm	RunEntropy	3.03617	3.02813	3.01395	3.00342	2.93501	2.95737	2.96142	2.82174	2.92762	2.90544	2.97052	2.93624	2.9432	2.92886	2.92442	2.89825	2.77813	2.88738	2.84267	2.88259	2.85229	2.83889	2.86793	2.87647	2.91632	2.90918	2.89978	2.82976	2.8002	2.87161	2.82092	2.86763	2.89157	2.85074	2.84351	2.84945	3.07393	3.08473	2.99968	2.92105	2.90089	2.86644	2.88243	2.92148	3.01693	2.88136	3.02855
wavelet-LHH	glrlm	HighGrayLevelRunEmphasis	12.6757	12.6471	12.6814	12.8153	12.6574	12.7325	12.6453	12.6949	12.7143	12.618	12.6228	12.6355	12.5497	12.5398	12.5471	12.7297	12.5505	12.5589	6.52392	6.53933	12.5224	12.5331	12.5562	12.5427	12.5341	6.52917	12.5312	12.6386	6.52917	12.5378	6.51928	6.52516	6.52878	6.53326	6.52447	6.52934	20.7325	12.6996	20.8004	13.0325	20.7956	20.8345	12.7633	12.7563	12.6434	12.781	12.787
wavelet-LHH	glrlm	RunLengthNonUniformityNormalized	0.42015	0.40953	0.42801	0.49309	0.44303	0.45926	0.42491	0.4943	0.45442	0.43098	0.41494	0.43257	0.38417	0.38311	0.38661	0.4786	0.42268	0.40258	0.39111	0.38919	0.39197	0.39992	0.40366	0.397	0.37758	0.37639	0.38128	0.45446	0.40315	0.38918	0.39472	0.38597	0.38342	0.39321	0.38742	0.3908	0.43089	0.4142	0.48016	0.57926	0.51086	0.53797	0.49219	0.47583	0.4063	0.48152	0.46969
wavelet-LHH	glszm	GrayLevelVariance	2.29223	2.26097	2.28752	2.3737	2.27169	2.29712	2.25634	2.15373	2.26692	2.24601	2.24548	2.23729	2.23872	2.22208	2.23637	2.19494	2.22811	2.24023	2.22904	2.18626	2.16365	2.17516	2.22002	2.20447	2.2344	2.22035	2.23213	2.19127	2.2059	2.22452	2.1961	2.22614	2.14733	2.19063	2.1861	2.17014	2.33957	2.31419	2.37178	2.46457	2.34014	2.43213	2.24945	2.26639	2.27034	2.23458	2.3952
wavelet-LHH	glszm	ZoneVariance	7.04027e+06	3.61965e+06	3.40062e+06	176023	1.58926e+06	613273	934134	160227	426329	853749	1.48455e+06	790677	3.97521e+07	2.20022e+07	2.0407e+07	197359	3.97172e+06	4.85659e+06	7.70092e+06	5.4884e+06	7.15881e+06	4.87264e+06	4.20367e+06	5.96125e+06	4.31894e+07	2.27709e+07	2.28939e+07	185610	7.07866e+06	7.32306e+06	3.53623e+06	4.86952e+06	2.96609e+06	4.03764e+06	1.14944e+07	4.07334e+06	5.6604e+06	4.93001e+06	970964	18479.2	324791	149003	167497	248757	2.86845e+06	169880	328065
wavelet-LHH	glszm	GrayLevelNonUniformityNormalized	0.48359	0.48472	0.48462	0.45198	0.48422	0.47506	0.47739	0.43558	0.47514	0.48365	0.48749	0.47126	0.48744	0.48008	0.48968	0.4532	0.4834	0.48803	0.49059	0.47488	0.45632	0.45265	0.48461	0.47229	0.48975	0.48781	0.48838	0.45723	0.47883	0.48072	0.47425	0.4884	0.45162	0.47797	0.47425	0.46193	0.47003	0.47822	0.45893	0.36706	0.46185	0.42795	0.45267	0.46241	0.48937	0.46683	0.44722
wavelet-LHH	glszm	SizeZoneNonUniformityNormalized	0.4217	0.44567	0.4239	0.38509	0.44333	0.43515	0.45257	0.48896	0.4334	0.48062	0.45097	0.4949	0.54623	0.56572	0.56897	0.46761	0.59733	0.5551	0.62171	0.59816	0.63168	0.56551	0.59213	0.55456	0.653	0.64259	0.66339	0.64666	0.6942	0.65186	0.63304	0.70815	0.6709	0.67005	0.64767	0.62269	0.40083	0.41655	0.37739	0.39074	0.39249	0.38743	0.39855	0.42883	0.48625	0.44262	0.36864
wavelet-LHH	glszm	SizeZoneNonUniformity	5319.78	2098.22	2896.09	484.444	1387.17	955.16	605.543	284.574	461.135	490.714	690.893	637.43	3643.34	1586.28	1791.11	391.389	601.506	687.764	253.657	345.139	324.685	273.141	576.147	522.399	2614.6	981.885	1411.03	245.732	542.168	563.211	119.011	240.062	209.99	297.5	345.21	188.053	6043.34	4069.72	1914.12	126.207	905.482	559.45	315.25	464.847	1807.41	316.913	553.322
wavelet-LHH	glszm	GrayLevelNonUniformity	6100.45	2282.06	3310.89	568.595	1515.11	1042.77	638.752	253.509	505.547	493.807	746.839	606.984	3251.22	1346.13	1541.5	379.325	486.787	604.667	200.162	274.005	234.549	218.631	471.53	444.9	1960.95	745.374	1038.77	173.747	373.963	415.343	89.1596	165.566	141.358	212.221	252.775	139.503	7086.65	4672.21	2327.7	118.56	1065.5	617.953	358.062	501.249	1818.99	334.249	671.282
wavelet-LHH	glszm	LargeAreaEmphasis	7.04151e+06	3.62133e+06	3.40174e+06	176378	1.5904e+06	613919	935662	160862	427237	855562	1.48665e+06	792025	3.97643e+07	2.20183e+07	2.04203e+07	197908	3.97987e+06	4.86471e+06	7.73937e+06	5.50788e+06	7.18722e+06	4.89331e+06	4.21259e+06	5.97427e+06	4.32113e+07	2.28011e+07	2.29158e+07	186676	7.09717e+06	7.34038e+06	3.57477e+06	4.89883e+06	2.98551e+06	4.05625e+06	1.15382e+07	4.10092e+06	5.66126e+06	4.93114e+06	971435	18650.6	325143	149271	168004	249302	2.87012e+06	170437	328598
wavelet-LHH	glszm	SmallAreaHighGrayLevelEmphasis	9.83424	9.99291	9.95868	9.37445	10.0778	9.95362	10.4397	10.3964	9.69331	10.5185	9.95742	10.6027	11.2412	11.3905	11.493	10.339	11.6046	11.2427	7.11702	7.12236	11.4511	11.4885	11.8883	11.3895	12.3245	7.29625	12.2918	12.2914	7.2611	12.2112	6.88789	7.35078	7.27691	7.64544	7.58257	6.77389	14.8923	9.77243	14.5292	10.5405	14.7344	14.5432	9.55983	10.0056	10.4904	10.5333	9.29703
wavelet-LHH	glszm	ZonePercentage	0.02835	0.02438	0.02995	0.05307	0.02971	0.03935	0.02558	0.03968	0.03318	0.02348	0.02181	0.02724	0.00904	0.00789	0.00867	0.04267	0.01108	0.0111	0.0051	0.00717	0.00593	0.00696	0.01059	0.00877	0.00675	0.00575	0.00675	0.03063	0.00735	0.0076	0.00509	0.00584	0.00718	0.00733	0.00478	0.00602	0.03401	0.0297	0.04607	0.07638	0.05324	0.06107	0.04438	0.04285	0.02445	0.04235	0.04332
wavelet-LHH	glszm	LargeAreaLowGrayLevelEmphasis	611100	313924	295483	15344.9	138151	53218.3	81340.9	14027.4	37040	74024.1	128818	68816.4	3.45154e+06	1.91011e+06	1.77313e+06	17242.7	345572	422495	1.39662e+06	995467	624533	423674	365285	518447	3.75349e+06	4.12146e+06	1.99046e+06	16194.8	1.28135e+06	637116	646854	887735	539866	733824	2.0849e+06	740845	290145	428103	49774.3	1622.31	16646.4	7632.82	14649.2	21641.1	249215	14850.4	28454
wavelet-LHH	glszm	LargeAreaHighGrayLevelEmphasis	8.80395e+07	4.53283e+07	4.2494e+07	2.19987e+06	1.98662e+07	7.68459e+06	1.16785e+07	2.00165e+06	5.34722e+06	1.07296e+07	1.86166e+07	9.89112e+06	4.97086e+08	2.75401e+08	2.55176e+08	2.46481e+06	4.97343e+07	6.07784e+07	5.03337e+07	3.57656e+07	8.97478e+07	6.13238e+07	5.27138e+07	7.47004e+07	539780483	1.48042e+08	2.8627e+08	2.33488e+06	4.61346e+07	9.17647e+07	2.31853e+07	3.17264e+07	1.93765e+07	2.63136e+07	7.494e+07	2.66416e+07	1.16054e+08	6.16317e+07	1.99192e+07	232869	6.67241e+06	3.06706e+06	2.09069e+06	3.11629e+06	3.58661e+07	2.12254e+06	4.11768e+06
wavelet-LHH	glszm	HighGrayLevelZoneEmphasis	14.6125	14.4486	14.6999	14.7464	14.5654	14.6606	14.7429	14.4519	14.5169	14.4378	14.1913	14.6071	14.5855	14.5421	14.6045	14.5161	14.433	14.4253	8.66422	8.89948	13.9416	14.3023	14.8726	14.6709	14.6581	8.76832	14.4772	14.6447	8.33803	14.5069	8.31383	8.55752	8.5016	8.94595	8.87992	8.51987	22.6819	14.6288	22.6928	15.743	22.5492	22.446	14.6637	14.6199	14.5911	15.1885	14.6849
wavelet-LHH	glszm	SmallAreaEmphasis	0.67148	0.69183	0.67305	0.63935	0.68946	0.68194	0.69688	0.7255	0.67987	0.71987	0.69771	0.72968	0.76679	0.78025	0.78228	0.70962	0.80131	0.77253	0.81657	0.80173	0.82269	0.78018	0.7975	0.77244	0.83581	0.8295	0.84193	0.83136	0.85941	0.83495	0.8227	0.86645	0.84593	0.84536	0.83251	0.81632	0.65452	0.66744	0.63482	0.64667	0.64755	0.64292	0.65322	0.67935	0.7235	0.68963	0.62355
wavelet-LHH	glszm	LowGrayLevelZoneEmphasis	0.14815	0.14728	0.14681	0.15609	0.14667	0.14967	0.14421	0.14235	0.14712	0.14583	0.14896	0.14547	0.14442	0.14427	0.14376	0.14441	0.14537	0.14623	0.51632	0.49309	0.14851	0.14506	0.1408	0.14216	0.14309	0.50859	0.14475	0.14265	0.53091	0.14443	0.52977	0.52255	0.50794	0.49179	0.49461	0.51111	0.0707	0.15071	0.07145	0.15185	0.07126	0.07392	0.14715	0.14698	0.14717	0.13976	0.15919
wavelet-LHH	glszm	ZoneEntropy	2.92413	2.83212	2.89331	3.25914	2.82311	2.87632	2.78809	2.9119	2.88999	2.67072	2.81515	2.71495	2.40879	2.39192	2.2933	2.89835	2.22549	2.34981	2.09617	2.27593	2.30427	2.49486	2.27204	2.45556	2.03835	2.05405	2.0179	2.26262	1.9852	2.06555	2.17574	1.90005	2.16845	2.04627	2.09799	2.19985	3.12006	2.98309	3.29904	3.63653	3.18421	3.34565	3.15759	3.02305	2.60241	2.94043	3.35278
wavelet-LHH	glszm	SmallAreaLowGrayLevelEmphasis	0.10051	0.10253	0.09942	0.10422	0.10179	0.10476	0.09968	0.10534	0.1024	0.10411	0.10387	0.10773	0.11032	0.11233	0.11189	0.10304	0.11657	0.11257	0.42176	0.40032	0.1234	0.10987	0.11225	0.10982	0.11901	0.42127	0.12107	0.11834	0.45275	0.12001	0.43979	0.45889	0.43093	0.41467	0.40219	0.43224	0.04672	0.10262	0.04589	0.09923	0.04643	0.04883	0.09873	0.10103	0.10807	0.09566	0.10317
wavelet-LHH	ngtdm	Coarseness	1e-05	2e-05	2e-05	0.0002	4e-05	8e-05	8e-05	0.0003	0.00014	0.0001	6e-05	9e-05	1e-05	1e-05	1e-05	0.00023	5e-05	4e-05	5e-05	5e-05	5e-05	6e-05	4e-05	4e-05	1e-05	2e-05	1e-05	0.00034	4e-05	4e-05	0.00011	7e-05	9e-05	7e-05	4e-05	8e-05	1e-05	1e-05	4e-05	0.0012	0.00011	0.0002	0.00026	0.00018	3e-05	0.00027	0.00013
wavelet-LHH	ngtdm	Complexity	9.06814	8.98957	9.0832	9.65613	9.08785	9.21432	8.98212	9.19968	9.1767	8.98251	8.92909	9.00755	8.61133	8.60269	8.59377	9.17973	8.64516	8.6324	3.49168	3.47564	6.03879	8.60855	6.05102	8.6172	8.67169	3.53029	8.66625	8.92638	3.53595	8.68005	3.52205	3.52134	3.51027	3.53111	3.54115	3.53295	17.2786	13.0343	13.786	10.3635	13.9965	14.1967	9.37486	9.29968	8.95155	9.29634	9.41985
wavelet-LHH	ngtdm	Strength	0.00016	0.00037	0.00031	0.00275	0.00066	0.00123	0.00136	0.0047	0.00216	0.00163	0.00102	0.00149	0.0001	0.00021	0.00021	0.00352	0.00082	0.00067	0.0003	0.0003	0.00057	0.00108	0.00053	0.00069	0.00013	9e-05	0.00024	0.00576	0.00022	0.00065	0.00064	0.00041	0.00054	0.00039	0.00021	0.00047	0.00035	0.00035	0.00098	0.01433	0.00245	0.00442	0.00379	0.00269	0.00047	0.00403	0.00193
wavelet-LHH	ngtdm	Contrast	0.01333	0.01239	0.01353	0.01976	0.01331	0.01502	0.01236	0.01428	0.01405	0.01196	0.01192	0.01247	0.00946	0.00929	0.00935	0.01489	0.00961	0.00969	0.02225	0.02277	0.01347	0.00917	0.01436	0.0094	0.00916	0.02264	0.00915	0.01188	0.02302	0.00924	0.02243	0.02254	0.02276	0.02301	0.02239	0.02269	0.00801	0.00979	0.01313	0.02917	0.01379	0.01524	0.01644	0.01583	0.012	0.01563	0.01782
wavelet-LHH	ngtdm	Busyness	3696.71	1615.55	1891.97	192.31	877.976	457.359	438.433	121.951	266.198	366.4	588.445	396.816	6277.15	3030.81	3087.75	160.59	773.749	946.435	1815.55	1822.18	982.26	593.987	1032.35	915.676	5130.9	6110.36	2721.88	104.019	2443.56	981.974	846.89	1332.94	996.947	1393.59	2570.22	1152.9	1883.45	2170.96	553.081	34.4559	217.955	117.807	145.996	206.672	1277.75	138.78	280.143
wavelet-LLH	gldm	GrayLevelVariance	0.62898	0.56181	0.65657	0.91013	0.59116	0.8322	0.57633	0.7402	0.64539	0.5819	0.52362	0.5433	0.47126	0.43283	0.49275	0.76937	0.52569	0.51161	0.46041	0.46153	0.40158	0.41733	0.46685	0.43891	0.46163	0.3704	0.52984	0.68097	0.54684	0.58169	0.4067	0.47536	0.42651	0.3904	0.3396	0.36501	0.84896	0.79755	0.98782	1.23248	0.95403	1.06763	0.85475	1.06415	0.75719	0.84106	0.96319
wavelet-LLH	gldm	HighGrayLevelEmphasis	30.6435	20.5668	20.7635	30.8613	20.7672	20.9007	20.6197	20.737	20.608	20.6449	20.4988	20.5681	20.6392	20.5699	20.6898	20.9538	20.7319	20.7109	20.6572	12.6603	20.5137	20.5182	20.6111	20.6135	30.4964	30.3132	30.6576	20.4425	20.7334	20.7201	20.59	30.5234	20.3099	30.122	20.4263	20.4777	42.8928	42.8411	31.0718	21.1719	31.1348	31.1265	21.0765	30.9141	30.8738	20.871	20.8922
wavelet-LLH	gldm	DependenceEntropy	5.27471	5.22178	5.28774	5.47853	5.25127	5.40145	5.24194	5.48425	5.35153	5.29842	5.20715	5.26715	5.13178	5.09813	5.14867	5.43908	5.21628	5.21272	5.16062	5.13816	5.10831	5.2071	5.16567	5.14551	5.13474	4.96933	5.21242	5.42163	5.26028	5.27793	5.12337	5.1812	5.11717	5.06063	4.97147	5.06784	5.42016	5.37092	5.45215	5.54695	5.40927	5.43807	5.42759	5.51507	5.37591	5.42308	5.50426
wavelet-LLH	gldm	DependenceNonUniformity	30432.9	13476.5	15577.9	1656.27	7210	3890.36	3595.69	961.405	2113.5	2873.46	4886.63	3193.66	53863.8	26497.9	26112.6	1328.02	6247.44	7664.25	5649.71	5764.08	6313.98	4767.67	6440.26	7663.3	43386.1	21629.9	21879.9	811.55	7097.06	7608.12	2626.91	4084.81	3233.22	4591.04	8822.54	3748.2	30089.1	22396.7	8137.5	353.443	3321.49	1975.27	1262.11	1889.26	10173.7	1194.76	2429.9
wavelet-LLH	gldm	GrayLevelNonUniformity	159478	72677.3	80029.4	7070.45	38643.9	17342.3	19478.1	4863.3	11326	16074.8	27246.3	18083.8	299590	149357	144284	6326.86	35096	43590.6	32779.2	32874.9	37455.9	29607.9	37367.6	44977.6	244826	119463	121924	4289.94	40464.9	42151.3	15883.3	23622.8	18665.3	27024.9	51294.8	22524	137327	105030	31478.3	1080.76	12574.4	6446.23	5491.16	7012.56	49715.9	5257.57	10063.5
wavelet-LLH	gldm	SmallDependenceEmphasis	0.03964	0.03682	0.04208	0.05877	0.04372	0.05462	0.04119	0.06188	0.04728	0.04234	0.03659	0.04074	0.03001	0.02846	0.03153	0.05968	0.03874	0.03508	0.03034	0.03185	0.02939	0.03011	0.03321	0.03038	0.02893	0.02272	0.03421	0.05678	0.03921	0.0385	0.02987	0.03318	0.02868	0.02604	0.02176	0.02396	0.04724	0.04297	0.06035	0.09934	0.06755	0.07977	0.06445	0.06815	0.04256	0.06252	0.05714
wavelet-LLH	gldm	SmallDependenceHighGrayLevelEmphasis	1.27721	0.80608	0.9439	1.95028	0.97446	1.24636	0.90853	1.35497	1.03687	0.93276	0.79461	0.88987	0.6619	0.62181	0.69852	1.34996	0.86505	0.78181	0.65992	0.44582	0.62991	0.65762	0.72711	0.67022	0.92172	0.70111	1.10801	1.2653	0.87116	0.86552	0.65269	1.07659	0.60614	0.78909	0.45781	0.51466	2.11896	1.91756	2.007	2.35663	2.23702	2.61642	1.48565	2.26822	1.38938	1.42183	1.32772
wavelet-LLH	gldm	DependenceNonUniformityNormalized	0.06839	0.0698	0.06828	0.06987	0.06845	0.06974	0.06875	0.06554	0.06591	0.06609	0.06957	0.06753	0.07297	0.07455	0.07193	0.06771	0.06874	0.06868	0.07062	0.07159	0.07288	0.06866	0.07008	0.07131	0.07312	0.08134	0.06948	0.06541	0.0668	0.06691	0.07117	0.07038	0.07413	0.0758	0.07907	0.07474	0.06788	0.06808	0.07391	0.08358	0.07665	0.08354	0.07082	0.07468	0.06691	0.07067	0.07012
wavelet-LLH	gldm	LargeDependenceEmphasis	120.949	131.665	113.404	82.5713	111.22	86.382	121.245	87.2051	105.137	115.482	130.992	123.243	150.564	158.157	143.549	88.0038	117.664	133.869	143.911	144.531	156.631	153.908	139.339	149.112	155.231	174.798	138.067	98.9932	123.201	126.785	150.263	145.044	159.678	164.684	171.276	164.499	98.0478	105.433	75.5829	52.8567	68.161	57.076	78.2881	70.1401	106.633	80.4152	83.6267
wavelet-LLH	gldm	LargeDependenceLowGrayLevelEmphasis	4.15079	6.86995	5.90657	2.86604	5.75948	4.55821	6.30153	4.60063	5.51738	6.02241	6.84166	6.41744	7.78368	8.18603	7.41012	4.57442	6.07043	6.92072	7.43216	12.6761	8.10273	8.00358	7.20216	7.7144	5.29316	5.96193	4.70385	5.28303	6.36606	6.55864	7.71771	4.94838	8.2929	5.64359	8.81818	8.48785	2.39211	2.56791	2.62807	2.96194	2.35886	1.99102	4.13422	2.46037	3.66299	4.22986	4.47365
wavelet-LLH	gldm	DependenceVariance	17.4419	17.6833	17.0193	15.2012	16.7548	15.3054	17.4007	17.6462	17.3346	17.6012	17.262	17.79	17.3033	17.0499	17.3361	16.2219	16.7294	17.7717	17.1392	17.3131	17.2374	18.4376	17.3394	17.3242	17.2493	14.9024	17.9162	17.5865	17.8559	18.2624	16.9927	17.7675	16.8763	16.1121	14.6186	16.0693	16.3022	16.594	13.6497	11.5953	12.8977	11.5219	14.9668	13.6033	17.0349	15.0881	15.1354
wavelet-LLH	gldm	LargeDependenceHighGrayLevelEmphasis	3670.19	2674.26	2318.37	2511.29	2278.88	1764.85	2474.39	1769.52	2132.9	2349.35	2654.96	2506.88	3074.72	3221.64	2938.08	1819.83	2413.73	2737.97	2941.44	1802.5	3188.69	3119.52	2845.66	3039.07	4719.55	5304.66	4207.56	1983.36	2524.07	2599.24	3082.49	4408.56	3243.88	4976.01	3500.38	3356.02	4161.92	4476.11	2303.46	1060.91	2083.77	1745.64	1598.63	2127.77	3248.58	1649.49	1707.56
wavelet-LLH	gldm	SmallDependenceLowGrayLevelEmphasis	0.00174	0.00276	0.00329	0.00289	0.00315	0.00462	0.00309	0.00472	0.00366	0.00312	0.00265	0.00297	0.0021	0.00196	0.00218	0.00487	0.00264	0.00239	0.00212	0.00467	0.002	0.002	0.0023	0.00208	0.00122	0.00098	0.00142	0.00442	0.0028	0.0028	0.00199	0.00136	0.0023	0.00119	0.00152	0.00163	0.00143	0.00129	0.00294	0.01047	0.00315	0.00389	0.00534	0.00344	0.00194	0.00526	0.00525
wavelet-LLH	gldm	LowGrayLevelEmphasis	0.03572	0.0551	0.05587	0.03723	0.05482	0.05809	0.05522	0.05726	0.05614	0.05509	0.05478	0.05489	0.05361	0.05331	0.05371	0.05703	0.054	0.05387	0.05345	0.0939	0.05307	0.05322	0.05366	0.05326	0.03502	0.03481	0.03515	0.05757	0.05437	0.05487	0.05297	0.03505	0.05452	0.03528	0.05267	0.05277	0.02542	0.02531	0.03728	0.06517	0.03696	0.03771	0.05786	0.03803	0.03616	0.05852	0.06065
wavelet-LLH	glcm	JointAverage	5.48204	4.47767	4.4869	5.46989	4.4929	4.48361	4.48184	4.47159	4.47302	4.4809	4.47491	4.47953	4.49244	4.48988	4.49495	4.49099	4.49555	4.49498	4.49504	3.49339	4.48771	4.48513	4.49068	4.49303	5.48452	5.4797	5.48996	4.44475	4.49366	4.48814	4.495	5.48273	4.46829	5.46569	4.48754	4.48886	6.48741	6.48784	5.48714	4.45743	5.49555	5.48602	4.49922	5.46384	5.49091	4.47802	4.46771
wavelet-LLH	glcm	SumAverage	10.9641	8.95534	8.97379	10.9398	8.9858	8.96722	8.96367	8.94318	8.94604	8.96181	8.94983	8.95907	8.98488	8.97976	8.98991	8.98198	8.9911	8.98995	8.99009	6.98679	8.97542	8.97025	8.98136	8.98607	10.969	10.9594	10.9799	8.8895	8.98733	8.97629	8.98999	10.9655	8.93659	10.9314	8.97508	8.97772	12.9748	12.9757	10.9743	8.91487	10.9911	10.972	8.99844	10.9277	10.9818	8.95604	8.93542
wavelet-LLH	glcm	JointEntropy	3.36061	3.19195	3.43081	3.87828	3.2952	3.76574	3.23777	3.58992	3.39437	3.23786	3.10061	3.15263	2.95696	2.82673	3.02901	3.65894	3.12819	3.0821	2.92972	2.92953	2.70485	2.75295	2.94121	2.84924	2.88127	2.54359	3.09509	3.43691	3.13616	3.21988	2.7259	2.91982	2.7286	2.55468	2.44164	2.55556	3.78177	3.69534	4.01286	4.31891	3.97748	4.12594	3.79622	4.07824	3.61538	3.76496	3.95049
wavelet-LLH	glcm	ClusterShade	-0.03319	-0.03578	-0.02446	-0.10625	-0.00855	0.00143	-0.07831	0.00924	0.00577	0.01527	-0.06262	-0.06985	2e-05	0.00541	-0.00382	-0.08889	-0.00343	0.00161	-0.01548	-0.00267	-0.00513	0.03335	-0.01654	0.01033	-0.08021	-0.13332	-0.03645	-0.20103	-0.02126	-0.0344	-0.0406	-0.07517	-0.20838	-0.29106	-0.05765	-0.02488	-0.02619	-0.03855	0.02274	-0.00535	-0.00058	-0.06409	0.07202	0.13479	-0.02706	-0.04515	-0.10247
wavelet-LLH	glcm	MaximumProbability	0.19478	0.20989	0.18796	0.15028	0.19773	0.15928	0.20241	0.17549	0.19281	0.20476	0.21876	0.21151	0.22621	0.23717	0.21887	0.16649	0.21088	0.21364	0.22835	0.22733	0.24636	0.24442	0.22684	0.2355	0.23555	0.25791	0.21808	0.19174	0.21451	0.20739	0.24667	0.23389	0.25051	0.25927	0.26321	0.25978	0.16093	0.16779	0.14022	0.12163	0.14194	0.12934	0.15935	0.13607	0.1749	0.16101	0.14545
wavelet-LLH	glcm	Idmn	0.98849	0.9843	0.9852	0.9836	0.98298	0.98143	0.98393	0.97952	0.98197	0.98368	0.98532	0.98471	0.98675	0.98786	0.98609	0.97884	0.98502	0.98565	0.9869	0.98325	0.98878	0.98855	0.98305	0.98761	0.99165	0.99196	0.99023	0.98153	0.98446	0.98696	0.9851	0.9914	0.98871	0.98983	0.98767	0.98974	0.98911	0.98782	0.98509	0.96697	0.97856	0.97657	0.97637	0.98453	0.98291	0.98146	0.97942
wavelet-LLH	glcm	JointEnergy	0.13485	0.1492	0.12838	0.09395	0.13905	0.10129	0.14461	0.11524	0.13125	0.14419	0.15753	0.15276	0.17185	0.18481	0.1639	0.10852	0.15417	0.15828	0.17445	0.17319	0.19652	0.19254	0.1725	0.18297	0.18143	0.2138	0.15922	0.12824	0.1546	0.14687	0.19485	0.17683	0.19655	0.2134	0.22243	0.21275	0.10175	0.10782	0.08554	0.06786	0.08745	0.07785	0.10006	0.08204	0.11353	0.10259	0.08994
wavelet-LLH	glcm	Contrast	1.19654	1.05835	1.25954	1.73021	1.15137	1.59776	1.083	1.40118	1.22519	1.10238	0.98544	1.0288	0.88568	0.80816	0.93139	1.44897	1.00631	0.96205	0.87523	0.86535	0.74395	0.7602	0.8769	0.82593	0.85989	0.66742	1.00965	1.25712	1.04797	1.10342	0.76564	0.88535	0.74927	0.67208	0.62625	0.67799	1.62666	1.53611	1.89508	2.3436	1.86186	2.04487	1.63495	1.96951	1.46696	1.59713	1.78398
wavelet-LLH	glcm	DifferenceEntropy	1.52536	1.45671	1.55273	1.72485	1.50207	1.68002	1.47047	1.60934	1.5353	1.47559	1.41762	1.44293	1.36358	1.31314	1.38974	1.62965	1.42889	1.4075	1.35576	1.34827	1.26499	1.28071	1.35608	1.32585	1.34312	1.20262	1.42701	1.54692	1.44549	1.4739	1.27676	1.35446	1.26625	1.20721	1.16532	1.2094	1.69101	1.65849	1.77484	1.89568	1.76435	1.81752	1.69284	1.79536	1.62989	1.68094	1.74327
wavelet-LLH	glcm	InverseVariance	0.506	0.5062	0.50642	0.4994	0.50842	0.50272	0.5073	0.50359	0.50734	0.50669	0.50584	0.50512	0.49936	0.49683	0.50146	0.50514	0.50397	0.50238	0.49834	0.50046	0.4955	0.49206	0.50133	0.49689	0.49855	0.49325	0.50275	0.50627	0.50437	0.5033	0.49805	0.5014	0.49743	0.49269	0.49178	0.49325	0.50041	0.50158	0.49722	0.48117	0.49913	0.49321	0.50322	0.4932	0.50214	0.50123	0.49772
wavelet-LLH	glcm	DifferenceVariance	0.55094	0.49344	0.57329	0.74257	0.52808	0.69292	0.50144	0.62346	0.55779	0.50848	0.46325	0.4824	0.42744	0.39448	0.44417	0.63827	0.47168	0.45606	0.42298	0.41536	0.36498	0.3752	0.42064	0.40342	0.41889	0.33246	0.47549	0.5702	0.48862	0.51023	0.37312	0.42419	0.36742	0.33606	0.31261	0.33653	0.71317	0.679	0.80263	0.95673	0.78895	0.84881	0.71135	0.83175	0.65129	0.69944	0.76687
wavelet-LLH	glcm	Idn	0.93095	0.92114	0.92218	0.91637	0.91749	0.91196	0.91995	0.90912	0.91506	0.91945	0.92385	0.92226	0.92826	0.93152	0.92621	0.90716	0.92311	0.92491	0.92877	0.92019	0.93419	0.93379	0.91968	0.93086	0.94219	0.94387	0.93693	0.9141	0.92182	0.92749	0.92509	0.94105	0.93401	0.93764	0.93204	0.9373	0.93124	0.92794	0.9194	0.88301	0.90504	0.90036	0.90195	0.91808	0.91632	0.91242	0.90737
wavelet-LLH	glcm	Idm	0.64396	0.66136	0.63535	0.58377	0.64774	0.59614	0.65662	0.61825	0.63925	0.65508	0.6713	0.6655	0.68832	0.7007	0.68038	0.61086	0.66861	0.67538	0.69033	0.6901	0.71085	0.70965	0.68837	0.69833	0.6942	0.7247	0.67032	0.636	0.6642	0.65665	0.70719	0.68863	0.71021	0.7245	0.73155	0.7231	0.59671	0.60595	0.56896	0.53294	0.57106	0.55446	0.59379	0.56413	0.61349	0.59857	0.58005
wavelet-LLH	glcm	Correlation	0.04202	0.04687	0.03913	0.03711	0.03292	0.03666	0.05236	0.04681	0.043	0.04189	0.05386	0.04666	0.05727	0.05788	0.05698	0.05422	0.05172	0.0609	0.05314	0.06171	0.05652	0.06871	0.05596	0.05279	0.04517	0.06213	0.03489	0.05306	0.02694	0.03423	0.04809	0.04587	0.07945	0.07641	0.04926	0.05175	0.03439	0.03235	0.03927	0.04481	0.03147	0.03985	0.03741	0.05287	0.02665	0.04057	0.05556
wavelet-LLH	glcm	Autocorrelation	30.0791	20.0756	20.1579	29.953	20.2058	20.1332	20.1168	20.0298	20.0355	20.1027	20.053	20.0915	20.2089	20.1839	20.2328	20.2106	20.2375	20.236	20.23	12.2323	20.1618	20.1444	20.1922	20.2104	30.1003	30.0493	30.1579	19.7916	20.2074	20.1629	20.2244	30.0818	19.9981	29.9017	20.1543	20.1684	42.1155	42.1178	30.1476	19.9238	30.2314	30.1389	20.2747	29.9091	30.1701	20.0866	20.0129
wavelet-LLH	glcm	SumEntropy	2.21525	2.13283	2.24885	2.47317	2.17572	2.41633	2.15998	2.33513	2.23345	2.15308	2.09086	2.11252	2.0208	1.95386	2.05798	2.37499	2.10477	2.08821	2.00399	2.01021	1.89	1.92259	2.01169	1.96204	1.972	1.80758	2.07544	2.26243	2.09091	2.13923	1.89478	1.99228	1.91377	1.81935	1.74762	1.80844	2.42314	2.37843	2.54218	2.70217	2.51865	2.59937	2.43218	2.5853	2.33464	2.41987	2.52329
wavelet-LLH	glcm	SumSquares	0.62456	0.55525	0.65547	0.8984	0.59537	0.82932	0.57142	0.73529	0.64021	0.57534	0.5209	0.53965	0.46975	0.42891	0.49386	0.76604	0.53063	0.51224	0.46221	0.46118	0.39424	0.40818	0.46444	0.43598	0.4503	0.35588	0.52307	0.66429	0.53837	0.57118	0.40219	0.46413	0.40704	0.364	0.3294	0.35749	0.8423	0.79376	0.98649	1.22687	0.96128	1.06491	0.84919	1.04026	0.75351	0.83256	0.94443
wavelet-LLH	glcm	ClusterProminence	5.88294	4.60705	6.35857	11.8457	5.00996	9.81966	4.96019	8.2142	6.0342	4.8579	4.07602	4.37654	3.26826	2.71031	3.54	8.46525	4.04156	3.79597	3.14389	3.07656	2.22895	2.52205	3.10738	2.8078	3.28759	2.16592	4.10994	6.95018	4.172	4.83797	2.3328	3.49375	3.09837	2.82686	1.52587	1.88387	10.5055	9.25785	14.2032	20.7734	12.9577	15.7065	10.3976	17.3812	8.24374	10.3226	13.4686
wavelet-LLH	glcm	Imc2	0.24756	0.24646	0.24931	0.27031	0.24622	0.26323	0.23355	0.26285	0.2526	0.26262	0.25244	0.24293	0.22082	0.21654	0.2226	0.23433	0.23522	0.21883	0.23291	0.22673	0.21577	0.2192	0.21939	0.21973	0.25618	0.22311	0.27146	0.27741	0.27803	0.27931	0.24976	0.27175	0.25659	0.23639	0.2048	0.2323	0.27638	0.27983	0.26719	0.28772	0.27002	0.26348	0.26795	0.28112	0.29397	0.27311	0.25915
wavelet-LLH	glcm	Imc1	-0.03031	-0.03194	-0.02977	-0.03024	-0.02987	-0.03016	-0.02867	-0.03202	-0.03179	-0.03492	-0.03245	-0.03089	-0.03003	-0.03014	-0.03017	-0.02677	-0.03218	-0.02961	-0.03261	-0.03157	-0.03093	-0.03187	-0.03028	-0.02993	-0.03625	-0.03133	-0.0386	-0.03625	-0.03926	-0.03897	-0.0356	-0.04004	-0.03676	-0.03337	-0.02819	-0.03314	-0.03265	-0.03389	-0.0298	-0.0301	-0.02935	-0.02788	-0.03124	-0.03323	-0.03737	-0.03218	-0.02984
wavelet-LLH	glcm	DifferenceAverage	0.79205	0.74042	0.81678	0.97911	0.77848	0.93728	0.75245	0.86857	0.80469	0.75815	0.71186	0.72869	0.66694	0.63344	0.68778	0.88883	0.71982	0.70119	0.66186	0.66064	0.60586	0.61056	0.66543	0.64031	0.65275	0.57001	0.71737	0.81527	0.73393	0.75564	0.61557	0.66627	0.60775	0.5711	0.55177	0.57445	0.94057	0.91062	1.02999	1.16128	1.02122	1.07834	0.94704	1.04959	0.88687	0.93289	0.99375
wavelet-LLH	glcm	Id	0.66386	0.67796	0.65685	0.61551	0.66673	0.62532	0.67405	0.64324	0.65992	0.67283	0.68604	0.68142	0.7004	0.71064	0.6938	0.63712	0.68405	0.68968	0.70212	0.70176	0.71896	0.71832	0.70027	0.70872	0.70518	0.73031	0.68551	0.65738	0.68041	0.67441	0.71574	0.70044	0.71823	0.73019	0.73597	0.72901	0.62591	0.63334	0.60356	0.57544	0.60512	0.59209	0.62329	0.59994	0.63944	0.62738	0.61258
wavelet-LLH	glcm	ClusterTendency	1.30169	1.16266	1.36234	1.86338	1.23011	1.7195	1.20266	1.53997	1.33565	1.19899	1.09816	1.12981	0.99332	0.9075	1.04405	1.6152	1.1162	1.08691	0.97362	0.97935	0.83301	0.87252	0.98086	0.918	0.94133	0.75612	1.08263	1.40004	1.10553	1.1813	0.84312	0.97117	0.87889	0.78392	0.69136	0.75197	1.74254	1.63891	2.05087	2.56389	1.98328	2.21476	1.76181	2.19153	1.54707	1.73312	1.99375
wavelet-LLH	firstorder	InterquartileRange	24.0258	22.6383	24.772	29.7642	23.5453	28.857	23.007	26.8733	24.5686	23.2776	21.7907	22.0612	20.0558	18.8849	20.9792	27.882	22.0884	21.7097	19.4169	20.3309	18.1105	18.3024	20.3049	18.7132	18.521	15.5081	21.4757	25.7526	22.1482	23.1535	17.5595	19.9836	17.7245	15.7123	14.5044	15.8934	28.6688	27.662	31.7313	35.8895	31.3451	33.3988	28.8214	32.8531	26.9836	28.859	30.832
wavelet-LLH	firstorder	Skewness	-0.01612	-0.02869	-0.00888	-0.02407	-0.00166	0.00968	-0.04929	0.00801	-0.00621	0.01012	-0.05422	-0.05382	-9e-05	-0.00051	-0.00048	-0.01806	0.01203	0.00587	-0.03032	-0.00115	-0.02165	0.046	-0.03304	0.0162	-0.09894	-0.32637	-0.01927	-0.07718	-0.01334	-0.01475	-0.04578	-0.03543	-0.30175	-0.67239	-0.20384	-0.0486	-0.00892	-0.01904	0.01249	0.02386	0.00688	-0.01735	0.01903	0.05655	-0.01128	-0.02754	-0.02804
wavelet-LLH	firstorder	Uniformity	0.35839	0.37642	0.3508	0.29827	0.36688	0.31087	0.3724	0.33156	0.3532	0.3697	0.38793	0.38239	0.40588	0.42023	0.39747	0.32257	0.38617	0.39064	0.40972	0.4083	0.43236	0.42639	0.40664	0.41855	0.41262	0.44925	0.38718	0.34577	0.38087	0.37069	0.43033	0.407	0.42793	0.44618	0.45974	0.44911	0.30979	0.31928	0.28591	0.25556	0.29017	0.27263	0.30811	0.2772	0.32698	0.31101	0.29041
wavelet-LLH	firstorder	Median	-0.48946	-0.6359	-0.35463	-0.59484	-0.19892	-0.53357	-0.44779	-0.63673	-0.81005	-0.52084	-0.68378	-0.53161	-0.23447	-0.32426	-0.14392	0.0077	-0.10177	-0.14537	-0.1448	-0.18785	-0.36087	-0.48719	-0.25774	-0.24923	-0.32318	-0.39897	-0.20318	-1.20376	-0.1448	-0.20252	-0.11637	-0.35232	-0.63781	-0.63463	-0.26073	-0.25914	-0.38622	-0.3595	-0.43789	-1.30537	-0.2004	-0.44163	-0.36353	-0.87809	-0.32672	-0.40544	-0.7507
wavelet-LLH	firstorder	Energy	1.5179e+08	5.77428e+07	8.18113e+07	1.22149e+07	3.33695e+07	2.61701e+07	1.61827e+07	6.04989e+06	1.12913e+07	1.35987e+07	1.93339e+07	1.35189e+07	1.76922e+08	7.61618e+07	9.23501e+07	8.3874e+06	2.52099e+07	2.9808e+07	1.84399e+07	1.8888e+07	1.68378e+07	1.40999e+07	2.19696e+07	2.32544e+07	1.36071e+08	4.39836e+07	8.73668e+07	4.69584e+06	3.06642e+07	3.55292e+07	7.09748e+06	1.40759e+07	9.04443e+06	1.08562e+07	1.58609e+07	8.22205e+06	2.12614e+08	1.47117e+08	6.24612e+07	3.03584e+06	2.36858e+07	1.45535e+07	8.52853e+06	1.56934e+07	6.41956e+07	7.99326e+06	1.90867e+07
wavelet-LLH	firstorder	RobustMeanAbsoluteDeviation	9.98385	9.39694	10.2875	12.4101	9.77312	11.922	9.56072	11.1881	10.1829	9.67215	9.04636	9.18285	8.34784	7.85322	8.71548	11.5364	9.18266	9.00683	8.11163	8.42645	7.53419	7.6291	8.4311	7.78963	7.75208	6.48095	8.92676	10.6119	9.1907	9.60668	7.33562	8.32206	7.38653	6.55268	6.07603	6.60154	11.9015	11.4841	13.1396	14.9439	12.9566	13.8979	11.9718	13.646	11.1948	11.9165	12.8086
wavelet-LLH	firstorder	MeanAbsoluteDeviation	14.5178	13.6235	14.9192	17.9308	14.091	17.1664	13.8516	16.0818	14.78	13.9719	13.0841	13.3193	12.1624	11.4715	12.6047	16.4809	13.2124	12.9624	11.8825	12.1402	10.9549	11.154	12.2045	11.4657	11.6197	9.75877	13.045	15.3269	13.3642	13.9253	10.8075	12.1584	11.015	9.9715	9.11267	9.84476	17.2663	16.6685	18.895	21.3621	18.5892	19.8126	17.2947	19.6842	16.2189	17.1976	18.5339
wavelet-LLH	firstorder	TotalEnergy	5.75115e+08	218780868	3.09974e+08	4.62808e+07	1.26433e+08	9.91557e+07	6.13143e+07	2.29224e+07	4.27816e+07	5.15239e+07	7.32538e+07	5.12215e+07	4.37741e+08	188439721	2.28493e+08	2.07521e+07	6.23743e+07	7.37511e+07	4.56241e+07	4.67328e+07	4.16603e+07	3.48861e+07	5.43572e+07	5.75362e+07	5.42961e+08	1.75506e+08	3.48617e+08	1.87376e+07	1.22358e+08	1.41771e+08	2.83208e+07	5.61667e+07	3.60896e+07	4.33191e+07	6.3289e+07	3.28082e+07	748090991	5.17637e+08	2.19773e+08	1.06817e+07	8.33395e+07	5.12072e+07	3.0008e+07	5.52178e+07	2.25875e+08	2.81247e+07	6.71575e+07
wavelet-LLH	firstorder	Maximum	119.969	97.3618	119.969	112.838	96.9559	119.969	96.7311	90.5023	84.3592	97.3618	80.1631	81.2983	96.5779	87.3643	81.7542	96.5779	77.8419	81.7542	81.3759	79.0682	87.3643	82.26	67.7925	80.0529	106.787	83.536	106.787	92.8119	88.8985	101.904	69.3956	106.787	83.536	65.3184	74.8936	78.109	140.203	121.465	140.203	86.9308	93.7905	99.1759	90.975	140.203	98.9868	108.156	121.465
wavelet-LLH	firstorder	RootMeanSquared	18.4693	17.2936	18.9371	22.6999	17.7991	21.6589	17.5897	20.309	18.7648	17.6847	16.5913	16.9076	15.482	14.6385	15.9501	20.6791	16.655	16.3439	15.1819	15.3162	13.9414	14.2498	15.4621	14.7106	15.1437	12.861	16.6565	19.4546	16.9889	17.6764	13.8669	15.573	14.3998	13.3878	11.9229	12.8039	21.9004	21.1476	23.8184	26.793	23.3792	24.8093	21.8756	24.9066	20.5478	21.7447	23.4694
wavelet-LLH	firstorder	90Percentile	22.6585	21.0535	23.4298	28.2067	22.3659	27.0721	21.4085	24.7876	22.8949	21.7918	20.0746	20.6256	19.2652	18.0404	20.1009	25.9556	20.9416	20.6602	19.0905	19.2822	17.197	17.3294	19.3002	18.128	17.9441	14.6167	20.5065	22.9026	21.1575	21.8399	17.0284	18.7549	16.3048	14.2141	13.9236	15.227	27.2353	26.2694	29.8388	33.2292	29.5801	31.4651	27.7354	30.2417	25.6891	26.6487	28.6127
wavelet-LLH	firstorder	Minimum	-105.855	-97.519	-94.7545	-105.855	-80.8797	-93.6104	-83.9212	-94.7545	-85.3968	-97.519	-97.0267	-92.219	-97.7552	-97.7552	-83.8606	-86.6	-83.8606	-76.045	-83.6426	-62.8088	-94.0551	-82.433	-97.7552	-83.6929	-101.677	-101.548	-101.677	-99.7217	-94.0959	-89.725	-79.8018	-101.677	-99.3855	-101.548	-90.9335	-75.8857	-147.477	-147.477	-104.247	-92.5531	-100.569	-101.378	-93.2314	-104.247	-108.335	-86.2867	-97.886
wavelet-LLH	firstorder	Entropy	1.71089	1.63004	1.74224	1.97787	1.66739	1.91414	1.6481	1.82847	1.73027	1.65537	1.57942	1.60549	1.5032	1.44134	1.53602	1.85754	1.58292	1.5633	1.4862	1.48876	1.3867	1.41468	1.49673	1.45087	1.4838	1.31711	1.58691	1.76752	1.61057	1.6549	1.39584	1.50589	1.41959	1.33939	1.25931	1.31367	1.92773	1.88279	2.03743	2.19513	2.01294	2.09404	1.93295	2.08833	1.84557	1.92056	2.0191
wavelet-LLH	firstorder	Range	225.825	194.881	214.724	218.693	177.836	213.58	180.652	185.257	169.756	194.881	177.19	173.517	194.333	185.119	165.615	183.178	161.702	157.799	165.018	141.877	181.419	164.693	165.548	163.746	208.463	185.084	208.463	192.534	182.994	191.629	149.197	208.463	182.922	166.867	165.827	153.995	287.681	268.942	244.45	179.484	194.359	200.554	184.206	244.45	207.322	194.443	219.351
wavelet-LLH	firstorder	Variance	340.826	298.597	358.454	514.868	316.766	468.837	309.083	411.885	351.454	312.446	274.639	285.545	239.643	214.186	254.387	427.59	277.377	267.098	230.479	234.557	194.206	202.858	238.99	216.368	229.091	164.923	277.36	376.703	288.587	312.366	192.255	242.289	206.346	177.816	141.937	163.831	479.474	447.079	567.142	716.992	546.556	615.231	478.526	619.416	422.136	472.45	549.954
wavelet-LLH	firstorder	10Percentile	-23.7173	-22.4628	-24.2159	-29.3487	-22.66	-28.0849	-22.6867	-26.1645	-24.3979	-22.9032	-21.7232	-21.8795	-19.6847	-18.6284	-20.3309	-26.5902	-21.2683	-20.9163	-19.1171	-19.6601	-17.867	-18.1707	-19.8462	-18.5518	-19.0673	-16.1225	-21.2058	-25.8217	-21.5595	-22.6475	-17.5124	-19.8234	-18.4726	-16.749	-14.9269	-15.9122	-28.0639	-27.0886	-30.6577	-34.9118	-29.998	-32.4912	-27.7315	-32.3546	-26.2087	-28.2355	-30.8711
wavelet-LLH	firstorder	Kurtosis	3.40231	3.33138	3.338	3.28265	3.20698	3.16828	3.38166	3.27802	3.24313	3.30967	3.31402	3.34259	3.38721	3.47072	3.22846	3.10232	3.1721	3.15324	3.41375	3.17049	3.44079	3.52844	3.29787	3.56874	4.07115	4.96165	3.49685	3.38278	3.35743	3.33646	3.57739	3.8443	4.48679	6.14546	4.46152	4.10432	3.28475	3.2774	3.18602	2.95733	3.09102	3.00577	3.1946	3.3867	3.23993	3.2433	3.21502
wavelet-LLH	firstorder	Mean	-0.53863	-0.68712	-0.40215	-0.64746	-0.20801	-0.52081	-0.55971	-0.75479	-0.81424	-0.55113	-0.79427	-0.56681	-0.2237	-0.31505	-0.13672	-0.18358	-0.10437	-0.15691	-0.10699	-0.17512	-0.39607	-0.44651	-0.29605	-0.18102	-0.4898	-0.69411	-0.28369	-1.33407	-0.19046	-0.30166	-0.19201	-0.47746	-1.00468	-1.19097	-0.46721	-0.32872	-0.39432	-0.37906	-0.41929	-0.93288	-0.17249	-0.51957	-0.11715	-0.96117	-0.27546	-0.61983	-0.92617
wavelet-LLH	glrlm	ShortRunLowGrayLevelEmphasis	0.02674	0.041	0.04336	0.03045	0.04212	0.04783	0.04193	0.04717	0.04412	0.04206	0.04035	0.04134	0.03766	0.03661	0.03831	0.04686	0.04032	0.03922	0.03774	0.0688	0.03632	0.03665	0.03844	0.03718	0.02405	0.02253	0.02513	0.04608	0.04062	0.04119	0.03657	0.02453	0.03807	0.02371	0.03426	0.03505	0.01989	0.01948	0.03077	0.05808	0.03081	0.03222	0.04823	0.03188	0.02802	0.04877	0.05091
wavelet-LLH	glrlm	GrayLevelVariance	0.77821	0.69959	0.80523	1.0705	0.71802	0.98463	0.70929	0.87352	0.77961	0.70833	0.64584	0.66552	0.58932	0.53892	0.6139	0.90865	0.63692	0.63145	0.56725	0.57098	0.49178	0.51143	0.57455	0.54179	0.57973	0.45285	0.66233	0.81716	0.67164	0.72179	0.49511	0.59254	0.53114	0.47995	0.40081	0.43847	1.02457	0.97192	1.15082	1.38285	1.09859	1.2053	1.00101	1.23143	0.92201	0.98839	1.13577
wavelet-LLH	glrlm	LowGrayLevelRunEmphasis	0.03637	0.05661	0.05751	0.03801	0.05612	0.05987	0.05673	0.05878	0.05762	0.0564	0.05611	0.05625	0.05476	0.05434	0.05488	0.05871	0.05509	0.055	0.0545	0.09749	0.05397	0.05404	0.05477	0.05421	0.03559	0.03532	0.03572	0.05917	0.05566	0.05638	0.05393	0.03557	0.05622	0.03599	0.05352	0.05359	0.02579	0.02569	0.03802	0.06728	0.0376	0.03837	0.05945	0.03884	0.03688	0.06037	0.06292
wavelet-LLH	glrlm	GrayLevelNonUniformityNormalized	0.31831	0.33499	0.31245	0.27015	0.33013	0.28074	0.33317	0.30088	0.31761	0.33262	0.34851	0.3442	0.36486	0.38103	0.35649	0.29231	0.35015	0.35107	0.37177	0.36917	0.39718	0.39052	0.36851	0.38104	0.37212	0.41779	0.34552	0.31177	0.34224	0.32995	0.39615	0.36715	0.39099	0.41475	0.4343	0.41978	0.27623	0.28339	0.26021	0.23756	0.26603	0.25317	0.27982	0.25337	0.29075	0.28213	0.26214
wavelet-LLH	glrlm	RunVariance	0.9957	1.11702	0.90698	0.62033	0.87062	0.64799	0.97012	0.67734	0.8105	0.92239	1.07673	0.99239	1.35551	1.4729	1.24249	0.66094	0.93121	1.11651	1.22322	1.22945	1.42879	1.38816	1.18262	1.33723	1.43126	1.68031	1.21093	0.77387	1.01769	1.07588	1.29301	1.28552	1.45797	1.50349	1.58456	1.51242	0.77927	0.85395	0.55901	0.38277	0.4931	0.40632	0.57438	0.5187	0.86607	0.57788	0.62598
wavelet-LLH	glrlm	GrayLevelNonUniformity	91663.1	40617.5	47099.5	4626.14	23119.9	11182.1	11268.5	3169.33	6907.11	9518.22	15388.8	10478.1	160231	78858.2	78508.1	4085.84	20771.8	24458.1	18022.3	17987.4	20135.9	16044.7	20801.1	24470.3	129679	61438.1	67160.9	2675.82	23421.1	23935.7	8705.76	12901.1	9889.93	14331.4	27029.6	12017.6	84528.3	62973.2	21070.5	795.134	8676.31	4663.69	3652.99	4801.13	29796.4	3470.75	6538.34
wavelet-LLH	glrlm	LongRunEmphasis	3.46764	3.75821	3.27055	2.57901	3.21712	2.65992	3.4456	2.68574	3.05968	3.33246	3.71847	3.49491	4.34882	4.62793	4.10139	2.6791	3.41713	3.80236	4.12282	4.11036	4.56856	4.45925	3.98855	4.32324	4.53916	5.22302	4.00428	2.94904	3.58445	3.68105	4.32598	4.21232	4.64807	4.80197	5.07213	4.84013	2.93936	3.11891	2.44563	2.00473	2.30138	2.09312	2.49003	2.34055	3.15742	2.52119	2.5974
wavelet-LLH	glrlm	ShortRunHighGrayLevelEmphasis	22.3317	14.6727	15.4296	24.5164	15.4189	16.472	14.9977	16.4568	15.5701	15.2209	14.5368	14.8927	14.0427	13.7247	14.2927	16.4702	15.0292	14.6458	14.1598	8.73984	13.6604	13.8577	14.3024	14.0365	20.3447	18.9728	21.3881	15.7369	14.964	14.9153	13.7784	20.8635	13.2871	19.2762	12.8368	13.2174	32.8669	32.2697	24.9707	18.1522	25.364	25.947	16.9617	25.1661	23.2579	16.5869	16.6099
wavelet-LLH	glrlm	RunLengthNonUniformity	143675	57969.6	77324.8	10041.3	36009.8	22850	16767.4	6179.54	11559.5	14572	20967.5	14996.3	193883	88693.8	99738.2	8014.77	29510	32815.9	21853.3	21878.9	21826.6	17982.1	25921.7	28468.2	151496	58446.1	90709.8	4717	33729	35565.3	9608.37	15879.4	10738.9	14319.6	24916.5	11854.2	168304	118570	48490.5	2242.45	20142.6	11973.6	7762.49	11668.5	54555.6	7216.27	14511.5
wavelet-LLH	glrlm	ShortRunEmphasis	0.72278	0.70546	0.73385	0.78706	0.73407	0.778	0.72034	0.7849	0.74726	0.72893	0.70209	0.71744	0.67237	0.65982	0.68264	0.77852	0.71758	0.69842	0.67818	0.67877	0.66042	0.66696	0.68729	0.6728	0.66419	0.62687	0.69263	0.75962	0.71342	0.71199	0.66503	0.67936	0.65458	0.64364	0.62815	0.64236	0.76106	0.74847	0.79575	0.84117	0.80747	0.82751	0.79226	0.80626	0.74624	0.78633	0.78432
wavelet-LLH	glrlm	LongRunHighGrayLevelEmphasis	105.745	76.7894	67.4094	79.13	66.4077	55.0492	70.6842	55.1823	62.5446	68.299	75.7805	71.4902	89.2308	94.6693	84.3691	55.8213	70.4635	78.2293	84.6685	51.6407	93.3261	90.9296	81.8319	88.4883	138.215	158.449	122.406	59.7795	73.9015	75.8573	88.8924	128.357	94.3917	144.853	103.661	98.8892	125.506	133.067	75.4505	41.7428	71.1986	64.7805	51.8475	71.8719	96.892	52.2746	53.7723
wavelet-LLH	glrlm	RunPercentage	0.64716	0.62784	0.66086	0.72277	0.66464	0.7142	0.64652	0.71768	0.67807	0.65794	0.62829	0.6435	0.59447	0.58158	0.60637	0.7126	0.65205	0.62404	0.60541	0.60465	0.58437	0.5908	0.61364	0.59693	0.58667	0.55212	0.61687	0.69144	0.6437	0.63779	0.59445	0.60455	0.57885	0.56965	0.55707	0.56988	0.69072	0.67595	0.73578	0.7914	0.75254	0.77887	0.73241	0.74927	0.6744	0.7276	0.72016
wavelet-LLH	glrlm	LongRunLowGrayLevelEmphasis	0.12141	0.20129	0.17667	0.09332	0.17158	0.14862	0.18462	0.14856	0.16671	0.17879	0.19872	0.1868	0.22839	0.2425	0.21554	0.14697	0.18046	0.20047	0.21627	0.37168	0.23885	0.23401	0.20967	0.2267	0.15654	0.17956	0.13838	0.16404	0.1899	0.19604	0.22519	0.14537	0.2464	0.16663	0.2635	0.25204	0.07335	0.07755	0.08873	0.12452	0.08303	0.07692	0.13898	0.08637	0.11148	0.14152	0.14982
wavelet-LLH	glrlm	RunEntropy	3.23489	3.22779	3.2118	3.20757	3.12094	3.17529	3.17213	3.07908	3.13399	3.1349	3.17515	3.14208	3.23189	3.22094	3.2145	3.12576	3.0841	3.17142	3.16928	3.17207	3.15118	3.15693	3.14774	3.17051	3.25029	3.21057	3.22985	3.1224	3.1471	3.21353	3.12017	3.19943	3.21616	3.16574	3.11906	3.13309	3.28148	3.29249	3.21814	3.16036	3.12837	3.10718	3.1278	3.21882	3.26042	3.13398	3.26032
wavelet-LLH	glrlm	HighGrayLevelRunEmphasis	30.7736	20.6855	20.8978	31.0117	20.886	21.0476	20.7196	20.8655	20.7296	20.7678	20.6042	20.6659	20.7599	20.683	20.8108	21.058	20.8358	20.8403	20.7681	12.7646	20.5979	20.6471	20.7086	20.7385	30.5574	30.289	30.7627	20.5872	20.8514	20.8324	20.647	30.6076	20.3054	30.0472	20.4253	20.5244	43.048	42.9851	31.2369	21.3978	31.2819	31.2495	21.2583	31.074	31.0278	20.9853	21.0431
wavelet-LLH	glrlm	RunLengthNonUniformityNormalized	0.49232	0.47097	0.50662	0.58053	0.50761	0.56761	0.48945	0.5793	0.52485	0.50151	0.46767	0.48606	0.43352	0.42004	0.44526	0.56781	0.48907	0.46379	0.44202	0.44126	0.42164	0.42871	0.45122	0.43491	0.42551	0.38816	0.45742	0.54224	0.48352	0.48095	0.42772	0.44244	0.41543	0.40568	0.39101	0.40409	0.54327	0.52626	0.59341	0.66566	0.61196	0.64424	0.58857	0.61002	0.52408	0.58027	0.57617
wavelet-LLH	glszm	GrayLevelVariance	2.94282	2.67564	2.99342	3.72257	2.66648	3.40047	2.65751	2.7756	2.83802	2.64281	2.5382	2.54944	2.50742	2.42732	2.49681	3.05023	2.50154	2.47687	2.47591	2.40009	2.32002	2.34698	2.43064	2.47401	2.63604	2.53613	2.64482	2.75508	2.59112	2.71081	2.36612	2.52833	2.59818	2.63198	2.37979	2.42628	3.85209	3.68962	4.09874	3.97415	3.60946	3.71553	3.31762	4.20799	3.38951	3.37685	3.99884
wavelet-LLH	glszm	ZoneVariance	3.99861e+06	1.91035e+06	1.8969e+06	119216	854293	309708	457431	67770.6	233915	360113	726703	431853	9.76313e+06	5.20614e+06	4.39843e+06	101467	870448	1.18884e+06	1.06839e+06	993703	1.29221e+06	1.00087e+06	1.08642e+06	1.49726e+06	8.54596e+06	5.83646e+06	3.42076e+06	71804.8	983421	1.02458e+06	542643	694545	677222	1.14863e+06	2.82583e+06	1.0561e+06	3.10414e+06	2.62802e+06	534358	9240.9	176743	68108	80112.9	97912.6	1.20648e+06	80852.5	180338
wavelet-LLH	glszm	GrayLevelNonUniformityNormalized	0.34911	0.38661	0.34058	0.23582	0.38155	0.27504	0.38619	0.2848	0.34543	0.38063	0.41522	0.38922	0.42643	0.43622	0.42928	0.27742	0.41798	0.42318	0.43689	0.44407	0.44012	0.43266	0.43773	0.42446	0.40589	0.42192	0.40235	0.29852	0.40038	0.38589	0.44901	0.4216	0.39496	0.39628	0.4412	0.4098	0.24768	0.26376	0.2257	0.18316	0.24431	0.2234	0.26485	0.20875	0.2933	0.27892	0.22378
wavelet-LLH	glszm	SizeZoneNonUniformityNormalized	0.22398	0.22407	0.22482	0.24898	0.23019	0.23057	0.23389	0.23341	0.22929	0.22023	0.23954	0.24192	0.22591	0.24501	0.2131	0.25787	0.21942	0.21459	0.22644	0.22977	0.27469	0.25807	0.23051	0.24802	0.24204	0.31123	0.21549	0.27149	0.21945	0.20456	0.27379	0.24689	0.29351	0.32508	0.34364	0.28953	0.24748	0.23404	0.27322	0.34136	0.2479	0.24477	0.25045	0.27211	0.20922	0.25339	0.26517
wavelet-LLH	glszm	SizeZoneNonUniformity	3823.63	1598.52	2068.1	310.721	1053.8	655.733	504.026	206.571	339.351	411.836	615.85	464	5040.51	2469.43	2491.34	285.464	782.887	857.28	547.98	602.24	680.68	520.787	716.895	790.447	4065.54	1685.92	2365.48	187.058	932.671	926.85	292.408	479.716	346.048	459.331	692.788	306.9	4457.57	2863.03	1557.06	132.448	669.579	444.993	273.987	421.234	1228.99	254.155	456.365
wavelet-LLH	glszm	GrayLevelNonUniformity	5959.69	2758.08	3132.97	294.309	1746.72	782.2	832.235	252.044	511.242	711.772	1067.53	746.528	9514.43	4396.69	5018.69	307.099	1491.34	1690.62	1057.28	1163.9	1090.62	873.098	1361.34	1352.75	6817.74	2285.56	4416.58	205.679	1701.61	1748.47	479.537	819.166	465.66	559.947	889.464	434.385	4461.13	3226.63	1286.25	71.067	659.889	406.141	289.748	323.149	1722.83	279.758	385.13
wavelet-LLH	glszm	LargeAreaEmphasis	3.99929e+06	1.91108e+06	1.89751e+06	119577	854822	310093	458020	68045.3	234385	360654	727450	432461	9.76422e+06	5.20738e+06	4.39939e+06	101781	871097	1.18962e+06	1.06948e+06	994647	1.29343e+06	1.00206e+06	1.08729e+06	1.4984e+06	8.54721e+06	5.83887e+06	3.42158e+06	72129.1	984046	1.02521e+06	543837	695437	678590	1.15047e+06	2.8289e+06	1.05834e+06	3.10474e+06	2.62874e+06	534732	9359.7	177000	68277.2	80378.3	98179.7	1.20715e+06	81136.6	180743
wavelet-LLH	glszm	SmallAreaHighGrayLevelEmphasis	15.7702	10.7458	11.1595	17.75	11.1024	11.7495	11.0991	10.8899	10.9175	10.7371	11.0475	11.1719	10.7625	11.1113	10.4487	12.3403	10.759	10.6278	10.4996	6.94756	11.5153	11.3757	10.7609	11.3841	16.2291	18.0351	15.4232	12.4328	10.5905	10.5541	11.9149	16.8101	12.1603	18.2523	13.0869	12.011	23.3908	22.4559	18.6551	14.9754	17.5616	17.1586	12.3613	18.5805	15.492	12.4194	13.2075
wavelet-LLH	glszm	ZonePercentage	0.03836	0.03695	0.04032	0.05265	0.04346	0.05098	0.0412	0.06034	0.04615	0.04301	0.03661	0.04056	0.03023	0.02836	0.03221	0.05644	0.03926	0.0358	0.03025	0.03255	0.0286	0.02906	0.03384	0.02966	0.02831	0.02037	0.03486	0.05553	0.04	0.03985	0.02894	0.03348	0.02703	0.02333	0.01807	0.02114	0.04063	0.03719	0.05176	0.09175	0.06233	0.07689	0.06138	0.06119	0.03863	0.05933	0.04967
wavelet-LLH	glszm	LargeAreaLowGrayLevelEmphasis	136346	98974.5	97712.2	4080.65	43957.1	16019.4	23599.6	3505.44	12154.7	18640.4	37726.4	22389.2	502824	268796	226118	5188.82	44703.2	61165.8	55011.7	86676.7	66799.6	51931.7	55945.9	77285.7	290911	199167	116190	3749.06	50559.4	52604.1	27924.4	23674.5	35080.7	39385.3	145760	54589.2	75038	63517.9	18205.5	493.722	6015.03	2328.8	4152.14	3351	41064.7	4170.71	9361.5
wavelet-LLH	glszm	LargeAreaHighGrayLevelEmphasis	1.21247e+08	3.87653e+07	3.87143e+07	3.62352e+06	1.74653e+07	6.30773e+06	9.33952e+06	1.38833e+06	4.74847e+06	7.33099e+06	1.47359e+07	8.77571e+06	199204063	1.05985e+08	8.99284e+07	2.09828e+06	1.7834e+07	2.43084e+07	2.18444e+07	1.2385e+07	2.6311e+07	2.03119e+07	2.22009e+07	3.05203e+07	2.59561e+08	1.76922e+08	1.04146e+08	1.45917e+06	2.01224e+07	2.09925e+07	1.11277e+07	2.1115e+07	1.37908e+07	3.47321e+07	57681149	2.15564e+07	131550379	1.11412e+08	1.62396e+07	188537	5.38485e+06	2.06976e+06	1.63534e+06	2.97643e+06	3.6681e+07	1.65902e+06	3.67841e+06
wavelet-LLH	glszm	HighGrayLevelZoneEmphasis	32.7425	22.3321	23.0292	33.8229	22.7615	23.6093	22.6473	22.365	22.4426	22.6433	22.2579	22.0464	22.5289	22.2709	22.6826	23.1987	22.8602	22.9109	22.1719	14.5422	21.8002	22.2949	22.2804	22.6774	32.3024	30.995	32.8793	22.9986	22.7713	22.9221	22.2303	33.0535	21.4495	29.9406	21.317	21.9443	45.5632	45.1364	34.3671	24.6907	33.9267	33.6337	23.5265	34.7429	33.0952	23.0788	24.1418
wavelet-LLH	glszm	SmallAreaEmphasis	0.47474	0.47372	0.47608	0.508	0.47999	0.48488	0.48559	0.48137	0.48093	0.47	0.49221	0.49149	0.47197	0.49359	0.45593	0.51938	0.46133	0.45857	0.47202	0.47424	0.52599	0.50157	0.47454	0.49946	0.49325	0.56785	0.45986	0.53283	0.4589	0.44604	0.52603	0.49796	0.55262	0.57774	0.60201	0.54052	0.50371	0.487	0.53393	0.60386	0.5064	0.5041	0.50754	0.53198	0.45543	0.51257	0.523
wavelet-LLH	glszm	LowGrayLevelZoneEmphasis	0.04654	0.08074	0.0852	0.0537	0.07789	0.09337	0.08001	0.08421	0.08384	0.07878	0.07795	0.07939	0.07535	0.07467	0.07424	0.08871	0.07362	0.07304	0.07622	0.16305	0.07427	0.07275	0.07509	0.07404	0.04504	0.04704	0.04391	0.08335	0.07698	0.07828	0.07371	0.04314	0.08953	0.05133	0.07946	0.07634	0.03245	0.03221	0.05354	0.11681	0.05014	0.0519	0.09167	0.0547	0.04961	0.09462	0.10764
wavelet-LLH	glszm	ZoneEntropy	4.74508	4.53044	4.77086	5.12908	4.50199	5.00092	4.46296	4.88186	4.64059	4.53924	4.26667	4.3466	4.29245	4.08545	4.35054	4.85383	4.31464	4.3616	4.16952	4.09361	3.82909	3.9471	4.10081	4.1154	4.3162	3.80063	4.48059	4.61278	4.41836	4.58605	3.75694	4.15249	4.02123	3.79054	3.53564	3.89488	5.05706	5.0326	5.04722	4.69687	5.06734	5.14831	4.92693	5.0886	5.06681	4.84368	5.03802
wavelet-LLH	glszm	SmallAreaLowGrayLevelEmphasis	0.02334	0.04104	0.04476	0.03043	0.03969	0.05156	0.04219	0.04308	0.04434	0.04017	0.03994	0.04078	0.03721	0.03807	0.03539	0.05204	0.03522	0.03491	0.03762	0.08379	0.03992	0.03692	0.03678	0.03871	0.02256	0.0265	0.02062	0.04745	0.03728	0.03706	0.03854	0.02166	0.05126	0.02851	0.04815	0.04211	0.01712	0.01638	0.03094	0.08163	0.02746	0.029	0.05173	0.03225	0.02422	0.05213	0.06073
wavelet-LLH	ngtdm	Coarseness	1e-05	3e-05	2e-05	0.00024	5e-05	0.0001	0.0001	0.00038	0.00017	0.00012	7e-05	0.00011	1e-05	1e-05	1e-05	0.00029	6e-05	5e-05	6e-05	6e-05	6e-05	7e-05	6e-05	5e-05	1e-05	2e-05	2e-05	0.00044	5e-05	5e-05	0.00013	9e-05	0.00011	8e-05	4e-05	9e-05	1e-05	2e-05	5e-05	0.00143	0.00013	0.00025	0.00032	0.00024	4e-05	0.00034	0.00017
wavelet-LLH	ngtdm	Complexity	30.3985	17.9999	25.012	35.0675	18.5881	27.3043	18.1053	19.7074	18.8668	18.3229	17.5572	17.8798	16.8953	16.4936	17.1505	19.8189	17.61	17.2738	16.8719	12.8052	16.2184	16.1838	12.8787	16.6241	27.363	20.5725	28.9492	19.1442	18.2584	24.2245	12.5704	27.6444	16.19	16.7926	12.0756	15.9257	50.4521	41.3186	44.7279	23.0006	28.7821	29.846	20.6777	45.2358	26.5225	27.2414	28.1192
wavelet-LLH	ngtdm	Strength	0.00061	0.00078	0.0009	0.00999	0.00138	0.00338	0.00285	0.00932	0.00446	0.00339	0.00219	0.00319	0.00022	0.00046	0.00043	0.00695	0.00169	0.0014	0.002	0.00145	0.00192	0.0024	0.00125	0.00151	0.00051	0.00093	0.00091	0.01134	0.00139	0.00186	0.0032	0.00515	0.00382	0.00326	0.0011	0.00338	0.00093	0.00101	0.00282	0.02772	0.00411	0.00726	0.00731	0.01213	0.00127	0.01116	0.00529
wavelet-LLH	ngtdm	Contrast	0.00912	0.01245	0.01216	0.01565	0.01359	0.01716	0.01288	0.01853	0.01521	0.01317	0.01124	0.01192	0.00965	0.00859	0.01027	0.0194	0.01132	0.01077	0.00939	0.01247	0.00779	0.0081	0.01273	0.0088	0.00592	0.00543	0.00723	0.01641	0.01227	0.01032	0.01067	0.00616	0.00831	0.00739	0.0084	0.0069	0.00961	0.01055	0.01434	0.03895	0.02108	0.02476	0.02289	0.01575	0.01507	0.01735	0.02081
wavelet-LLH	ngtdm	Busyness	1015.39	739.915	731.096	54.2038	403.895	179.019	199.614	56.1388	122.419	166.635	270.378	182.382	2838.07	1389.32	1382.39	73.2128	345.028	420.351	309.702	477.219	344.481	271.715	429.213	421.074	1428.62	766.082	739.921	47.9332	413.727	370.807	177.769	138.767	174.113	204.228	559.293	205.471	660.186	552.273	218.246	17.3752	115.798	64.2693	68.2046	50.2131	401.586	54.0511	110.862
wavelet-LLL	gldm	GrayLevelVariance	11.028	11.9128	10.837	5.41132	12.7588	10.4115	7.07777	10.8089	9.4689	9.29561	17.58	7.50285	18.7078	26.0078	12.3011	3.14211	13.9439	4.6757	30.5853	2.69287	3.30575	4.77718	45.5575	40.4208	16.8428	26.6092	8.97398	4.46166	9.01784	6.41669	24.2228	3.35683	5.07516	5.62776	38.0846	42.4384	11.5281	13.2102	6.68076	6.77261	5.6325	8.31825	6.32965	7.00952	3.32515	6.18949	40.1059
wavelet-LLL	gldm	HighGrayLevelEmphasis	3657.58	3646.08	1648.65	464.974	1629.53	836.545	572.997	459.256	454.265	2335.5	3668.25	596.115	3118.64	3099.92	2211.62	437.905	1673.27	399.325	2219.84	335.024	911.912	1082.22	3052.55	2358.91	3725.44	3704.68	2831.61	308.365	2782.33	645.106	2330.77	318.941	522.385	462.209	3645.69	3305.23	3991.98	3991.16	690.469	541.061	301.042	677.632	514.027	494.29	756.17	311.638	3494.05
wavelet-LLL	gldm	DependenceEntropy	6.65952	6.62542	6.6685	6.31131	6.73281	6.53379	6.49539	6.63902	6.55384	6.5184	6.66109	6.52886	6.63258	6.70605	6.54673	6.16162	6.7306	6.31904	6.59733	6.19517	6.26762	6.35756	6.95093	6.81666	6.88383	6.90788	6.81286	6.27344	7.00677	6.61506	6.71942	6.42184	6.52396	6.50654	7.02506	6.83974	6.52509	6.50394	6.47574	6.25574	6.39417	6.41795	6.40942	6.40792	6.24402	6.3517	6.70206
wavelet-LLL	gldm	DependenceNonUniformity	35841.3	15221	18547.1	2297.96	8914.81	4739.97	4227.01	1412.89	2880.79	3699.78	5475.6	3829.39	55976.1	26889.5	27447.2	1875.21	8199.53	8534.87	5787.29	6276.63	6541.35	5348.35	7574.22	8315.08	37580.1	16516.1	20240.4	999.112	7579.73	7374.88	2283.65	3674.87	2783.12	3851.21	7109.16	3114.68	39958.1	29060.9	11012.7	513.857	4789.32	2724.22	1863.53	2378.31	13189.8	1789.6	3514.54
wavelet-LLL	gldm	GrayLevelNonUniformity	65066.4	29437.5	32749.8	3514.55	14517.2	8242.47	8575.72	1765.83	4440.3	6527.95	10975.8	7672.66	124214	57738.9	63463.3	3357.54	12599.6	20524.9	14985.1	16413.6	17136.6	12833.8	11865.7	16653.9	99110.6	45087.9	52815.5	2205.55	14052.5	20908.1	7189.99	12416.8	8677.35	11853.8	17122.5	9246.93	65028.1	50295.8	14459	543.061	5632.12	2974.97	2379.45	3625.77	27222.3	2281.31	4104.74
wavelet-LLL	gldm	SmallDependenceEmphasis	0.09485	0.09657	0.09507	0.10635	0.0973	0.11409	0.08474	0.14024	0.12091	0.10586	0.10129	0.0909	0.07037	0.07792	0.06459	0.08845	0.07951	0.07575	0.06073	0.05505	0.06304	0.07784	0.10784	0.0797	0.0714	0.07807	0.06684	0.09289	0.07637	0.07322	0.06505	0.0541	0.06698	0.08131	0.09203	0.07029	0.09394	0.08761	0.11391	0.15737	0.11615	0.1479	0.12128	0.12128	0.06804	0.12662	0.15623
wavelet-LLL	gldm	SmallDependenceHighGrayLevelEmphasis	311.72	311.662	135.965	43.1536	138.98	78.351	40.2597	51.3964	43.441	219.043	317.876	45.1093	194.837	208.329	128.983	37.0755	121.337	24.3892	115.774	16.5329	52.723	74.9343	268.87	157.239	231.558	241.765	168.864	23.6376	192.414	37.4939	127.097	14.4145	28.7802	28.9015	267.24	190.902	347.81	320.416	70.7622	77.8886	31.9223	91.4336	56.7437	50.7859	48.5125	34.0642	455.809
wavelet-LLL	gldm	DependenceNonUniformityNormalized	0.08055	0.07883	0.0813	0.09694	0.08464	0.08497	0.08082	0.09632	0.08984	0.08509	0.07796	0.08098	0.07584	0.07566	0.07561	0.09561	0.09022	0.07648	0.07234	0.07796	0.07551	0.07702	0.08242	0.07738	0.06334	0.06211	0.06427	0.08053	0.07134	0.06486	0.06187	0.06332	0.06381	0.06358	0.06372	0.0621	0.09014	0.08834	0.10003	0.12151	0.11052	0.11521	0.10456	0.09401	0.08675	0.10586	0.10142
wavelet-LLL	gldm	LargeDependenceEmphasis	57.084	59.193	55.7844	41.6816	52.0303	49.3797	59.2844	39.4031	44.7648	50.5937	60.6571	57.0966	69.444	67.3406	71.4832	46.0216	51.0719	67.0995	77.4037	73.9441	72.5172	65.3557	52.8037	64.3361	90.4759	91.4412	89.5459	56.8425	72.1239	86.6774	97.003	99.0401	91.7466	87.351	83.1068	93.2299	48.8134	52.0464	38.9535	26.5261	33.8421	29.4407	36.1526	41.5018	58.7954	34.7342	34.8547
wavelet-LLL	gldm	LargeDependenceLowGrayLevelEmphasis	0.01526	0.0159	0.03278	0.08793	0.03096	0.05649	0.10122	0.0807	0.0943	0.02105	0.01626	0.09347	0.02199	0.02143	0.03213	0.10612	0.03024	0.16331	0.03559	0.21948	0.0787	0.05939	0.0169	0.0274	0.02389	0.02429	0.03106	0.17951	0.02538	0.13041	0.04145	0.30559	0.17412	0.18386	0.02231	0.02794	0.0121	0.01292	0.05527	0.04922	0.11263	0.04304	0.06896	0.08197	0.0777	0.11244	0.00971
wavelet-LLL	gldm	DependenceVariance	12.2485	12.7621	12.0789	8.61173	11.4302	11.4992	11.9246	10.2395	10.6251	11.4769	13.101	12.2583	13.5499	13.6582	13.5965	8.84109	10.337	13.2847	14.9077	12.8343	13.5917	13.2486	12.1959	13.3294	19.2128	20.016	18.6891	12.2091	15.9732	18.5818	20.0049	18.9913	18.5696	19.2221	19.8618	20.1264	9.84577	10.1208	8.36559	5.65318	7.00974	6.80933	8.00823	9.19385	10.4431	7.71815	8.17141
wavelet-LLL	gldm	LargeDependenceHighGrayLevelEmphasis	214124	220919	95735.5	20119.4	88515.2	43760.4	35353.6	20043.8	21888.2	122224	227083	35422.1	220904	213734	161130	20254.9	87837.6	27961.5	175661	25257.9	67222.6	72309.3	167709	156324	343883	346135	259017	18354.5	205928	58145.1	230434	32518.2	48783.7	41925.9	311504	315947	197540	210409	27893.2	14737.4	10574.1	20614.6	19369.3	21543.8	44824.2	11322.3	126672
wavelet-LLL	gldm	SmallDependenceLowGrayLevelEmphasis	3e-05	4e-05	8e-05	0.00039	0.0001	0.00023	0.00034	0.00066	0.00058	8e-05	6e-05	0.00029	3e-05	4e-05	5e-05	0.0003	0.0001	0.00035	0.0001	0.00025	0.0001	0.00011	8e-05	0.00011	3e-05	4e-05	3e-05	0.0008	5e-05	0.00021	0.00014	0.00029	0.00026	0.00036	6e-05	8e-05	3e-05	3e-05	0.00023	0.00062	0.00059	0.00034	0.00037	0.00051	0.00011	0.00074	0.0001
wavelet-LLL	gldm	LowGrayLevelEmphasis	0.00028	0.00029	0.00064	0.00236	0.00067	0.00131	0.00201	0.00269	0.00264	0.00046	0.0003	0.00187	0.00034	0.00035	0.0005	0.00242	0.00069	0.00274	0.00065	0.00315	0.00114	0.00096	0.00039	0.00055	0.00028	0.00029	0.00037	0.00384	0.00038	0.00168	0.00058	0.00336	0.00208	0.0024	0.00031	0.00039	0.00026	0.00026	0.00154	0.00224	0.00372	0.00166	0.00213	0.00241	0.00136	0.00398	0.00034
wavelet-LLL	glcm	JointAverage	60.739	60.6185	40.8579	21.6655	40.6502	29.0983	24.0297	21.6944	21.4353	48.5801	60.7674	24.4983	55.9997	55.8487	47.1502	20.9012	41.0903	20.0787	47.1586	18.3193	30.262	32.9884	55.5294	48.6621	61.2276	61.0509	53.3995	17.6488	52.9702	25.5309	48.3624	17.9156	22.9297	21.6154	60.5763	57.5857	63.3424	63.3132	26.4274	23.3193	17.4113	26.155	22.7871	22.3731	27.5231	17.7138	59.4081
wavelet-LLL	glcm	SumAverage	121.478	121.237	81.7159	43.3311	81.3003	58.1965	48.0593	43.3887	42.8707	97.1601	121.535	48.9966	111.999	111.697	94.3005	41.8023	82.1806	40.1574	94.3172	36.6386	60.5239	65.9768	111.059	97.3241	122.455	122.102	106.799	35.2976	105.94	51.0617	96.7248	35.8312	45.8594	43.2308	121.153	115.171	126.685	126.626	52.8547	46.6385	34.8227	52.31	45.5743	44.7463	55.0461	35.4276	118.816
wavelet-LLL	glcm	JointEntropy	5.878	5.82491	5.88236	5.78436	5.95326	5.88882	5.56992	6.20837	6.04026	5.80922	5.80641	5.62661	5.56374	5.69783	5.40183	5.35095	5.95973	5.21507	5.30032	4.90515	5.00162	5.23648	6.27068	5.82482	5.53604	5.57044	5.44352	5.25985	5.90191	5.26423	5.12027	4.8153	5.09556	5.13518	5.821	5.38084	5.91988	5.84476	6.07159	6.15754	6.06384	6.28298	5.98382	5.85582	5.32797	6.03567	6.61002
wavelet-LLL	glcm	ClusterShade	-335.659	-402.293	-308.898	-53.909	-422.68	-271.195	-141.196	-210.129	-185.672	-181.503	-835.689	-147.096	-1077.08	-1526.41	-663.614	-8.80566	-557.085	-65.3027	-2267.1	-17.8837	-36.7908	-85.3312	-2551.93	-2564.11	-1032.57	-1859.96	-337.529	-46.3432	-224.662	-110.45	-1757.28	-29.1754	-49.7105	-72.569	-2511.84	-3593.52	-455.846	-587.016	-62.9771	-54.3545	-24.2973	-94.4362	-42.777	-100.788	-9.37856	-56.0412	-2136.6
wavelet-LLL	glcm	MaximumProbability	0.07156	0.08016	0.07149	0.06095	0.06642	0.07712	0.07792	0.06409	0.06597	0.07832	0.08426	0.08365	0.08489	0.08521	0.08777	0.07398	0.06407	0.09118	0.10583	0.09683	0.09597	0.09492	0.06804	0.08384	0.10698	0.10363	0.11191	0.09626	0.07785	0.12041	0.12368	0.1459	0.13478	0.13394	0.09938	0.1236	0.06149	0.06391	0.05411	0.04671	0.04818	0.04851	0.05709	0.06379	0.07728	0.05701	0.04975
wavelet-LLL	glcm	Idmn	0.99838	0.99804	0.99716	0.9946	0.99657	0.99453	0.99525	0.98864	0.99073	0.99771	0.99693	0.99489	0.9975	0.99644	0.99707	0.99579	0.9951	0.99507	0.99274	0.99592	0.99901	0.99782	0.9902	0.99232	0.99772	0.99625	0.99866	0.993	0.99854	0.99674	0.99582	0.99574	0.99682	0.99586	0.99359	0.99398	0.99812	0.99791	0.99537	0.99379	0.9908	0.99366	0.99366	0.99432	0.99761	0.98914	0.99279
wavelet-LLL	glcm	JointEnergy	0.03175	0.03392	0.03149	0.0285	0.02995	0.03218	0.03713	0.02476	0.02802	0.03298	0.03557	0.03626	0.04036	0.0388	0.0427	0.03499	0.0292	0.04527	0.0485	0.05101	0.04974	0.04461	0.02827	0.03665	0.04451	0.04582	0.04509	0.04327	0.03084	0.05048	0.05574	0.063	0.05658	0.05617	0.04058	0.05259	0.02871	0.03053	0.024	0.02071	0.02259	0.02172	0.02495	0.02897	0.03863	0.02411	0.02037
wavelet-LLL	glcm	Contrast	8.52131	9.94268	7.70465	4.99595	8.83151	7.84736	5.71301	9.528	7.73424	7.29974	16.2219	5.80276	18.3216	26.1726	11.4518	3.35513	15.3476	3.72599	29.7346	2.60763	3.06195	3.95881	48.7377	43.5654	13.7302	23.083	6.098	3.87668	5.98699	4.36975	18.4542	2.75478	3.5789	4.13846	36.7355	35.8319	10.9437	12.3186	6.56911	6.13926	5.98273	9.373	6.69149	5.63906	3.49471	7.19077	39.3319
wavelet-LLL	glcm	DifferenceEntropy	2.43171	2.43302	2.43379	2.34208	2.45154	2.4889	2.29934	2.63778	2.52753	2.44682	2.45339	2.31789	2.28285	2.38232	2.18181	2.12039	2.40547	2.11845	2.22892	1.94774	1.99505	2.1281	2.72527	2.5046	2.22224	2.30093	2.14051	2.153	2.26629	2.13416	2.08012	1.92043	2.0371	2.11834	2.48836	2.24439	2.43422	2.40918	2.47653	2.481	2.44477	2.62523	2.48935	2.39722	2.12707	2.53232	2.91361
wavelet-LLL	glcm	InverseVariance	0.43459	0.43753	0.43242	0.42977	0.42908	0.42698	0.44886	0.39934	0.41558	0.42941	0.44236	0.44571	0.45666	0.44886	0.4643	0.45554	0.43491	0.46688	0.46462	0.48327	0.47799	0.46457	0.4149	0.43922	0.45584	0.45011	0.46039	0.46256	0.44327	0.46207	0.46786	0.47727	0.47051	0.46133	0.43303	0.45392	0.42911	0.43513	0.40991	0.39904	0.40803	0.38807	0.40798	0.42632	0.46136	0.40031	0.38069
wavelet-LLL	glcm	DifferenceVariance	5.28558	6.62021	4.47412	2.24768	5.36912	4.39311	3.15974	4.86805	4.04572	3.97838	12.2546	3.18718	14.7826	21.3045	8.9093	1.40606	11.3074	1.91656	25.2292	1.22877	1.5676	2.10122	37.7882	35.6183	10.9778	19.1514	4.14586	1.95337	3.52883	2.56073	15.6793	1.51751	2.06678	2.39738	30.0129	30.7163	7.39188	8.74252	3.08268	2.59117	2.56267	4.85216	3.01495	2.68826	1.58854	3.33123	28.5597
wavelet-LLL	glcm	Idn	0.97679	0.97601	0.9683	0.95025	0.96638	0.95579	0.9583	0.93564	0.94115	0.97043	0.9747	0.9566	0.97991	0.97726	0.97549	0.95439	0.96695	0.95528	0.97076	0.95732	0.979	0.97003	0.96144	0.96874	0.98018	0.97751	0.98034	0.94676	0.97739	0.96634	0.97724	0.96015	0.96622	0.96195	0.97112	0.9751	0.97679	0.97691	0.95476	0.9454	0.93574	0.94959	0.94738	0.95053	0.96627	0.93282	0.96154
wavelet-LLL	glcm	Idm	0.47266	0.47772	0.47081	0.44703	0.46775	0.4606	0.49395	0.42707	0.44364	0.4645	0.48865	0.489	0.51102	0.50158	0.52177	0.48377	0.47474	0.52055	0.53872	0.54556	0.5389	0.51769	0.45444	0.4952	0.54582	0.54264	0.54994	0.51118	0.51712	0.54929	0.57895	0.58448	0.56423	0.5519	0.52066	0.55807	0.45279	0.46123	0.42648	0.40292	0.42165	0.4013	0.42517	0.44931	0.49687	0.41799	0.39286
wavelet-LLL	glcm	Correlation	0.40251	0.35856	0.43889	0.40528	0.41571	0.471	0.42843	0.41334	0.44331	0.42512	0.27509	0.44899	0.18428	0.15526	0.23453	0.38268	0.18312	0.44965	0.16687	0.41308	0.40729	0.44956	0.12982	0.11773	0.33005	0.26265	0.47719	0.39893	0.54834	0.50583	0.29112	0.46228	0.51172	0.46335	0.19911	0.26505	0.29485	0.2812	0.36095	0.4104	0.3667	0.27463	0.30097	0.42785	0.39043	0.29747	0.23014
wavelet-LLL	glcm	Autocorrelation	3692.72	3677.94	1673.13	471.208	1656.76	850.54	579.855	474.397	462.854	2363.18	3696.53	602.813	3139.92	3124.16	2226.07	437.931	1691.31	404.808	2230.33	336.552	916.915	1089.97	3091.66	2375.07	3753.68	3733.93	2854.88	312.895	2809.87	654.281	2345.54	322.247	527.78	469.182	3677.57	3327.39	4015.25	4011.87	700.476	546.047	305.026	686.099	520.956	502.91	758.678	315.427	3537.85
wavelet-LLL	glcm	SumEntropy	3.86975	3.84307	3.87876	3.72316	3.9387	3.86214	3.69602	4.03048	3.93399	3.83937	3.85848	3.73073	3.74161	3.84577	3.62819	3.48087	3.93795	3.48309	3.65548	3.29242	3.35303	3.48828	4.24336	3.98681	3.83008	3.86497	3.77145	3.48364	4.06699	3.62435	3.62232	3.35184	3.52851	3.52591	4.04462	3.80584	3.83456	3.80875	3.87492	3.9243	3.86817	3.95499	3.81341	3.7895	3.48593	3.81606	4.2908
wavelet-LLL	glcm	SumSquares	7.72799	8.29069	7.57952	4.30258	8.68195	7.73806	5.27612	8.46256	7.23024	6.7827	11.95	5.53788	13.0847	18.1244	8.63893	2.75011	10.5274	3.50924	21.2188	2.25826	2.65655	3.70851	32.3645	28.7726	11.7063	18.2181	6.40138	3.3476	7.00067	4.63154	15.8178	2.65283	3.79289	4.01912	26.3897	29.1303	8.44045	9.45034	5.33929	5.3251	4.84987	6.688	5.02975	5.15805	2.90539	5.23299	28.1102
wavelet-LLL	glcm	ClusterProminence	12810.6	17191.1	10254.9	1199.37	16030.9	6465.18	3526.11	4538.78	4039.02	3991.87	41943.7	3421.03	56979.6	79382.8	36279.9	317.979	27039.7	1246.84	130617	365.642	1064.61	2129.72	128546	136973	58923	108317	17010.6	840.799	10982.7	2841.32	100595	551.777	1649.77	1644.45	140074	220867	21423.1	27982.5	1775.6	1619.73	823.017	3021.48	1047.81	2410.49	466.488	1266.29	101289
wavelet-LLL	glcm	Imc2	0.55304	0.56848	0.55087	0.48522	0.56665	0.55164	0.5584	0.54572	0.53695	0.5611	0.62495	0.5584	0.6638	0.70931	0.61434	0.46427	0.65798	0.5241	0.70659	0.49304	0.50543	0.52924	0.79377	0.77767	0.68828	0.70802	0.67691	0.50047	0.7287	0.62871	0.68292	0.58696	0.63743	0.59147	0.76954	0.73189	0.53399	0.5558	0.47353	0.53993	0.48089	0.48143	0.47824	0.51345	0.48311	0.45849	0.66575
wavelet-LLL	glcm	Imc1	-0.09007	-0.09179	-0.09332	-0.06168	-0.10299	-0.08455	-0.0907	-0.09239	-0.08133	-0.09256	-0.10613	-0.08886	-0.12474	-0.14132	-0.11027	-0.05575	-0.13206	-0.07915	-0.14791	-0.0725	-0.07595	-0.08015	-0.17853	-0.17443	-0.141	-0.14954	-0.13659	-0.07372	-0.15794	-0.11515	-0.14552	-0.10797	-0.11792	-0.10458	-0.17824	-0.1648	-0.07746	-0.08167	-0.06773	-0.06539	-0.06893	-0.06654	-0.0739	-0.07202	-0.06356	-0.06399	-0.10634
wavelet-LLL	glcm	DifferenceAverage	1.75293	1.77674	1.74724	1.63854	1.7979	1.81481	1.56157	2.07863	1.87489	1.77295	1.93067	1.58221	1.80136	2.08787	1.54405	1.38481	1.905	1.32681	1.98839	1.15981	1.20643	1.34268	3.04491	2.60481	1.59161	1.87557	1.35745	1.36735	1.50882	1.31744	1.58146	1.09169	1.20935	1.29424	2.40236	2.1002	1.84125	1.8453	1.82902	1.86598	1.81009	2.07453	1.86529	1.69131	1.36562	1.91759	3.12385
wavelet-LLL	glcm	Id	0.52464	0.52841	0.52314	0.5065	0.52062	0.51463	0.54202	0.48694	0.5015	0.51791	0.53612	0.5382	0.555	0.54632	0.56453	0.53653	0.52623	0.56439	0.576	0.58477	0.57947	0.56228	0.50496	0.53918	0.58343	0.57989	0.58752	0.55693	0.56111	0.5869	0.60979	0.61604	0.59932	0.58933	0.56039	0.59171	0.50968	0.51616	0.48945	0.47182	0.48608	0.46868	0.48779	0.50764	0.54622	0.48235	0.45656
wavelet-LLL	glcm	ClusterTendency	22.3906	23.2201	22.6134	12.2144	25.8963	23.1049	15.3915	24.3222	21.1867	19.831	31.5783	16.3488	34.0172	46.325	23.1039	7.64531	26.762	10.311	55.1406	6.42541	7.56426	10.8752	80.7204	71.525	33.0948	49.7893	19.5075	9.51371	22.0157	14.1564	44.8168	7.85655	11.5927	11.938	68.8232	80.6893	22.8181	25.4828	14.788	15.1611	13.4168	17.379	13.4275	14.9931	8.12685	13.7412	73.1089
wavelet-LLL	firstorder	InterquartileRange	60.5119	56.6907	62.878	60.7184	65.9879	60.6404	54.1985	83.127	65.0109	58.7444	54.3209	54.3389	51.0273	51.8838	49.8287	53.9715	63.7465	48.492	45.5445	44.0709	45.0132	48.086	62.8366	53.2837	51.2378	49.1455	52.3698	49.1109	70.077	46.6519	43.9563	40.0645	42.1273	42.5553	53.0622	44.9564	60.038	57.5622	68.8231	70.3791	70.0161	70.3006	68.0873	62.8961	50.2129	66.7142	72.4389
wavelet-LLL	firstorder	Skewness	-3.37281	-3.91835	-2.8614	-1.51671	-3.17896	-2.33102	-2.43872	-1.68333	-1.93131	-2.19498	-4.72509	-2.39485	-4.84358	-4.20496	-5.57816	-0.81671	-3.991	-2.21136	-4.71376	-1.56841	-2.23849	-2.57345	-2.99777	-3.61179	-5.27049	-4.78701	-4.43086	-1.83264	-2.83878	-2.44381	-5.24648	-1.76124	-1.97926	-2.19027	-3.86503	-4.40492	-4.35892	-4.60516	-1.36376	-1.42584	-0.70056	-1.59847	-1.13626	-1.93356	-0.91609	-1.27021	-3.08589
wavelet-LLL	firstorder	Uniformity	0.14622	0.15247	0.14356	0.14826	0.13783	0.14775	0.16396	0.12039	0.13847	0.15013	0.15627	0.16224	0.16828	0.16245	0.17483	0.17118	0.13864	0.18393	0.18731	0.20386	0.19781	0.18482	0.12912	0.15498	0.16704	0.16956	0.16772	0.17777	0.13227	0.18387	0.1948	0.21393	0.19894	0.1957	0.15346	0.18437	0.1467	0.1529	0.13133	0.12841	0.12997	0.12582	0.13351	0.14332	0.17904	0.13495	0.11846
wavelet-LLL	firstorder	Median	263.606	260.554	267.368	255.69	262.767	274.821	269.035	262.747	257.208	260.269	264.885	256.169	245.636	245.055	246.667	235.591	243.649	242.935	254.067	246.752	245.962	240.403	246.865	246.203	276.777	275.204	278.972	256.049	267.514	280.6	281.615	287.674	286.861	281.422	268.719	269.536	250.201	250.492	249.263	247.096	247.315	243.102	260.755	250.35	250.736	232.958	244.265
wavelet-LLL	firstorder	Energy	30228237942	12978785740	15706665908	1541298008	7041574406	4018777496	3688857539	9.55919e+08	2031635161	2822924353	5087462016	3036764210	47443373812	23523874335	22805344292	1110047831	5630722889	6438927042	5838675592	4896456513	5209581718	3976975785	6602802653	7734514179	46311010332	21520506172	23982653649	798687165	7450831260	8697005384	3113323748	4721493257	3581667326	4682085255	9028320715	4228432876	28653397554	21530829350	6860607671	2.61804e+08	2692158213	1418908464	1191259248	1558281747	9692819021	9.15154e+08	2347788445
wavelet-LLL	firstorder	RobustMeanAbsoluteDeviation	26.54	24.797	27.9144	25.7714	29.5675	27.1053	23.1868	36.0462	29.1075	26.5594	23.3629	23.2384	21.7398	22.2352	21.1739	22.4452	27.094	20.5876	19.2471	18.3884	18.9529	20.2785	28.3404	23.0039	22.2114	21.2109	22.9086	21.1494	30.0022	20.4667	18.5514	17.1149	18.0787	18.7301	23.228	19.2392	25.4347	24.2766	29.3033	29.8182	29.571	30.2086	29.3324	27.0405	21.0156	28.5487	31.8431
wavelet-LLL	firstorder	MeanAbsoluteDeviation	51.1424	50.4316	52.6634	41.3366	56.0422	52.6235	42.8076	59.546	52.605	50.5711	53.4835	43.7617	51.3285	60.9509	43.3151	33.2166	52.2114	35.827	58.9412	28.8257	30.779	35.2226	93.7947	77.6648	50.5603	59.4396	43.8784	36.0215	50.5521	39.6859	51.752	30.2977	34.6646	37.1762	76.2478	71.1809	47.4552	47.8037	46.544	46.7082	44.8292	50.0919	46.2331	45.5885	32.7309	45.2848	89.9146
wavelet-LLL	firstorder	TotalEnergy	115000000000	49175162541	59510794346	5839805170	26679735140	15226696901	13976667211	3621870797	7697637611	10695743552	19275822607	11505958771	117000000000	58202854295	56425064683	2746484327	13931554776	15931216392	14446072100	12114830274	12889565781	9839847760	16336678017	19136762737	185000000000	85872469375	95697084192	3186971467	29730772784	34703334696	12422979091	18839997622	14291792921	18682749349	36025369845	16872557259	101000000000	75757227927	24139368282	9.21171e+08	9472484318	4992495650	4191501262	5482887052	34104636097	3220011568	8260803218
wavelet-LLL	firstorder	Maximum	504.802	468.545	504.802	471.643	472.167	467.764	504.802	419.783	424.829	447.805	468.545	450.094	860.012	860.012	491.662	404.499	491.662	406.596	472.936	402.979	860.012	452.319	472.468	730.838	568.331	568.331	565.023	392.755	514.934	547.093	565.023	473.938	541.272	513.785	487.133	568.331	516.177	516.177	505.649	429.245	430.043	505.649	485.091	466.618	514.508	415.645	479.776
wavelet-LLL	firstorder	RootMeanSquared	260.637	259.271	262.392	254.99	258.559	268.399	265.57	255.285	251.706	254.8	269.135	253.406	253.528	257.266	250.647	237.896	248.909	240.213	270.149	246.604	245.225	239.319	268.054	268.283	279.377	284.482	275.969	253.72	264.821	276.559	290.429	285.215	286.556	278.029	284.461	290.363	254.241	255.836	249.626	248.811	249.25	244.967	258.538	248.188	252.486	232.67	260.295
wavelet-LLL	firstorder	90Percentile	314.486	310.896	317.339	309.128	314.248	323.246	315.365	318.62	308.719	308.692	318.431	303.601	294.236	297.034	292.474	285.925	300.812	284.579	301.463	286.978	286.585	283.363	318.858	306.048	323.022	324.7	322.608	300.363	321.696	321.143	326.158	324.427	328.718	321.181	328.125	318.427	306.963	306.058	309.297	309.953	310.111	307.041	316.63	303.365	298.395	290.884	312.684
wavelet-LLL	firstorder	Minimum	-1233.78	-1233.78	-736.935	-268.163	-736.935	-433.853	-302.924	-250.161	-265.16	-931.7	-1233.78	-338.294	-1131.8	-1131.8	-920.586	-260.949	-768.164	-240.05	-920.586	-181.258	-487.687	-562.272	-1131.8	-966.053	-1230.54	-1230.54	-1048.84	-173.025	-1048.84	-339.022	-914.213	-125.709	-273.366	-245.197	-1230.54	-1165.25	-1321.17	-1321.17	-375.888	-317.695	-164.399	-375.888	-283.856	-294.847	-416.307	-198.643	-1226.86
wavelet-LLL	firstorder	Entropy	3.26051	3.22934	3.28254	3.10222	3.34781	3.25187	3.06286	3.45634	3.30711	3.22461	3.23096	3.08661	3.1242	3.23342	3.00876	2.81948	3.33034	2.85057	2.99477	2.62244	2.698	2.84794	3.64534	3.34575	3.15011	3.19789	3.07882	2.8863	3.33459	2.95639	2.92581	2.66542	2.84498	2.88385	3.39998	3.10611	3.21334	3.17232	3.28162	3.29031	3.24293	3.38912	3.25517	3.19875	2.81899	3.22766	3.67858
wavelet-LLL	firstorder	Range	1738.58	1702.33	1241.74	739.807	1209.1	901.617	807.726	669.944	689.989	1379.51	1702.33	788.388	1991.81	1991.81	1412.25	665.448	1259.83	646.646	1393.52	584.237	1347.7	1014.59	1604.27	1696.89	1798.87	1798.87	1613.86	565.781	1563.77	886.115	1479.24	599.647	814.638	758.981	1717.67	1733.58	1837.35	1837.35	881.537	746.94	594.442	881.537	768.948	761.465	930.815	614.288	1706.64
wavelet-LLL	firstorder	Variance	6840.02	7391.59	6722.58	3324.41	7926.41	6457.44	4370.26	6692.94	5862.66	5761.48	10929.4	4637.89	11638.6	16201.3	7634.12	1912.71	8666.07	2867.43	19060.4	1624.64	2013.76	2937.34	28413.2	25211.1	10472.5	16575	5556.11	2729.72	5588.5	3954.79	15088.1	2041.03	3115.93	3463.74	23751.1	26458.3	7151.07	8201	4125.58	4177.8	3471.26	5146.82	3896.74	4336.19	2025.37	3806.6	25008.1
wavelet-LLL	firstorder	10Percentile	168.834	173.641	163.013	183.734	151.728	170.281	195.244	137.146	146.249	153.558	194.173	182.194	183.978	181.493	186.364	181.972	164.537	180.586	205.423	199.289	194.506	183.532	115.622	183.097	203.888	210.472	199.941	192.681	171.98	208.372	234.486	236.886	235.31	214.782	193.136	217.295	180.916	186.97	163.753	168.472	167.314	152.992	167.995	163.588	198.636	148.043	111.713
wavelet-LLL	firstorder	Kurtosis	24.3416	31.1153	16.8962	8.39959	19.5609	10.1481	12.7942	6.69483	8.07714	10.4032	35.3334	11.9002	33.1298	24.0627	48.3497	7.55695	28.6893	11.6153	27.473	10.7834	21.3516	17.0299	12.6538	16.9888	42.1016	31.0094	42.8952	9.57578	27.1978	13.8394	34.6459	9.80047	13.4256	11.8133	20.25	23.7033	35.4435	35.4962	8.24859	9.13067	4.62808	9.79095	6.06692	10.3106	8.53722	6.54	13.9706
wavelet-LLL	firstorder	Mean	247.167	244.601	249.252	248.386	242.747	256.087	257.21	241.821	239.778	243.232	248.001	244.083	229.429	223.572	234.926	233.842	230.846	234.168	232.208	243.288	241.084	233.102	208.423	216.251	259.959	253.683	265.712	248.282	254.05	269.314	263.175	281.614	281.067	271.729	239.096	240.525	239.765	239.272	241.221	240.269	242.187	234.226	250.889	239.292	248.443	224.34	206.749
wavelet-LLL	glrlm	ShortRunLowGrayLevelEmphasis	0.00024	0.00025	0.00056	0.00211	0.00059	0.00118	0.0018	0.00253	0.00245	0.00041	0.00026	0.00166	0.00029	0.0003	0.00043	0.0021	0.00062	0.00237	0.00061	0.0026	0.00095	0.00081	0.00035	0.0005	0.00023	0.00025	0.0003	0.00349	0.00032	0.00142	0.00055	0.00273	0.00173	0.00206	0.00028	0.00035	0.00022	0.00022	0.00137	0.0021	0.00336	0.00152	0.00193	0.00222	0.00113	0.00368	0.00032
wavelet-LLL	glrlm	GrayLevelVariance	13.0101	14.3648	12.5585	6.04361	14.611	11.9617	8.32364	11.8399	10.6813	10.6923	21.7997	8.79383	22.946	31.8249	15.0404	3.46687	16.1142	5.5612	38.2559	3.15676	3.93058	5.69241	53.8349	48.5269	21.8712	35.0001	11.3029	5.18161	10.6657	8.03482	32.2274	4.19534	6.48064	7.11475	49.4373	55.3509	13.5068	15.7254	7.37487	7.3002	6.05687	9.07302	6.90797	7.88708	3.7896	6.7655	45.8554
wavelet-LLL	glrlm	LowGrayLevelRunEmphasis	0.00028	0.00029	0.00066	0.00241	0.00069	0.00135	0.0021	0.0028	0.00276	0.00047	0.00031	0.00193	0.00035	0.00036	0.00052	0.00245	0.00072	0.00283	0.00071	0.00321	0.00116	0.00098	0.0004	0.00058	0.00029	0.00031	0.00037	0.00403	0.00039	0.00174	0.00064	0.00346	0.00215	0.0025	0.00033	0.00042	0.00026	0.00026	0.00156	0.0023	0.00378	0.00169	0.00217	0.0025	0.00137	0.0041	0.00035
wavelet-LLL	glrlm	GrayLevelNonUniformityNormalized	0.13169	0.13623	0.12926	0.1388	0.12527	0.13301	0.14895	0.11042	0.12602	0.13509	0.13989	0.14746	0.15058	0.14408	0.15744	0.16243	0.12897	0.16597	0.16726	0.18771	0.1802	0.16792	0.11408	0.13795	0.14459	0.14491	0.14596	0.16183	0.1199	0.15894	0.17121	0.18601	0.17146	0.16654	0.13019	0.15775	0.13554	0.14087	0.12304	0.12334	0.12392	0.11868	0.12518	0.13278	0.16649	0.12706	0.10892
wavelet-LLL	glrlm	RunVariance	0.42626	0.44045	0.41894	0.30036	0.39604	0.36268	0.43863	0.30624	0.33034	0.37504	0.45229	0.42122	0.53136	0.51889	0.5442	0.3317	0.40449	0.4982	0.59787	0.54787	0.54617	0.4944	0.4084	0.50853	0.72773	0.7515	0.70774	0.41683	0.56878	0.66836	0.787	0.77504	0.71625	0.68896	0.69615	0.7739	0.35887	0.3814	0.29009	0.19757	0.25787	0.22429	0.27648	0.30434	0.42795	0.25474	0.25541
wavelet-LLL	glrlm	GrayLevelNonUniformity	45733.3	20414.9	23102.5	2688.84	10453.8	5947.77	6025.32	1345.23	3288.66	4686.46	7595.61	5445.08	83375.5	38709.7	42579.1	2561.3	9280.91	14003.7	9814.82	11147.9	11602	8873.83	8307.09	11301.1	61206.7	27490.1	32826.7	1569.23	9550.33	13030.3	4431.96	7495.78	5308.98	7280.51	10641.3	5612.49	47947.5	36568.4	11180.2	450.056	4504.5	2400.66	1860.55	2753.61	19512.9	1800.72	3169.36
wavelet-LLL	glrlm	LongRunEmphasis	2.08866	2.12267	2.06956	1.81017	2.01865	1.93911	2.13356	1.78607	1.86215	1.97156	2.15548	2.08818	2.33733	2.30047	2.37411	1.89528	2.05335	2.27286	2.50047	2.41536	2.39266	2.25679	2.03725	2.26877	2.74247	2.77972	2.71286	2.08075	2.41409	2.63006	2.89379	2.89809	2.7452	2.66741	2.64603	2.83458	1.94271	2.00056	1.77418	1.5502	1.70126	1.61295	1.7389	1.8086	2.12734	1.69688	1.68495
wavelet-LLL	glrlm	ShortRunHighGrayLevelEmphasis	3020.13	2997.9	1357.5	394.581	1352.25	695.322	465.211	389.045	380.096	1951.28	3004.88	487.8	2502.55	2497.74	1765.77	370.746	1392.5	317.791	1745.26	264.098	725.602	875.181	2532.09	1908.44	2888.21	2868.38	2194.91	251.705	2227.14	496.983	1775.26	239.394	401.632	355.695	2866.77	2540.44	3361.59	3331.71	592.128	480.709	261.086	597.244	443.838	419.298	620.443	269.031	3029.03
wavelet-LLL	glrlm	RunLengthNonUniformity	229323	98000.8	119037	13583.1	56782.8	30733.1	26220.7	8969.31	18359.5	23654.4	35312.9	24317.1	344792	169659	166473	10752.8	49130.6	52774.2	35436.8	35565.1	39183.6	33433.5	49755.3	52811.3	247916	111522	131570	6385.85	50247.8	48354.3	14742.4	22408.6	17762.6	25848.1	50414.7	20789.7	239950	172723	65198.4	2793.15	26775.5	15391.9	10894.6	14699.3	74898.8	10402	21405.2
wavelet-LLL	glrlm	ShortRunEmphasis	0.83552	0.832	0.8382	0.86049	0.84447	0.85105	0.82824	0.8749	0.86024	0.84749	0.8288	0.83409	0.81162	0.81676	0.80708	0.84907	0.84135	0.81446	0.79758	0.79732	0.80315	0.81833	0.84537	0.8224	0.78656	0.78749	0.78617	0.83395	0.81124	0.79076	0.77427	0.76725	0.7805	0.79118	0.8028	0.78365	0.84721	0.84001	0.868	0.89504	0.87682	0.88959	0.87423	0.86371	0.82405	0.87632	0.87929
wavelet-LLL	glrlm	LongRunHighGrayLevelEmphasis	7703.54	7804.25	3455.06	850.601	3330.07	1651.45	1238.52	842.311	864.195	4653.7	7970.16	1261.74	7345.64	7198.91	5288.12	831.393	3461.87	921.681	5602.44	814.983	2195.67	2462.48	6309.91	5415.97	10308.9	10404.9	7750.73	651.645	6779.01	1724.99	6806.59	935.999	1445.92	1253.94	9780.59	9476.01	7789.37	8019.87	1236.32	843.945	516.101	1101.09	902.042	906.453	1613.12	534.897	5954.96
wavelet-LLL	glrlm	RunPercentage	0.78093	0.77638	0.78419	0.81728	0.79339	0.80174	0.77378	0.83076	0.81373	0.79791	0.77323	0.78092	0.75091	0.75666	0.74583	0.80394	0.79298	0.75631	0.73441	0.7378	0.74322	0.76083	0.79337	0.76377	0.71378	0.71341	0.71471	0.78151	0.75025	0.72108	0.70097	0.69435	0.70945	0.721	0.73259	0.70961	0.79837	0.78942	0.82574	0.86274	0.83923	0.85549	0.83442	0.81985	0.77102	0.83855	0.83979
wavelet-LLL	glrlm	LongRunLowGrayLevelEmphasis	0.00058	0.00059	0.00129	0.00413	0.00131	0.00244	0.00406	0.00448	0.00462	0.00088	0.00062	0.00374	0.00077	0.00078	0.00115	0.00452	0.00135	0.00596	0.00144	0.00744	0.00268	0.00213	0.00074	0.00114	0.00075	0.00078	0.00097	0.00748	0.00089	0.00422	0.00147	0.00937	0.00548	0.00604	0.00078	0.00098	0.00049	0.00051	0.00268	0.00332	0.00616	0.00259	0.00361	0.00412	0.00286	0.00643	0.00055
wavelet-LLL	glrlm	RunEntropy	4.32389	4.32066	4.32675	3.9947	4.34843	4.23124	4.14653	4.28625	4.22843	4.21462	4.34524	4.14601	4.32278	4.42047	4.21332	3.75223	4.32282	4.00016	4.26198	3.82527	3.88915	3.98102	4.6853	4.49851	4.51511	4.58727	4.4168	3.92938	4.49862	4.2742	4.34941	4.07003	4.2145	4.20842	4.71668	4.51302	4.20012	4.20099	4.13404	3.98698	4.028	4.12234	4.06462	4.08657	3.89321	4.02452	4.51939
wavelet-LLL	glrlm	HighGrayLevelRunEmphasis	3634.79	3623.35	1633.18	461.545	1614.54	826.007	567.096	451.195	447.538	2317.79	3645.82	590.134	3100.09	3077.77	2199.19	437.274	1663.66	394.532	2203.31	333.076	907.472	1075.49	3021.46	2338.41	3697.56	3672.25	2810.85	304.874	2762.7	636.418	2311.47	315.41	518.459	455.64	3605.81	3272.54	3979.19	3978.05	686.027	538.892	299.319	674.267	510.655	489.546	754.494	309.163	3467.37
wavelet-LLL	glrlm	RunLengthNonUniformityNormalized	0.65583	0.64976	0.66084	0.69823	0.67313	0.68282	0.64363	0.72886	0.69914	0.6769	0.64515	0.65376	0.61722	0.62565	0.61008	0.6785	0.67116	0.62122	0.59653	0.59444	0.60381	0.62788	0.67522	0.63632	0.57913	0.58084	0.57859	0.65381	0.62053	0.5847	0.56193	0.55048	0.56905	0.58577	0.60674	0.5759	0.67497	0.66235	0.71301	0.76285	0.73054	0.755	0.72637	0.70489	0.63591	0.72892	0.73272
wavelet-LLL	glszm	GrayLevelVariance	41.3922	52.5346	32.9494	17.5631	38.8557	28.5091	26.8464	21.3752	23.8785	25.3131	95.3603	27.0789	91.4774	115.146	60.4367	11.542	59.5502	17.9257	150.816	13.6148	17.0203	20.7492	145.945	152.431	90.3301	135.076	40.9236	15.4448	32.8484	24.8999	136.693	14.9259	24.7955	20.6118	165.14	218.489	57.5393	74.1799	19.3322	17.8955	14.0177	21.5633	16.5872	20.9868	14.9428	15.5313	127.194
wavelet-LLL	glszm	ZoneVariance	582626	278453	292365	26551.3	118626	56476.9	91405.3	7502.83	28906.3	51603.7	98636.3	73601.4	1.73217e+06	708832	971872	32266	130557	248044	246266	305121	275792	153325	94140.5	185121	1.26738e+06	531579	722272	19681.7	149074	258796	102275	227114	125175	133210	164689	125339	614699	557030	92828.1	1693.49	31331	9499.38	12289.9	18321.6	425022	11802.2	20235
wavelet-LLL	glszm	GrayLevelNonUniformityNormalized	0.06048	0.05659	0.06292	0.08287	0.06076	0.06287	0.06927	0.06638	0.06617	0.06725	0.04435	0.06479	0.05711	0.0469	0.07047	0.10183	0.06275	0.08367	0.06197	0.10817	0.09768	0.08218	0.0316	0.04112	0.05014	0.04088	0.06076	0.08695	0.05793	0.06687	0.04751	0.08897	0.06808	0.07416	0.03028	0.03871	0.06753	0.06376	0.07891	0.07356	0.08447	0.07038	0.08041	0.07416	0.10753	0.08293	0.03628
wavelet-LLL	glszm	SizeZoneNonUniformityNormalized	0.32367	0.35291	0.30273	0.30078	0.28774	0.3213	0.30453	0.30441	0.32284	0.30438	0.42527	0.29777	0.28438	0.30575	0.25951	0.27902	0.222	0.28899	0.25455	0.24667	0.27077	0.29434	0.32846	0.29401	0.32308	0.3572	0.2922	0.28817	0.27265	0.30852	0.31489	0.25961	0.31414	0.34052	0.37892	0.32954	0.31176	0.32107	0.29227	0.32295	0.2605	0.28314	0.27757	0.32259	0.27203	0.28569	0.42212
wavelet-LLL	glszm	SizeZoneNonUniformity	13103.3	6271.95	6388.28	717.954	2872.79	2068.2	1271.12	659.043	1252.96	1395.88	2814.87	1222.05	13461.3	7893.5	5478.05	433.881	1466.34	2317.15	1107.54	932.405	1288.32	1480.81	3213.69	2359.14	13017.8	7129.38	5819.14	330.239	2092.57	2499.04	720.154	747.934	866.089	1657.33	3790.3	1087.82	11885.7	8310.14	3521.8	222.509	1264.74	1047.6	593.998	988.423	2380.52	612.523	2249.47
wavelet-LLL	glszm	GrayLevelNonUniformity	2448.54	1005.74	1327.71	197.819	606.582	404.698	289.133	143.715	256.822	308.428	293.576	265.892	2703.59	1210.74	1487.63	158.339	414.433	670.859	269.611	408.893	464.769	413.448	309.165	329.955	2020.39	816.009	1210	99.644	444.623	541.613	108.648	256.319	187.683	360.916	302.922	127.784	2574.46	1650.37	950.824	50.6807	410.081	260.416	172.069	227.236	941.036	177.809	193.338
wavelet-LLL	glszm	LargeAreaEmphasis	582747	278571	292482	26649.9	118737	56552	91562.3	7548.73	28974.6	51693.6	98748.9	73734.2	1.73241e+06	709021	972167	32425.1	130746	248238	246604	305575	276123	153515	94228.7	185300	1.2676e+06	531757	722522	19798.9	149266	258993	102535	227520	125425	133365	164814	125570	614834	557192	92911.6	1731.16	31410.7	9540.22	12359.3	18389.8	425324	11864.4	20277.3
wavelet-LLL	glszm	SmallAreaHighGrayLevelEmphasis	1810.36	1842.59	745.787	207.538	728.576	359.116	238.191	185.137	183.373	1091.17	1925.25	243.802	1378.38	1364.17	954.951	218.411	665.192	152.221	860.091	136.395	415.446	492.577	1289.93	957.802	1741.45	1718.32	1304.96	123.397	1258.54	251.897	1003.56	121.13	212.237	182.746	1618.82	1402.16	2005.1	1983.65	321.898	274.26	134.519	317.373	239.612	222.563	358.392	133.434	1771.07
wavelet-LLL	glszm	ZonePercentage	0.09098	0.09205	0.0925	0.1007	0.09479	0.11539	0.0798	0.1476	0.12103	0.10547	0.09424	0.08678	0.06413	0.07264	0.05815	0.07928	0.07268	0.07185	0.05439	0.04695	0.05492	0.07245	0.10647	0.07467	0.06791	0.07506	0.06324	0.09237	0.07224	0.07123	0.06196	0.04964	0.06321	0.08035	0.08965	0.06582	0.086	0.07868	0.10945	0.16292	0.11204	0.15648	0.12008	0.12112	0.05755	0.12683	0.15379
wavelet-LLL	glszm	LargeAreaLowGrayLevelEmphasis	155.26	74.5473	169.588	55.4716	69.3109	63.4782	153.14	14.5177	59.2681	21.3915	26.3724	118.956	544.527	223.282	431.37	74.1831	75.9438	599.353	108.5	902.49	298.241	139.311	29.6234	76.0988	332.907	140.295	249.061	61.9878	52.111	386.419	43.084	696.454	237.113	279.521	43.9083	36.9766	151.711	137.878	129.533	3.1084	101.34	13.515	22.8859	35.2202	560.444	36.3399	5.56574
wavelet-LLL	glszm	LargeAreaHighGrayLevelEmphasis	2188765617	1041736035	5.05248e+08	1.28747e+07	2.03741e+08	5.05069e+07	5.49845e+07	3.94512e+06	1.42384e+07	1.2504e+08	3.70014e+08	4.58889e+07	5516200594	2253339745	2193480474	1.42581e+07	2.25498e+08	1.03378e+08	5.61109e+08	1.04121e+08	2.56287e+08	1.69521e+08	3.0002e+08	451723615	4829674336	2016738600	2097849154	6.36593e+06	4.28235e+08	1.74105e+08	244283576	7.47303e+07	6.65858e+07	6.38609e+07	6.19058e+08	426746686	2493505767	2253492298	6.68967e+07	970086	9.82813e+06	6.75183e+06	6.70227e+06	9.64454e+06	3.24015e+08	3.90383e+06	7.39491e+07
wavelet-LLL	glszm	HighGrayLevelZoneEmphasis	3191.48	3130.89	1370.68	387.485	1370.64	652.919	447.637	348.826	336.515	1999.63	3039.87	467.997	2646.93	2539.06	1917.23	415.1	1466.27	301.066	1780.78	286.459	808.417	928.182	2352.43	1850.47	3129.83	2969.5	2446.31	243.808	2444.71	482.443	1860.16	250.342	407.617	334.893	2763.98	2568.61	3610.51	3548.69	599.039	488.578	264.752	609.639	453.495	403.046	694.65	258.362	2824.37
wavelet-LLL	glszm	SmallAreaEmphasis	0.58819	0.6162	0.56675	0.5638	0.55138	0.5844	0.56985	0.56873	0.58632	0.56607	0.6783	0.56101	0.54692	0.56965	0.51876	0.54146	0.47314	0.5512	0.5146	0.50191	0.53343	0.55812	0.59164	0.55776	0.58821	0.62063	0.55614	0.55182	0.53412	0.57341	0.57957	0.52017	0.5797	0.60472	0.63996	0.5953	0.57601	0.58531	0.55572	0.58818	0.52099	0.54497	0.54126	0.5866	0.5344	0.5472	0.67568
wavelet-LLL	glszm	LowGrayLevelZoneEmphasis	0.00037	0.00042	0.00094	0.00388	0.0011	0.0021	0.00436	0.00488	0.00513	0.00075	0.00058	0.00347	0.00052	0.0006	0.00091	0.00356	0.00146	0.00502	0.00217	0.00508	0.00179	0.00144	0.00077	0.00148	0.00045	0.00056	0.00054	0.00895	0.00064	0.00304	0.00235	0.00588	0.00415	0.00472	0.00069	0.00129	0.00034	0.00037	0.0021	0.00401	0.00544	0.00237	0.00314	0.00454	0.00171	0.00679	0.00067
wavelet-LLL	glszm	ZoneEntropy	6.82874	6.78359	6.82248	6.29277	6.96945	6.59841	6.63241	6.53779	6.47592	6.53197	6.86504	6.67415	7.33827	7.44263	7.12351	6.05698	7.41971	6.37609	7.46641	6.32451	6.38413	6.4476	7.58817	7.62144	7.24052	7.35182	6.97938	6.21659	7.00399	6.6407	7.20618	6.46441	6.54051	6.29729	7.49785	7.55559	6.8909	6.96119	6.53941	6.1831	6.51656	6.61288	6.49288	6.35961	6.29221	6.3367	7.00274
wavelet-LLL	glszm	SmallAreaLowGrayLevelEmphasis	0.00024	0.0003	0.0006	0.00267	0.00073	0.0014	0.00314	0.00338	0.00363	0.00053	0.00048	0.00237	0.00032	0.00039	0.00052	0.00238	0.00092	0.00329	0.00125	0.00299	0.00118	0.00096	0.00055	0.00109	0.00031	0.00042	0.00035	0.00686	0.00044	0.00205	0.00194	0.00362	0.00304	0.00341	0.00054	0.00105	0.00022	0.00025	0.00129	0.00307	0.00328	0.00152	0.00204	0.00312	0.00102	0.00387	0.00055
wavelet-LLL	ngtdm	Coarseness	2e-05	4e-05	4e-05	0.00036	8e-05	0.00015	0.00015	0.00055	0.00026	0.00018	0.00012	0.00017	1e-05	2e-05	2e-05	0.00043	0.0001	8e-05	0.0001	0.00011	0.0001	0.00012	9e-05	8e-05	1e-05	3e-05	3e-05	0.00069	9e-05	7e-05	0.00021	0.00014	0.0002	0.00013	7e-05	0.00015	2e-05	2e-05	8e-05	0.00202	0.00019	0.00034	0.00044	0.00033	5e-05	0.00046	0.00019
wavelet-LLL	ngtdm	Complexity	3632.17	3571.24	1929.53	486.742	1895.91	689.108	664.391	584.927	523.546	878.911	3859.5	642.133	4463.61	5296.32	2352.62	316.871	2155.58	357.012	3011.85	270.907	896.344	797.381	6332.99	5290.32	4080.11	4804.79	2648.78	267.548	2458.33	639.919	2505.95	232.042	474.131	453.768	5884.97	4752.58	4349.62	4367.16	876.751	479.558	383.971	942.651	568.143	587.517	587.818	413.289	6008.47
wavelet-LLL	ngtdm	Strength	0.18658	0.41569	0.14116	0.23853	0.28844	0.13858	0.16447	0.3159	0.15724	0.28948	1.01414	0.18782	0.10652	0.18203	0.1581	0.24726	0.34856	0.05255	0.50762	0.0645	0.2952	0.27236	0.43285	0.33234	0.18874	0.33581	0.29242	0.30526	0.6936	0.10468	1.45617	0.07367	0.22426	0.12224	0.59156	1.31092	0.21783	0.28738	0.08126	1.11166	0.0703	0.33568	0.25282	0.25743	0.07024	0.17203	1.14619
wavelet-LLL	ngtdm	Contrast	0.00691	0.00815	0.01146	0.01472	0.01516	0.02711	0.01425	0.04169	0.03287	0.02122	0.01375	0.01593	0.00995	0.01681	0.00924	0.00942	0.01577	0.01224	0.03431	0.00709	0.00304	0.00631	0.06135	0.04264	0.00847	0.01675	0.00456	0.0167	0.00647	0.00987	0.01887	0.00967	0.00835	0.0116	0.03452	0.03379	0.00675	0.00791	0.01367	0.02365	0.02316	0.01895	0.02076	0.01778	0.0055	0.02775	0.05155
wavelet-LLL	ngtdm	Busyness	7.64182	3.45018	7.93753	2.84539	3.88105	4.69747	4.83858	2.0517	4.31907	2.08555	1.26753	4.40519	11.0792	5.46036	8.67879	2.80465	2.76534	15.0697	2.16361	12.7635	4.41565	3.8258	1.9056	2.24133	8.55962	4.03779	5.75582	2.32656	2.15722	8.76418	0.94519	9.97376	4.02674	6.75972	1.81208	0.94334	6.94444	5.2028	8.76975	0.53667	8.43467	1.9995	2.29051	2.79001	11.608	3.33652	0.79574
wavelet-HHL	gldm	GrayLevelVariance	1.19145	1.36181	0.99723	1.67254	1.03535	0.92717	0.98375	1.03661	1.42953	1.34887	1.57391	1.01267	0.78804	0.84072	0.71235	1.23389	0.6409	0.83699	0.55616	0.77541	0.91447	0.99316	0.84104	0.68243	0.64846	0.75836	0.54477	0.92713	0.54046	0.54804	0.50952	0.56864	0.71357	0.83118	0.79423	0.62952	1.54989	1.56813	1.45902	2.49828	1.55375	1.48547	1.49189	1.24873	1.30401	1.66602	2.43393
wavelet-HHL	gldm	HighGrayLevelEmphasis	111.428	111.612	31.2398	43.8477	31.2551	31.2157	31.2188	31.3009	43.5776	111.747	111.856	31.2247	91.0155	91.0685	30.9485	31.4917	30.9096	31.041	30.8102	31.0014	21.1628	31.2273	90.9797	20.9525	72.8854	72.9742	30.8009	21.1036	20.7698	20.8135	20.8117	30.8203	20.9753	31.083	72.9457	20.8877	91.7101	91.7114	43.6813	44.7099	43.7321	31.8148	31.6562	31.487	31.5415	43.8718	92.0048
wavelet-HHL	gldm	DependenceEntropy	5.46468	5.54792	5.3641	5.54017	5.39329	5.34894	5.40161	5.43432	5.55386	5.52257	5.59033	5.42161	5.25591	5.31233	5.18487	5.4582	5.1396	5.31192	5.04836	5.24913	5.37078	5.415	5.34652	5.21898	5.11335	5.21687	4.99683	5.35723	5.05802	5.04773	5.00606	5.04586	5.18559	5.29852	5.28988	5.15715	5.56337	5.56203	5.53159	5.68914	5.51678	5.51724	5.55072	5.45013	5.47508	5.54681	5.77019
wavelet-HHL	gldm	DependenceNonUniformity	31997.6	13706.7	16501.5	2135.06	7773.45	3969.12	3733.08	1143.27	2665.63	3416.01	4832.06	3452.99	52630.6	24942.1	26450.1	1597.85	6620.3	7858.91	6184.28	5725.73	6091.04	4989.03	6329.01	7655.54	45292.1	19309.7	25596.2	916.119	8050.31	8865.13	2930.42	4520.43	3172.51	4287.89	7813.53	3667.13	35844.8	26474.7	9111.46	477.267	3889.61	2151.45	1534.46	2026.99	11805	1566.9	3340.59
wavelet-HHL	gldm	GrayLevelNonUniformity	121641	51259.7	65504.9	5191.84	29736.8	16564.7	15155.6	4068.25	7682.9	11001.7	19343.8	13449.3	239950	112168	123206	5005.63	32255.4	34843.8	30648.9	26000.2	25810.3	19903.6	29453.6	37481.5	212472	88466.1	121112	3648.85	40926.7	43692.6	14643.9	21866	14667.4	18875.6	37040.1	18021.9	102639	75761.2	26154.7	769.845	9956.87	5548.55	4184.27	6503.78	37986.9	3730.66	6439.58
wavelet-HHL	gldm	SmallDependenceEmphasis	0.0636	0.06622	0.06077	0.09633	0.06713	0.06569	0.06272	0.0835	0.08498	0.07318	0.06985	0.06465	0.04936	0.05142	0.04712	0.08796	0.05111	0.05574	0.04206	0.05158	0.05737	0.06141	0.05596	0.04835	0.04269	0.04636	0.03996	0.07008	0.04281	0.04217	0.04088	0.04168	0.048	0.05376	0.04992	0.04524	0.07757	0.07485	0.0862	0.14539	0.09892	0.10654	0.0965	0.08455	0.06789	0.10182	0.11277
wavelet-HHL	gldm	SmallDependenceHighGrayLevelEmphasis	7.2574	7.64103	2.02057	4.44572	2.22763	2.18012	2.06956	2.72885	3.91686	8.48124	8.13371	2.17541	4.59659	4.80302	1.54289	2.99144	1.64787	1.82178	1.38556	1.70005	1.34458	2.06138	5.21722	1.09825	3.18263	3.47201	1.29149	1.58902	0.95446	0.94667	0.90688	1.3391	1.09729	1.79994	3.70287	1.0274	7.33712	7.07331	4.01717	7.20919	4.59456	3.67582	3.33997	2.8702	2.33664	4.68255	10.5302
wavelet-HHL	gldm	DependenceNonUniformityNormalized	0.07191	0.07099	0.07233	0.09007	0.0738	0.07115	0.07137	0.07794	0.08313	0.07856	0.0688	0.07302	0.0713	0.07018	0.07286	0.08146	0.07284	0.07043	0.0773	0.07111	0.07031	0.07185	0.06887	0.07124	0.07633	0.07262	0.08128	0.07384	0.07577	0.07796	0.07939	0.07788	0.07273	0.07079	0.07003	0.07312	0.08086	0.08048	0.08276	0.11286	0.08976	0.09099	0.0861	0.08012	0.07764	0.09269	0.0964
wavelet-HHL	gldm	LargeDependenceEmphasis	77.7113	77.3093	79.8004	47.3017	72.8433	78.5412	79.5292	60.5645	55.2013	62.3517	82.4371	74.4077	100.753	97.248	104.495	56.18	95.1014	88.5267	120.482	93.7643	84.0801	77.415	95.1542	106.782	117.16	106.641	125.817	71.5305	115.331	123.99	122.796	117.616	101.897	90.2387	104.743	111.672	59.3462	60.5634	55.3394	30.4448	47.2575	45.6155	50.1116	58.3305	66.0156	44.6497	41.0712
wavelet-HHL	gldm	LargeDependenceLowGrayLevelEmphasis	0.71395	0.71152	2.74939	1.17178	2.50942	2.70315	2.73896	2.1165	1.3665	0.57358	0.76045	2.56631	1.1288	1.08937	3.56925	1.95946	3.2365	3.04036	4.10176	3.2117	4.40831	2.67076	1.06424	5.51746	1.64416	1.4965	4.29134	3.73884	5.95247	6.43904	6.32426	4.00748	5.28133	3.09001	1.46984	5.78936	0.67046	0.68429	1.36494	0.7922	1.17132	1.60799	1.76061	2.02514	2.30271	1.11222	0.46918
wavelet-HHL	gldm	DependenceVariance	14.3444	14.7748	14.2135	9.68169	13.6263	14.7169	14.517	12.7164	11.4432	12.4453	16.1193	13.8592	15.8302	15.9284	15.6171	11.5722	14.7047	15.1826	15.6834	15.2593	15.1089	14.3627	16.4189	16.2606	15.9548	16.1637	15.3514	13.7512	15.2561	15.7334	15.181	15.2834	15.6895	15.3186	16.8594	16.2141	11.653	11.695	11.3347	7.10919	9.97751	10.4536	10.8591	11.8938	12.3786	9.59671	9.11663
wavelet-HHL	gldm	LargeDependenceHighGrayLevelEmphasis	8592.44	8543.05	2442.78	2038.48	2234.38	2397.49	2434.41	1836.69	2354.68	6906.67	9088.99	2281.14	9125.19	8814.11	3190.54	1724.06	2908.04	2701.32	3672.57	2862.47	1732.16	2368.93	8634.59	2197.88	8487.06	7735.19	3827.89	1481.22	2362.48	2523.99	2516.96	3584.89	2095.63	2761.86	7597.63	2286.01	5390.92	5502.4	2368.66	1303.63	2023.03	1401.4	1547.93	1794.66	2030.55	1911.74	3751.24
wavelet-HHL	gldm	SmallDependenceLowGrayLevelEmphasis	0.00066	0.00072	0.00307	0.00356	0.00341	0.00317	0.00313	0.00397	0.00292	0.00076	0.00082	0.00312	0.00061	0.00063	0.00212	0.00457	0.00225	0.00259	0.00177	0.00232	0.00498	0.00302	0.0007	0.00391	0.00067	0.00074	0.0017	0.00643	0.00307	0.00313	0.0029	0.00183	0.00379	0.00239	0.00082	0.00344	0.00104	0.00101	0.00298	0.0066	0.00346	0.00601	0.0058	0.00472	0.00386	0.00374	0.00173
wavelet-HHL	gldm	LowGrayLevelEmphasis	0.00942	0.00952	0.03718	0.02748	0.03742	0.03675	0.03714	0.03724	0.02677	0.00948	0.0097	0.03726	0.01139	0.01141	0.0358	0.03836	0.03545	0.0364	0.03511	0.03606	0.05861	0.03723	0.01144	0.05583	0.01424	0.01432	0.03505	0.05925	0.05416	0.05417	0.05363	0.0352	0.05597	0.03627	0.01438	0.05513	0.01174	0.01176	0.02679	0.03066	0.02708	0.03992	0.04074	0.0388	0.03897	0.02741	0.01238
wavelet-HHL	glcm	JointAverage	10.5048	10.5077	5.50288	6.49944	5.50361	5.502	5.50174	5.50332	6.49473	10.5026	10.5214	5.50074	9.49995	9.50072	5.49921	5.49952	5.50264	5.49582	5.50067	5.49806	4.50026	5.49834	9.50189	4.50225	8.50154	8.50141	5.50182	4.49554	4.50189	4.50039	4.50758	5.50025	4.50049	5.49761	8.50339	4.50245	9.50043	9.50014	6.50124	6.49722	6.49888	5.50697	5.49933	5.50032	5.49933	6.49759	9.50124
wavelet-HHL	glcm	SumAverage	21.0096	21.0154	11.0058	12.9989	11.0072	11.004	11.0035	11.0067	12.9895	21.0051	21.0428	11.0015	18.9999	19.0014	10.9984	10.999	11.0053	10.9916	11.0013	10.9961	9.00052	10.9967	19.0038	9.00449	17.0031	17.0028	11.0037	8.99108	9.00378	9.00079	9.01516	11.0005	9.00097	10.9952	17.0068	9.0049	19.0009	19.0003	13.0025	12.9944	12.9978	11.0139	10.9987	11.0006	10.9987	12.9952	19.0025
wavelet-HHL	glcm	JointEntropy	4.18079	4.27734	4.00784	4.74383	4.05943	3.88298	3.9773	4.07536	4.51787	4.34572	4.23042	4.03863	3.66534	3.74797	3.53589	4.33325	3.39441	3.76719	3.13144	3.64964	3.87579	3.99092	3.7013	3.4523	3.34957	3.55854	3.11953	3.88277	3.11439	3.11295	3.00321	3.18893	3.51174	3.71851	3.56637	3.31059	4.61624	4.62856	4.54485	5.27687	4.62852	4.56036	4.54338	4.30978	4.38053	4.72355	5.20268
wavelet-HHL	glcm	ClusterShade	0.32186	0.73073	0.01378	-0.14613	0.00389	0.04884	-0.0041	0.06628	0.05065	0.92939	1.26417	0.0014	0.0079	-0.00792	0.0203	0.04655	-0.00824	0.01284	0.07217	0.02873	0.01943	-0.02906	-0.03755	0.01463	0.02862	0.00482	0.0533	-0.08104	0.03025	0.09194	0.08213	-0.00079	0.01307	0.02712	-0.01155	0.02062	-0.0208	-0.0498	0.05363	0.42897	0.05924	0.19089	0.05014	-0.06449	0.01875	0.0154	-0.45164
wavelet-HHL	glcm	MaximumProbability	0.13756	0.13425	0.14541	0.09255	0.14182	0.15391	0.14889	0.13844	0.10999	0.12064	0.14919	0.14158	0.1733	0.16663	0.18314	0.11741	0.19231	0.16391	0.21622	0.17114	0.15309	0.14443	0.17185	0.19045	0.20218	0.18414	0.21975	0.1505	0.21847	0.22155	0.22898	0.21462	0.18425	0.16701	0.18629	0.20499	0.10402	0.10345	0.10743	0.06853	0.10185	0.10638	0.10626	0.12243	0.11672	0.09589	0.0733
wavelet-HHL	glcm	Idmn	0.99354	0.99291	0.9807	0.97756	0.98001	0.98238	0.98095	0.97976	0.98061	0.9928	0.99237	0.98026	0.99507	0.99477	0.99007	0.97611	0.98719	0.98348	0.99249	0.98471	0.97821	0.98072	0.99494	0.98374	0.99499	0.99419	0.98938	0.97831	0.987	0.98713	0.98798	0.98625	0.97868	0.98391	0.99409	0.98512	0.99049	0.9904	0.98317	0.9725	0.98216	0.97239	0.97691	0.97639	0.97916	0.97385	0.98581
wavelet-HHL	glcm	JointEnergy	0.08127	0.07837	0.08806	0.05126	0.08517	0.09537	0.09042	0.081	0.0615	0.06929	0.08809	0.08585	0.11287	0.10704	0.12183	0.06838	0.13189	0.10323	0.15784	0.11074	0.09507	0.08807	0.11255	0.1306	0.13896	0.12092	0.15868	0.09276	0.15873	0.15955	0.16997	0.15171	0.12153	0.10529	0.12296	0.14056	0.05814	0.05765	0.0607	0.03588	0.05687	0.05977	0.06024	0.07132	0.06717	0.05275	0.03884
wavelet-HHL	glcm	Contrast	2.40491	2.66764	2.06296	3.47937	2.14237	1.87114	2.03697	2.16118	2.98405	2.6774	2.93913	2.11308	1.62746	1.7276	1.48116	2.58247	1.33825	1.74763	1.1117	1.60983	1.89893	2.05985	1.67274	1.39705	1.30755	1.52143	1.1025	1.88572	1.10186	1.09119	1.01591	1.16891	1.46538	1.69853	1.55056	1.26962	3.18696	3.21896	3.01669	5.1012	3.20583	3.03127	3.02765	2.56373	2.70671	3.45323	4.83928
wavelet-HHL	glcm	DifferenceEntropy	1.90683	1.95458	1.8273	2.12442	1.84894	1.77462	1.8165	1.84762	2.03392	1.96484	1.96781	1.83813	1.69393	1.72717	1.64042	1.95477	1.58136	1.73175	1.47752	1.68131	1.77268	1.81821	1.7119	1.61003	1.56738	1.64966	1.47295	1.77073	1.47298	1.46939	1.42391	1.50016	1.6253	1.70705	1.66003	1.54775	2.07844	2.08338	2.04791	2.36179	2.0816	2.05401	2.04592	1.95097	1.97783	2.12199	2.33297
wavelet-HHL	glcm	InverseVariance	0.48328	0.4786	0.49099	0.44962	0.48818	0.49709	0.49177	0.48951	0.46297	0.47282	0.48018	0.48964	0.50125	0.49783	0.50581	0.47605	0.51088	0.49867	0.51277	0.50396	0.49325	0.48936	0.50017	0.50614	0.50801	0.50348	0.51227	0.4963	0.51282	0.51116	0.51462	0.51214	0.50675	0.49958	0.50172	0.50935	0.45842	0.4574	0.46335	0.41042	0.45702	0.46179	0.46278	0.47852	0.47147	0.44908	0.41636
wavelet-HHL	glcm	DifferenceVariance	1.07778	1.24552	0.88554	1.3761	0.91621	0.81039	0.87906	0.89415	1.21953	1.12889	1.55426	0.90268	0.72905	0.77025	0.66505	1.05454	0.59999	0.76086	0.51986	0.70101	0.80989	0.87367	0.76501	0.64197	0.60331	0.6861	0.51349	0.79854	0.51226	0.51116	0.47541	0.53633	0.64435	0.73097	0.71871	0.57639	1.31562	1.32745	1.24553	2.00529	1.3078	1.24685	1.24214	1.07514	1.11453	1.38277	1.9537
wavelet-HHL	glcm	Idn	0.94611	0.94456	0.90983	0.90053	0.90824	0.91367	0.91069	0.90666	0.90812	0.94218	0.94574	0.90881	0.95263	0.95124	0.93465	0.89865	0.92661	0.91659	0.94357	0.91958	0.90491	0.90973	0.95238	0.919	0.95298	0.94915	0.93387	0.90463	0.92741	0.92797	0.93027	0.92531	0.90722	0.91753	0.94929	0.92221	0.93368	0.93338	0.91382	0.89051	0.91122	0.89194	0.90041	0.90012	0.90527	0.89391	0.91955
wavelet-HHL	glcm	Idm	0.54783	0.54213	0.56071	0.47418	0.55508	0.57442	0.56449	0.54706	0.50301	0.52295	0.55856	0.55705	0.60046	0.5921	0.61274	0.51929	0.62511	0.58577	0.6557	0.5968	0.57199	0.56005	0.6002	0.62453	0.63442	0.61141	0.6566	0.57003	0.65612	0.65864	0.66745	0.64791	0.61182	0.58906	0.61382	0.63597	0.49458	0.49324	0.50141	0.42183	0.49132	0.49938	0.50006	0.52618	0.51694	0.47841	0.43375
wavelet-HHL	glcm	Correlation	-0.03541	-0.03513	-0.03615	-0.03675	-0.03666	-0.03329	-0.03705	-0.03571	-0.03631	-0.0275	-0.04905	-0.03489	-0.03646	-0.03598	-0.03667	-0.03819	-0.03698	-0.03889	-0.03062	-0.03795	-0.03955	-0.03876	-0.03242	-0.03478	-0.03264	-0.03337	-0.03178	-0.03331	-0.03682	-0.02671	-0.02947	-0.03391	-0.03495	-0.03516	-0.03553	-0.03194	-0.03871	-0.03877	-0.03791	-0.03506	-0.03747	-0.03639	-0.03616	-0.03936	-0.03934	-0.04082	-0.04507
wavelet-HHL	glcm	Autocorrelation	110.31	110.37	30.2458	42.1811	30.252	30.2421	30.2328	30.2494	42.1296	110.27	110.646	30.2227	90.2205	90.2338	30.2151	30.197	30.2551	30.1713	30.2413	30.1992	20.2162	30.1933	90.2611	20.247	72.2559	72.2498	30.2534	20.1799	20.2478	20.2398	20.3041	30.2335	20.2296	30.1949	72.2831	20.2524	90.1992	90.1932	42.2112	42.1283	42.1775	30.2741	30.1903	30.205	30.1914	42.1509	90.1781
wavelet-HHL	glcm	SumEntropy	2.5689	2.6209	2.47935	2.84724	2.50493	2.41881	2.4639	2.51403	2.73612	2.65553	2.60431	2.49594	2.30795	2.35047	2.24197	2.64035	2.16994	2.35656	2.04263	2.29816	2.41183	2.47092	2.33049	2.20218	2.1512	2.25614	2.03525	2.41835	2.02902	2.03583	1.97791	2.06819	2.23092	2.33514	2.26044	2.13132	2.78285	2.78932	2.74671	3.12025	2.78929	2.75542	2.7484	2.6279	2.66401	2.83465	3.07409
wavelet-HHL	glcm	SumSquares	1.16236	1.29212	0.99559	1.6781	1.03343	0.90567	0.98218	1.04338	1.44015	1.30509	1.41571	1.02104	0.78517	0.83401	0.71434	1.24351	0.6452	0.841	0.53984	0.77549	0.91336	0.99149	0.81156	0.67526	0.63341	0.7366	0.53453	0.91287	0.53169	0.53183	0.49376	0.56525	0.70791	0.82045	0.75064	0.6152	1.53447	1.54993	1.45337	2.465	1.54491	1.46299	1.46149	1.23334	1.30215	1.65885	2.32363
wavelet-HHL	glcm	ClusterProminence	28.1239	44.7606	13.1562	35.5013	14.1864	10.7285	13.0563	13.4774	27.2163	37.0982	76.8156	13.9842	8.69741	9.95535	6.93948	19.2366	5.37955	9.16135	4.57657	7.71352	10.6886	12.8918	10.91	6.4435	6.09613	8.39673	3.97237	10.4931	3.80957	4.04178	3.44361	4.37312	6.46336	8.68548	10.3173	5.15851	32.734	33.6851	28.2413	79.791	31.4137	28.2966	28.7755	20.4461	22.1599	35.263	78.7347
wavelet-HHL	glcm	Imc2	0.34137	0.37046	0.3076	0.35285	0.30608	0.28596	0.33121	0.31391	0.35465	0.35705	0.43601	0.3189	0.28357	0.28531	0.27926	0.29424	0.26978	0.29127	0.26189	0.28802	0.30355	0.3123	0.27214	0.27041	0.30182	0.31545	0.28085	0.32091	0.27037	0.28244	0.27979	0.30936	0.31572	0.33328	0.31367	0.31205	0.3235	0.32395	0.3231	0.39203	0.338	0.31415	0.33677	0.31486	0.33076	0.35107	0.30391
wavelet-HHL	glcm	Imc1	-0.04233	-0.04747	-0.03754	-0.03974	-0.03796	-0.03314	-0.04255	-0.03775	-0.04331	-0.04548	-0.06061	-0.04026	-0.03854	-0.03958	-0.03766	-0.03384	-0.03756	-0.03892	-0.03741	-0.041	-0.04348	-0.04338	-0.03713	-0.03731	-0.04313	-0.0453	-0.04019	-0.0399	-0.03956	-0.03879	-0.04145	-0.0469	-0.04594	-0.04676	-0.04616	-0.04595	-0.03838	-0.03907	-0.03673	-0.04191	-0.03837	-0.03417	-0.03992	-0.03758	-0.0415	-0.04105	-0.03744
wavelet-HHL	glcm	DifferenceAverage	1.13429	1.1737	1.06884	1.42579	1.09049	1.01632	1.05807	1.10847	1.30403	1.22141	1.15935	1.08264	0.93345	0.96317	0.88991	1.21907	0.84652	0.97785	0.75789	0.93769	1.02501	1.06965	0.93981	0.85641	0.82513	0.89773	0.75527	1.02674	0.75602	0.74999	0.72293	0.7806	0.88942	0.9649	0.89662	0.81708	1.34572	1.35243	1.31069	1.72987	1.35557	1.31727	1.31431	1.20202	1.24003	1.41382	1.67157
wavelet-HHL	glcm	Id	0.58698	0.5824	0.59719	0.52902	0.5928	0.60795	0.60016	0.58628	0.55184	0.56755	0.59498	0.59429	0.62877	0.62223	0.63842	0.56451	0.64808	0.6171	0.67266	0.62567	0.60634	0.59685	0.62855	0.64791	0.6558	0.6375	0.67343	0.60453	0.67301	0.67519	0.682	0.66641	0.63765	0.61975	0.63951	0.65699	0.54511	0.54407	0.55046	0.48738	0.54259	0.54896	0.54945	0.56977	0.56277	0.53249	0.49696
wavelet-HHL	glcm	ClusterTendency	2.24452	2.50086	1.91942	3.23304	1.99134	1.75152	1.89174	2.01234	2.77656	2.54296	2.7237	1.97106	1.5132	1.60844	1.37622	2.39158	1.24253	1.61636	1.04765	1.49212	1.75453	1.90611	1.57348	1.30398	1.22609	1.42496	1.03561	1.76574	1.0249	1.03614	0.95913	1.09208	1.36625	1.58328	1.45199	1.19117	2.95091	2.98075	2.79681	4.75881	2.97382	2.82069	2.8183	2.36961	2.50188	3.18218	4.45525
wavelet-HHL	firstorder	InterquartileRange	32.4371	33.2665	31.0292	41.9369	31.624	29.8284	30.6279	32.8583	38.1853	35.9748	30.9359	31.1218	26.6996	27.5587	25.5356	35.9631	24.4243	28.4035	21.671	27.4504	30.0075	31.4426	26.915	24.2465	23.5827	26.0861	21.5441	30.8346	21.5656	21.4381	20.6895	22.2807	26.3205	28.4411	25.8356	23.8449	39.3021	39.5314	38.2561	50.4244	39.6011	38.7276	38.6541	35.481	36.4624	41.4038	49.5429
wavelet-HHL	firstorder	Skewness	0.03173	0.06121	0.00448	-0.02984	0.0009	0.01444	-0.00037	0.02023	0.00866	0.21589	0.02113	0.00806	0.00633	0.0013	0.01339	1e-05	-0.01034	0.00135	0.09023	0.01451	0.01553	-0.01885	-0.00455	0.01627	0.01615	-9e-05	0.04912	-0.03046	0.02934	0.08557	0.08388	-0.00281	0.00873	0.01758	-0.01731	0.01757	-0.00784	-0.01826	0.01721	0.10953	0.01992	0.04157	0.01735	-0.01857	0.00315	-0.01075	-0.06126
wavelet-HHL	firstorder	Uniformity	0.27336	0.26549	0.28714	0.21902	0.28232	0.29693	0.28976	0.27736	0.23959	0.25302	0.27541	0.28439	0.32508	0.31559	0.33941	0.25521	0.35491	0.31225	0.3831	0.32292	0.29793	0.28664	0.32052	0.3488	0.35809	0.33269	0.3846	0.2941	0.38522	0.38425	0.39675	0.37673	0.33627	0.31163	0.33198	0.35934	0.23154	0.23031	0.23756	0.18204	0.22977	0.23466	0.23478	0.25709	0.24984	0.22068	0.18584
wavelet-HHL	firstorder	Median	-0.13936	-0.20971	-0.09873	0.03838	-0.10089	-0.00686	-0.11404	-0.41347	-0.30557	0.08411	-0.40683	-0.10582	-0.04823	-0.04189	-0.05759	0.07862	0.03716	-0.12268	-0.05042	-0.09857	-0.0571	-0.04535	-0.09251	0.00787	-0.08541	-0.06769	-0.10022	-0.09172	-0.12854	-0.15197	0.01904	-0.03241	0.0471	0.02076	-0.14763	-0.07853	-0.08772	-0.08214	-0.09069	-0.48475	-0.1836	-0.02401	-0.10928	0.05206	0.02589	-0.23874	-0.83767
wavelet-HHL	firstorder	Energy	3.08068e+08	1.54005e+08	1.30449e+08	2.35545e+07	6.28202e+07	2.93421e+07	2.95247e+07	8.72478e+06	2.68856e+07	3.43562e+07	6.54314e+07	2.73319e+07	3.25055e+08	167998177	1.42846e+08	1.41674e+07	3.18157e+07	5.26505e+07	2.35893e+07	3.47863e+07	4.49843e+07	3.95289e+07	4.33933e+07	4.00916e+07	2.0913e+08	1.12217e+08	9.03541e+07	6.5326e+06	3.0173e+07	3.28826e+07	9.79441e+06	1.75041e+07	1.71756e+07	2.82828e+07	4.96476e+07	1.71109e+07	4.06937e+08	3.0562e+08	9.49669e+07	6.34899e+06	3.99971e+07	2.0876e+07	1.56572e+07	1.84366e+07	1.1605e+08	1.67692e+07	5.09523e+07
wavelet-HHL	firstorder	RobustMeanAbsoluteDeviation	13.5201	13.8694	12.9017	17.4784	13.1352	12.4176	12.7544	13.6549	15.8184	14.9153	13.0473	12.9695	11.1153	11.4788	10.6141	14.8904	10.159	11.7904	9.00921	11.3858	12.4584	13.0303	11.2218	10.0954	9.81732	10.8534	8.94792	12.7066	8.94987	8.92153	8.56488	9.25185	10.8769	11.8365	10.7939	9.88678	16.3468	16.4405	15.9213	21.0558	16.5268	16.1573	16.098	14.6456	15.1324	17.2678	20.543
wavelet-HHL	firstorder	MeanAbsoluteDeviation	20.1055	21.0378	18.7984	25.0813	19.1766	18.053	18.6389	19.4673	22.8918	21.7341	21.2028	18.8956	16.3531	16.9201	15.5273	21.3522	14.7397	17.1152	13.2894	16.4388	18.014	18.8407	16.7148	14.9729	14.5292	15.9562	13.18	18.218	13.146	13.1931	12.635	13.5637	15.7014	17.0927	16.1134	14.4551	23.7927	23.9304	23.1219	30.552	23.9569	23.433	23.3302	21.2546	21.8567	24.9406	29.9927
wavelet-HHL	firstorder	TotalEnergy	1167236267	5.83508e+08	494256007	8.92454e+07	2.38019e+08	111173762	1.11866e+08	3.30572e+07	1.01867e+08	1.30172e+08	2.47912e+08	1.03558e+08	8.04252e+08	4.15662e+08	3.53429e+08	3.5053e+07	7.87185e+07	1.30268e+08	5.83646e+07	8.60684e+07	1.113e+08	9.78026e+07	1.07364e+08	9.91949e+07	8.34482e+08	4.47775e+08	3.60537e+08	2.60668e+07	1.20398e+08	131210218	3.90823e+07	6.9846e+07	6.85352e+07	1.12856e+08	1.98107e+08	6.82769e+07	1431826845	1075339065	3.34145e+08	2.23392e+07	1.40732e+08	7.34531e+07	5.50907e+07	6.487e+07	408326148	5.90034e+07	1.79278e+08
wavelet-HHL	firstorder	Maximum	216.002	216.002	115.71	137.764	111.958	103.394	115.71	104.481	130.762	210.971	216.002	120.465	209.949	209.949	169.679	120.174	100.786	103.169	169.679	102.029	119.866	124.961	209.949	119.227	183.922	183.922	106.568	101.294	105.964	102.219	106.568	93.1057	93.2357	120.497	183.922	114.585	221.147	221.147	161.513	168.039	161.513	124.529	136.937	117.492	133.579	122.209	221.147
wavelet-HHL	firstorder	RootMeanSquared	26.312	28.2426	23.9127	31.5222	24.4216	22.9339	23.7589	24.3889	28.9555	28.1095	30.522	24.0406	20.9853	21.741	19.8371	26.8758	18.7102	21.7215	17.1713	20.7856	22.7874	23.8594	21.7305	19.3154	18.7739	20.5427	16.9389	22.9461	16.8523	17.0053	16.2899	17.3661	19.8437	21.6089	21.0944	18.4709	30.2985	30.4805	29.3694	38.7466	30.3808	29.7135	29.6401	26.9959	27.6271	31.4956	38.3458
wavelet-HHL	firstorder	90Percentile	31.7491	32.6851	30.1403	40.2112	30.6212	29.0304	29.9312	31.5862	36.447	34.209	31.689	30.0747	26.1044	27.0384	24.772	33.8515	23.6126	27.2493	21.2086	26.2771	28.8885	30.232	26.3625	23.914	23.1281	25.3404	21.027	29.1245	20.9631	21.104	20.1327	21.5296	25.0784	27.3525	25.2921	23.153	37.9206	38.0885	37.1087	49.1495	38.3261	38.3033	36.9149	33.9129	34.856	40.2759	46.7831
wavelet-HHL	firstorder	Minimum	-240.034	-240.034	-117.149	-131.728	-117.149	-108.81	-114.401	-105.64	-129.142	-231.465	-240.034	-103.784	-207.304	-207.304	-108.39	-111.328	-106.31	-105.137	-108.39	-100.448	-99.5215	-118.53	-207.304	-97.0837	-176.572	-176.572	-110.723	-98.0349	-85.6118	-92.5429	-85.594	-110.723	-89.0575	-113.274	-176.572	-93.2485	-207.473	-207.473	-149.341	-128.583	-149.341	-121.6	-124.465	-111.214	-123.081	-133.859	-207.473
wavelet-HHL	firstorder	Entropy	2.14691	2.21592	2.04339	2.41756	2.07015	1.99121	2.03306	2.07236	2.30342	2.23248	2.23524	2.05471	1.87057	1.91661	1.7994	2.19831	1.72461	1.91746	1.61467	1.86283	1.98183	2.04073	1.90846	1.76638	1.72666	1.83874	1.60486	1.99205	1.60004	1.60829	1.55469	1.63644	1.80293	1.91297	1.86022	1.71049	2.35957	2.36763	2.3177	2.70394	2.36336	2.33104	2.33284	2.2049	2.23768	2.41442	2.68171
wavelet-HHL	firstorder	Range	456.036	456.036	232.859	269.492	229.107	212.204	230.111	210.121	259.903	442.436	456.036	224.249	417.252	417.252	278.069	231.502	207.096	208.306	278.069	202.477	219.387	243.491	417.252	216.31	360.494	360.494	217.291	199.329	191.576	194.762	192.162	203.829	182.293	233.771	360.494	207.834	428.62	428.62	310.853	296.622	310.853	246.129	261.402	228.706	256.66	256.068	428.62
wavelet-HHL	firstorder	Variance	692.319	797.644	571.814	993.614	596.406	525.96	564.483	594.811	838.4	790.126	931.589	577.947	440.383	472.671	393.51	722.309	350.072	471.815	294.854	432.037	519.263	569.269	472.19	373.083	352.461	421.997	286.926	526.471	283.998	289.175	265.352	301.582	393.773	466.943	444.947	341.173	917.983	929.041	862.554	1501.27	922.975	882.864	878.455	728.776	763.252	991.938	1469.6
wavelet-HHL	firstorder	10Percentile	-31.7552	-32.6924	-30.1078	-40.9757	-30.8	-28.8072	-29.7761	-30.8359	-36.777	-34.28	-31.2055	-30.5199	-26.1154	-27.0517	-24.7869	-34.1895	-23.4689	-27.4188	-21.0464	-26.3382	-28.8114	-30.1251	-26.6954	-23.7578	-23.0545	-25.3586	-20.8407	-29.5649	-20.9213	-20.7585	-19.8066	-21.5802	-25.0786	-27.4276	-25.4205	-23.0647	-38.1611	-38.3777	-37.1344	-48.7535	-38.8548	-37.4639	-37.3841	-33.8433	-35.0535	-40.0782	-48.5204
wavelet-HHL	firstorder	Kurtosis	5.42827	6.83218	3.31358	3.03843	3.32979	3.27886	3.356	3.04668	3.23352	5.76043	9.14947	3.30493	3.67624	3.71608	3.53624	3.1583	3.35981	3.29281	4.46502	3.2266	3.1991	3.27167	4.46026	3.69988	4.11557	4.15738	3.6902	3.13363	3.60223	3.74332	3.89096	3.61478	3.21121	3.21102	5.07767	3.52357	3.49143	3.52594	3.31752	3.29035	3.2837	3.19613	3.38738	3.35047	3.20808	3.11463	3.66168
wavelet-HHL	firstorder	Mean	-0.02172	0.01044	-0.03233	-0.19388	-0.08613	0.0778	-0.0254	-0.07685	-0.14165	0.12843	0.06469	-0.07547	-0.03414	-0.03975	-0.03183	0.04159	0.03031	-0.1013	0.03435	-0.07154	-0.01998	-0.02026	-0.15861	0.03335	-0.02648	-0.07584	0.02285	-0.23232	-0.04385	0.08204	0.08399	-0.00991	0.02629	-0.02833	-0.16609	-0.02127	-0.12519	-0.14239	-0.07292	-0.16063	-0.14217	0.16483	-0.27988	-0.03071	-0.03696	-0.17683	-0.89323
wavelet-HHL	glrlm	ShortRunLowGrayLevelEmphasis	0.0076	0.00774	0.03065	0.02421	0.03129	0.03024	0.03064	0.0317	0.02306	0.00788	0.0079	0.03098	0.00868	0.00879	0.02766	0.03322	0.02758	0.02921	0.02586	0.02847	0.04876	0.03078	0.00889	0.044	0.01045	0.01082	0.0255	0.05065	0.04084	0.04026	0.03963	0.02607	0.04429	0.02892	0.01097	0.04252	0.00987	0.00986	0.02311	0.02838	0.02374	0.03558	0.0363	0.03368	0.03334	0.02421	0.01098
wavelet-HHL	glrlm	GrayLevelVariance	1.42163	1.63447	1.18378	1.87489	1.21584	1.09872	1.16582	1.18224	1.62511	1.55571	1.94159	1.18676	0.96572	1.02596	0.87411	1.4036	0.77192	1.00367	0.6917	0.93511	1.08836	1.16998	1.02808	0.84027	0.81015	0.93878	0.67958	1.07947	0.66284	0.68182	0.62913	0.70285	0.87002	0.99752	0.98747	0.77596	1.78105	1.80605	1.66368	2.71081	1.74567	1.66312	1.68329	1.43259	1.51068	1.85925	2.70428
wavelet-HHL	glrlm	LowGrayLevelRunEmphasis	0.0095	0.00962	0.03805	0.02803	0.03829	0.0375	0.03799	0.03784	0.02723	0.00954	0.00985	0.03806	0.01146	0.01149	0.03648	0.03918	0.03601	0.03712	0.03563	0.03672	0.06062	0.03806	0.01153	0.05759	0.01434	0.01444	0.03555	0.06124	0.05537	0.05538	0.05475	0.03575	0.05761	0.03696	0.01452	0.0566	0.01185	0.01187	0.02728	0.03138	0.02756	0.04085	0.04195	0.0398	0.04005	0.02791	0.01255
wavelet-HHL	glrlm	GrayLevelNonUniformityNormalized	0.24449	0.23648	0.25771	0.20366	0.25502	0.26708	0.26038	0.25549	0.22057	0.23163	0.24081	0.25746	0.28783	0.27956	0.30133	0.23545	0.31998	0.27944	0.34296	0.28859	0.26734	0.2588	0.28409	0.30997	0.3167	0.29354	0.34354	0.2678	0.34732	0.34371	0.3583	0.33723	0.29923	0.27883	0.29247	0.32003	0.21174	0.21032	0.21835	0.17277	0.21317	0.21822	0.21766	0.23553	0.22751	0.20567	0.17369
wavelet-HHL	glrlm	RunVariance	0.59985	0.59686	0.61775	0.34877	0.55993	0.59805	0.61317	0.46692	0.42084	0.48149	0.63667	0.56717	0.83201	0.79773	0.86912	0.41622	0.75903	0.71004	1.0544	0.75062	0.67444	0.62276	0.77471	0.89281	1.01626	0.90727	1.10573	0.53272	0.98047	1.07216	1.06127	0.99828	0.82618	0.72296	0.90807	0.95749	0.44903	0.46059	0.4102	0.2307	0.35138	0.33593	0.37238	0.42935	0.5009	0.33195	0.31192
wavelet-HHL	glrlm	GrayLevelNonUniformity	79628.5	33507.4	42721.9	3873.07	19942.1	10892.8	9915.19	2894.98	5543.93	7718.72	12263.1	8995.4	145325	68706.2	73948.2	3608.89	20193.7	22109.9	17715	16209.3	16646.1	13168.2	18204.1	22416.3	122501	52506.5	68685.6	2477.88	24153.1	24971.9	8470.69	12723.3	8892.54	11911.1	22129.9	10644.6	72495.3	53209.2	18823.8	622.845	7422.78	4182.6	3092.72	4624.97	26159.4	2817.83	4938.85
wavelet-HHL	glrlm	LongRunEmphasis	2.51888	2.50654	2.56791	1.92793	2.43496	2.52358	2.56482	2.19668	2.09676	2.24398	2.59754	2.4593	3.07501	2.99221	3.1724	2.09051	2.96325	2.79135	3.64204	2.90888	2.71294	2.58431	2.92962	3.23138	3.52065	3.25333	3.75664	2.38304	3.49392	3.68286	3.6879	3.52668	3.09746	2.84141	3.23651	3.39326	2.15978	2.18744	2.07176	1.62352	1.93513	1.89375	1.98019	2.12445	2.29377	1.88586	1.82203
wavelet-HHL	glrlm	ShortRunHighGrayLevelEmphasis	88.9194	89.4638	24.9339	37.4759	25.2764	25.0236	24.9306	26.1751	36.6684	92.0984	89.1209	25.1903	68.7988	69.4702	23.2916	26.5162	23.5171	24.2501	22.2496	23.8835	16.8023	25.0328	69.8183	15.781	53.023	54.4623	22.0134	17.149	15.164	15.0639	14.9614	22.3428	15.9264	24.1666	54.7817	15.5521	76.1649	75.933	36.7636	40.176	37.417	27.5132	27.0041	26.345	25.962	37.81	79.7663
wavelet-HHL	glrlm	RunLengthNonUniformity	194685	85279.7	97810.3	13029	47591.6	24231.2	22563.5	7370.84	16660	21361.9	30113.3	21166.8	272750	135253	129884	10095.4	34447.4	45019.7	25478.4	31145.6	36281.4	30565.5	35752.8	38108.8	194527	94413.3	96410.7	5676.46	34926.9	35338.2	11511.2	18760.8	15890.7	24149.3	40541.5	17136	221866	162956	56908.8	2724.04	23896.3	13340.1	9648.68	12771	72097.8	9533.86	20282
wavelet-HHL	glrlm	ShortRunEmphasis	0.7948	0.79733	0.78951	0.8495	0.80099	0.79243	0.79044	0.82661	0.83472	0.82071	0.79033	0.79897	0.75316	0.76012	0.74496	0.83322	0.75491	0.77326	0.71499	0.76257	0.78119	0.79318	0.7656	0.74236	0.72387	0.74283	0.70694	0.80407	0.72128	0.71068	0.70887	0.71792	0.74824	0.76938	0.74794	0.73247	0.82708	0.82456	0.83471	0.88851	0.84922	0.85475	0.84499	0.82846	0.81337	0.85486	0.86495
wavelet-HHL	glrlm	LongRunHighGrayLevelEmphasis	279.836	278.685	79.5824	84.086	75.5556	78.1205	79.4472	68.0446	90.747	249.926	288.992	76.2229	279.224	271.873	97.5656	65.2366	91.1433	86.0444	111.583	89.599	56.781	80.0903	266.087	67.1176	255.848	236.77	114.983	49.9154	72.0468	75.8146	76.2051	108.096	64.3606	87.7482	235.586	70.1837	197.433	199.97	89.8905	71.9009	84.0775	59.6198	62.2334	66.3694	71.697	82.1961	167.316
wavelet-HHL	glrlm	RunPercentage	0.73229	0.73431	0.72698	0.80256	0.74249	0.73119	0.72835	0.77241	0.78404	0.76675	0.72525	0.73918	0.68402	0.69163	0.67586	0.78158	0.6936	0.70907	0.64473	0.69768	0.71904	0.73306	0.69718	0.67253	0.65153	0.67262	0.63422	0.7461	0.6537	0.63828	0.63947	0.64939	0.68135	0.70555	0.6779	0.66268	0.77285	0.76959	0.78332	0.85267	0.80363	0.81039	0.79749	0.77637	0.75678	0.81075	0.82104
wavelet-HHL	glrlm	LongRunLowGrayLevelEmphasis	0.0235	0.02356	0.09262	0.05138	0.08831	0.09031	0.09246	0.07998	0.05473	0.02107	0.02469	0.08906	0.03476	0.03387	0.11111	0.0778	0.10315	0.0991	0.12588	0.10257	0.15204	0.09338	0.03319	0.17396	0.04977	0.04615	0.1298	0.13491	0.18487	0.1951	0.19356	0.12212	0.16754	0.1006	0.04599	0.1816	0.02503	0.02537	0.05405	0.04788	0.05105	0.07293	0.07711	0.07942	0.08599	0.05028	0.02208
wavelet-HHL	glrlm	RunEntropy	3.34911	3.41691	3.25702	3.33738	3.22626	3.18828	3.24235	3.10655	3.29799	3.29383	3.4928	3.22119	3.25458	3.27135	3.21325	3.20083	3.06925	3.19979	3.15396	3.18628	3.2226	3.22964	3.24855	3.19828	3.23975	3.26692	3.18291	3.12532	3.10293	3.17101	3.11353	3.15313	3.18755	3.20327	3.27659	3.17623	3.39892	3.41896	3.31681	3.42915	3.28307	3.22399	3.27551	3.23113	3.33333	3.304	3.53555
wavelet-HHL	glrlm	HighGrayLevelRunEmphasis	111.67	111.93	31.4234	43.9959	31.4171	31.4096	31.3943	31.505	43.7732	112.002	112.335	31.3895	91.1892	91.2394	31.1126	31.6744	31.035	31.2099	30.9674	31.1669	21.345	31.4056	91.0967	21.1099	73.0729	73.1509	30.9723	21.2227	20.8986	21.0094	20.9587	30.9717	21.1356	31.2517	73.1003	21.0647	91.9172	91.918	43.8792	44.9874	43.9135	32.0234	31.8185	31.6567	31.7462	44.0655	92.1245
wavelet-HHL	glrlm	RunLengthNonUniformityNormalized	0.59174	0.59566	0.58392	0.68033	0.60207	0.58833	0.58575	0.64363	0.65626	0.63367	0.58515	0.59905	0.53273	0.54258	0.52176	0.65318	0.53726	0.56141	0.48461	0.54648	0.5739	0.59184	0.55043	0.51902	0.49457	0.51924	0.47393	0.60697	0.4932	0.47841	0.4777	0.48831	0.52649	0.55655	0.52678	0.5062	0.64257	0.6385	0.65514	0.75146	0.68063	0.69041	0.67337	0.6451	0.62085	0.69032	0.70811
wavelet-HHL	glszm	GrayLevelVariance	5.78752	6.71758	4.602	6.21554	4.48912	3.97261	4.38899	3.57562	5.73152	5.91656	7.85479	4.38018	3.82422	4.01206	3.43213	4.80276	2.96037	3.74605	2.85617	3.52018	3.99089	4.31428	3.9689	3.27144	3.26216	3.70306	2.78922	3.6395	2.68575	2.79206	2.64318	2.86927	3.2246	3.63603	3.87621	2.94909	6.77458	7.00161	5.97151	7.11611	5.72554	5.17789	5.60774	5.04592	5.96362	6.10845	8.32883
wavelet-HHL	glszm	ZoneVariance	2.36123e+06	935285	1.34549e+06	59450.5	512798	282069	294871	44971.2	103549	182307	296750	253708	5.82125e+06	2.58317e+06	3.11099e+06	66032.1	700868	740649	761963	603751	529699	372725	577535	865144	5.48736e+06	2.14553e+06	3.21653e+06	56963.9	999209	1.09891e+06	371680	567731	346997	404414	776902	428948	1.61985e+06	1.26237e+06	351512	3933.36	101509	46762.5	42631	84265.6	730667	38342.5	57412
wavelet-HHL	glszm	GrayLevelNonUniformityNormalized	0.19217	0.17296	0.21516	0.18952	0.20694	0.22674	0.21475	0.19445	0.18775	0.19265	0.14874	0.2067	0.25719	0.24176	0.29109	0.18416	0.34905	0.25151	0.38111	0.2733	0.23337	0.20981	0.25173	0.30072	0.32094	0.27468	0.38176	0.22236	0.38627	0.37838	0.3977	0.36828	0.30516	0.25591	0.27085	0.32827	0.19907	0.20558	0.18774	0.12443	0.17737	0.17149	0.16681	0.18503	0.21649	0.17931	0.15423
wavelet-HHL	glszm	SizeZoneNonUniformityNormalized	0.34998	0.34706	0.35058	0.37273	0.3352	0.32551	0.34985	0.32205	0.3596	0.33919	0.32698	0.34373	0.31215	0.30756	0.3094	0.40771	0.28519	0.32108	0.27353	0.30354	0.29906	0.30383	0.29282	0.29504	0.27831	0.26799	0.28421	0.3231	0.2751	0.30741	0.28158	0.27366	0.26809	0.28491	0.25197	0.26254	0.36413	0.35839	0.38268	0.34312	0.36078	0.35672	0.35979	0.374	0.35746	0.36491	0.36192
wavelet-HHL	glszm	SizeZoneNonUniformity	7540.63	3456.05	3643.62	688.798	1873.07	961.232	872.185	331.07	768.83	802.872	1382.13	796.078	9036.97	4485.42	4257.99	543.483	1143.89	1571.05	860.237	986.818	1154.66	1011.44	1285.2	1315.58	6168.15	2779.3	3294.3	229.076	1165.62	1358.43	400.972	595.751	467.01	740.773	1267.17	531.381	9599.64	6712.32	2839.49	196.606	1293.39	758.376	509.099	635.792	2683.82	507.591	1212.06
wavelet-HHL	glszm	GrayLevelNonUniformity	4140.51	1722.35	2236.16	350.238	1156.4	669.566	535.38	199.893	401.404	455.994	628.728	478.715	7445.8	3525.79	4005.92	245.491	1400.06	1230.66	1198.59	888.5	901.032	698.441	1104.84	1340.9	7113.04	2848.75	4424.96	157.652	1636.63	1672.06	566.32	801.736	531.59	665.355	1362.13	664.422	5248.09	3850.39	1393.03	71.3002	635.872	364.595	236.036	314.544	1625.41	249.423	516.533
wavelet-HHL	glszm	LargeAreaEmphasis	2.36165e+06	935661	1.34597e+06	59615.1	513153	282425	295311	45174.8	103774	182645	297026	254125	5.8219e+06	2.58376e+06	3.11168e+06	66248.6	701382	741169	762610	604365	530203	373160	577973	865724	5.48808e+06	2.14619e+06	3.21726e+06	57270.1	999838	1.09957e+06	372352	568442	347624	404957	777395	429562	1.62013e+06	1.26268e+06	351732	3987.83	101656	46886.1	42789.6	84487.1	731077	38490.2	57519.1
wavelet-HHL	glszm	SmallAreaHighGrayLevelEmphasis	70.3078	71.0429	21.0424	30.0658	20.4252	20.1345	20.734	19.2902	29.4887	71.1442	69.0494	21.3796	53.6417	53.4054	19.0716	23.4938	17.6511	19.3701	17.9825	19.2498	13.847	19.8196	52.2418	12.9307	40.1171	39.6412	17.7225	13.6073	12.1244	12.9849	12.0277	17.1909	12.6701	19.149	37.5495	12.1205	59.984	59.3261	31.1056	31.9871	30.0073	22.2619	22.8539	22.5365	22.4768	29.3417	58.2341
wavelet-HHL	glszm	ZonePercentage	0.04842	0.05158	0.04556	0.07796	0.05305	0.05293	0.04766	0.07008	0.06667	0.05444	0.06018	0.04897	0.03922	0.04103	0.03791	0.06796	0.04413	0.04385	0.03931	0.04038	0.04457	0.04794	0.04776	0.04149	0.03735	0.039	0.03681	0.05715	0.03988	0.03886	0.03858	0.03751	0.03994	0.04293	0.04507	0.04036	0.05947	0.05693	0.06739	0.13549	0.08273	0.08991	0.0794	0.0672	0.04938	0.08228	0.09665
wavelet-HHL	glszm	LargeAreaLowGrayLevelEmphasis	21659.4	8605.7	46043.5	1468.24	17555.3	9576.54	10053.4	1545.81	2551.57	1684.94	2731.42	8774.71	65132.5	28914.7	105701	2297.82	23767.6	25206.9	25883.3	20536.4	27359.4	12710.8	6459	44409.8	76857	30034.8	109359	2962.58	51412	56693.5	19110.9	19290.2	17801.4	13706.4	10889.1	22081.3	18319.2	14283.1	8663.17	100.656	2485.99	1616.23	1453.49	2909.17	25493.5	933.659	653.435
wavelet-HHL	glszm	LargeAreaHighGrayLevelEmphasis	2.6116e+08	1.0326e+08	4.12297e+07	2.56792e+06	1.56937e+07	8.62698e+06	9.05557e+06	1.38412e+06	4.42285e+06	2.0117e+07	3.26641e+07	7.72766e+06	5.26846e+08	2.33825e+08	9.4885e+07	2.03768e+06	2.13956e+07	2.26172e+07	2.32248e+07	1.84216e+07	1.08764e+07	1.14104e+07	5.23098e+07	1.77436e+07	3.97357e+08	1.55518e+08	9.78312e+07	1.17479e+06	2.04292e+07	2.24058e+07	7.62235e+06	1.73149e+07	7.1363e+06	1.2382e+07	5.62759e+07	8.78144e+06	1.46994e+08	1.14613e+08	1.49951e+07	168903	4.3388e+06	1.41841e+06	1.32713e+06	2.58084e+06	2.24962e+07	1.66294e+06	5.23484e+06
wavelet-HHL	glszm	HighGrayLevelZoneEmphasis	115.808	118.039	34.2292	47.3544	33.9685	34.0088	33.8347	33.4416	47.7811	118.956	119.253	34.9922	93.9866	94.3181	33.5065	35.3796	32.9245	33.2998	33.4798	34.084	24.6638	34.5957	93.8405	23.3633	75.0622	75.5332	32.7528	23.5797	22.7545	22.8237	22.8111	32.7993	23.5832	34.7081	74.2539	23.4042	96.4227	96.3434	48.3179	50.8883	47.8795	36.2352	35.5979	35.0376	36.2634	47.7671	94.3491
wavelet-HHL	glszm	SmallAreaEmphasis	0.60664	0.60285	0.60788	0.63059	0.59158	0.58568	0.608	0.58191	0.61678	0.59482	0.58291	0.59854	0.56773	0.5618	0.56563	0.66044	0.54075	0.5754	0.52761	0.56048	0.55128	0.55751	0.54939	0.5496	0.5338	0.52225	0.54053	0.57856	0.52854	0.56512	0.53583	0.53091	0.5267	0.53907	0.50453	0.51608	0.62056	0.61493	0.63843	0.60351	0.61942	0.61634	0.61578	0.63127	0.61357	0.62278	0.61836
wavelet-HHL	glszm	LowGrayLevelZoneEmphasis	0.01109	0.0117	0.05812	0.04203	0.0578	0.05328	0.05718	0.05136	0.03862	0.01105	0.01283	0.05458	0.01269	0.0128	0.04895	0.05881	0.04662	0.05158	0.04451	0.04862	0.1023	0.05609	0.01303	0.09099	0.01612	0.01654	0.04504	0.10516	0.07769	0.08069	0.07669	0.04654	0.08772	0.04828	0.01721	0.08339	0.01433	0.01455	0.03893	0.04951	0.03866	0.06324	0.07125	0.06422	0.06927	0.04117	0.0167
wavelet-HHL	glszm	ZoneEntropy	4.81016	5.00945	4.53978	4.68861	4.66073	4.70485	4.56004	4.77415	4.72643	4.77327	5.37227	4.57295	4.55628	4.65274	4.41631	4.46686	4.32497	4.5019	4.23592	4.51285	4.70595	4.79643	4.78518	4.47099	4.55225	4.80792	4.22366	4.61005	4.21086	4.12375	4.08354	4.31491	4.61222	4.70256	4.99354	4.57237	4.72257	4.7038	4.67736	5.22567	4.84125	4.91133	4.85901	4.6973	4.52242	4.76745	5.11788
wavelet-HHL	glszm	SmallAreaLowGrayLevelEmphasis	0.00675	0.00702	0.03727	0.02797	0.03639	0.03347	0.03639	0.0325	0.02505	0.00653	0.00741	0.03387	0.00731	0.00729	0.02907	0.04122	0.02706	0.03095	0.0239	0.02883	0.06114	0.03296	0.00732	0.05388	0.00878	0.00888	0.02518	0.06943	0.04284	0.04807	0.04282	0.0264	0.05078	0.02695	0.00906	0.04659	0.00906	0.00913	0.02579	0.03425	0.02516	0.04283	0.0458	0.04355	0.04471	0.0277	0.01077
wavelet-HHL	ngtdm	Coarseness	1e-05	3e-05	2e-05	0.00024	5e-05	0.0001	0.00011	0.00038	0.00018	0.00013	8e-05	0.00012	1e-05	2e-05	1e-05	0.00029	6e-05	5e-05	6e-05	7e-05	6e-05	8e-05	6e-05	5e-05	1e-05	2e-05	2e-05	0.00044	5e-05	4e-05	0.00013	8e-05	0.00012	9e-05	5e-05	0.0001	1e-05	2e-05	5e-05	0.00141	0.00013	0.00024	0.00032	0.00022	4e-05	0.00034	0.00017
wavelet-HHL	ngtdm	Complexity	157.168	161.511	38.2632	69.9472	38.6728	37.2645	38.1046	39.4276	65.2189	167.018	159.675	38.4579	109.386	112.065	51.6468	41.415	32.8364	36.104	46.6692	35.3072	29.9758	38.3179	110.128	26.6902	87.5019	92.9902	30.9329	30.1973	25.0289	24.9064	24.3533	25.4365	20.9468	36.2354	93.2922	26.2434	160.996	161.812	78.8822	94.6935	80.8316	43.6257	54.6751	41.1286	52.8574	57.6436	173.414
wavelet-HHL	ngtdm	Strength	0.00296	0.0066	0.00095	0.01255	0.00203	0.00399	0.00415	0.01442	0.0099	0.0287	0.018	0.00455	0.00156	0.00316	0.00122	0.01023	0.00277	0.00206	0.00613	0.00292	0.00197	0.00311	0.01243	0.00177	0.00168	0.00352	0.00085	0.01371	0.00192	0.0018	0.00566	0.00345	0.00295	0.00378	0.00834	0.00387	0.00221	0.00296	0.00364	0.0785	0.00904	0.00801	0.01412	0.00793	0.00172	0.01416	0.02091
wavelet-HHL	ngtdm	Contrast	0.00631	0.00751	0.01895	0.02778	0.01998	0.01701	0.0186	0.02023	0.02186	0.00759	0.0088	0.01936	0.00444	0.00487	0.00795	0.02591	0.01005	0.01473	0.00556	0.01324	0.021	0.01887	0.00479	0.01362	0.00381	0.00475	0.00797	0.0214	0.00989	0.01	0.00904	0.01062	0.0189	0.01464	0.00502	0.01222	0.01061	0.01079	0.01906	0.04202	0.02091	0.03394	0.02786	0.02628	0.02307	0.03316	0.02317
wavelet-HHL	ngtdm	Busyness	240.398	103.702	547.792	39.8623	253.289	133.108	125.641	35.9043	51.8959	23.7662	37.5368	113.7	518.195	247.488	684.348	48.6359	219.994	266.75	156.249	193.426	295.491	167.003	63.7882	363.661	516.741	226.323	782.883	42.4375	371.64	395.907	129.771	165.195	176.179	145.438	94.7106	171.689	286.752	213.154	159.509	6.76035	63.2507	60.2557	39.169	62.1027	328.164	32.4913	25.68
wavelet-HLH	gldm	GrayLevelVariance	0.56553	0.52606	0.57356	0.80971	0.52699	0.70007	0.51613	0.63059	0.58105	0.50518	0.54719	0.47655	0.47038	0.44211	0.48356	0.73739	0.50507	0.50533	0.45017	0.46218	0.39091	0.39017	0.49478	0.47189	0.45355	0.37685	0.51197	0.61509	0.53218	0.56428	0.38449	0.45355	0.38228	0.33407	0.39083	0.39266	0.85809	0.81352	0.97236	1.34954	0.92646	1.06366	0.80201	1.08563	0.75253	0.86364	0.99241
wavelet-HLH	gldm	HighGrayLevelEmphasis	42.7829	42.7535	20.8014	20.9742	20.751	20.9416	20.7551	20.788	20.8017	12.7269	42.7668	20.7474	72.7005	72.6515	20.7311	21.02	20.7395	20.7544	20.7078	12.7129	12.6186	12.5938	30.7331	72.7195	56.672	56.5756	30.7521	20.8234	20.7673	30.811	20.6228	30.6989	12.6328	12.5469	42.6019	56.5663	73.0929	73.0585	43.1885	31.567	31.1562	43.2249	21.0601	31.3091	30.9583	21.0724	73.2036
wavelet-HLH	gldm	DependenceEntropy	5.00735	4.95524	5.0204	5.27463	5.02148	5.16498	4.98081	5.25819	5.12107	5.01596	5.01614	4.98121	4.8592	4.82189	4.87993	5.25888	5.0122	4.95896	4.90227	4.87769	4.80761	4.85594	4.96761	4.95429	4.83183	4.65079	4.9391	5.151	5.04409	5.04242	4.81017	4.87407	4.74181	4.67404	4.76817	4.79681	5.25897	5.20381	5.31236	5.42661	5.28206	5.29703	5.28145	5.38174	5.18413	5.29084	5.36223
wavelet-HLH	gldm	DependenceNonUniformity	35321.1	16039.2	17779.1	1684.88	8066.41	4053.03	4122.25	1011.88	2309.83	3325.43	5578.8	3730.87	65278.7	32614.1	31224.9	1396.27	6944.42	8926.52	6719.81	6829.56	7802.55	5980.73	7398.28	8982.5	54103.6	27795.9	26213.6	893.179	8022.61	8757.29	3251.41	4994.29	4129.91	5936.41	10667.6	4680.9	31821	24081.7	8234.4	371.059	3324.09	1987.91	1282.47	1963.44	11070.5	1236.86	2457.05
wavelet-HLH	gldm	GrayLevelNonUniformity	167455	75342.9	84910.5	7442.07	40677.3	18824.5	20369.3	5223.99	11863.6	17089.1	27369.3	19057.3	301272	149430	145684	6465.92	35830.4	43781.3	33276.6	32847.6	37765.5	30297.3	37013.6	44445.3	246651	119070	123722	4489.14	40956.1	42759.2	16213.1	24004.5	19186.7	27915.1	49763.7	22222.9	137358	104875	31690.6	1041.52	12720.6	6476	5671.07	6895.61	49855.6	5178.41	10095
wavelet-HLH	gldm	SmallDependenceEmphasis	0.04558	0.04322	0.04738	0.06425	0.04824	0.05858	0.04697	0.06475	0.05248	0.04589	0.04422	0.04574	0.03777	0.03547	0.03984	0.06857	0.04453	0.04591	0.03637	0.0408	0.0347	0.0352	0.0428	0.03749	0.03413	0.02789	0.03941	0.05807	0.04369	0.04404	0.03199	0.03847	0.03301	0.02714	0.0287	0.03056	0.05644	0.05222	0.06917	0.11759	0.07511	0.0894	0.07015	0.07803	0.05073	0.07023	0.07019
wavelet-HLH	gldm	SmallDependenceHighGrayLevelEmphasis	2.01776	1.90487	1.06332	1.42813	1.08152	1.31537	1.04656	1.42165	1.17568	0.65798	1.94154	0.99558	2.80846	2.63716	0.88664	1.57247	0.98498	1.01774	0.81045	0.58357	0.49287	0.48875	1.39451	2.78856	1.9926	1.62088	1.27989	1.31246	0.98009	1.43192	0.70264	1.24682	0.46244	0.38133	1.2672	1.77855	4.24434	3.91917	3.14487	3.96091	2.52606	4.01526	1.58322	2.61866	1.66656	1.5972	5.26138
wavelet-HLH	gldm	DependenceNonUniformityNormalized	0.07938	0.08307	0.07793	0.07108	0.07658	0.07265	0.07881	0.06899	0.07203	0.07648	0.07943	0.07889	0.08844	0.09176	0.08602	0.07119	0.07641	0.07999	0.08399	0.08482	0.09007	0.08613	0.08051	0.08359	0.09118	0.10453	0.08324	0.07199	0.07551	0.07701	0.08809	0.08605	0.09468	0.09801	0.09561	0.09333	0.07178	0.07321	0.07479	0.08774	0.07671	0.08407	0.07196	0.07761	0.07281	0.07317	0.07091
wavelet-HLH	gldm	LargeDependenceEmphasis	118.837	127.043	113.175	82.9786	110.871	89.8244	117.386	87.3319	103.039	113.598	122.623	119.966	135.338	141.565	129.392	82.3425	109.789	119.132	132.592	127.581	139.29	137.245	125.7	134.422	140.953	155.859	127.575	94.0497	114.609	117.438	137.604	132.102	144.731	149.224	150.719	146.507	91.3092	97.8001	71.7345	46.1275	65.8522	53.6856	77.171	63.0017	98.4856	73.5062	78.804
wavelet-HLH	gldm	LargeDependenceLowGrayLevelEmphasis	2.87239	3.07279	5.83108	4.33016	5.70351	4.66345	6.02633	4.52068	5.34429	10.0021	2.96885	6.15012	1.89537	1.98234	6.65858	4.29311	5.66328	6.12802	6.81875	11.1433	12.1765	11.9971	4.26311	1.88214	2.54698	2.81816	4.34024	4.85295	5.90646	4.00565	7.06476	4.48479	12.6838	13.0934	3.64357	2.64941	1.2826	1.37313	1.74727	1.60099	2.2643	1.3133	4.00394	2.1836	3.37066	3.86285	1.10652
[truncated: 174 more rows]
[truncated: 307 more columns]
