# Supplementary material for: Three-dimensional CT texture analysis of anatomic liver segments can differentiate between low-grade and high-grade fibrosis
Source: BMC Med Imaging. 2020 Sep 21;20:108. doi: 10.1186/s12880-020-00508-w (PMC7507285; doi:10.1186/s12880-020-00508-w)
Supplement: Supplementary file 3 — Additional file 3. Univariate evaluation of the radiomic features. The table contains results of the ROC analysis of texture parameters for the classification of low-grade vs. high-grade fibrosis sorted by the AUC value; the coefficient of a univariate linear regression analysis performed against liver stiffness as the dependent variable, and feature importance scores calculated during cross-validated recursive feature elimination. [file 12880_2020_508_MOESM3_ESM.xlsx]

## Sheet: Munka1
	Supplementary table 3: Results of univariate analysis of 3D texture features ordered by the AUC value
	Feature name*	Filter type	AUC	CI	R2	β	p#	RFC~ (Model 1)	SVM~ (Model 2)	RFC○ (Model 3)	SVM○ (Model 4)
	GLCM-Imc2	wavelet-HLH	0.71	0.65-0.77	0.07	-2.59	0.0001			0.835081
	GLCM-Imc1	wavelet-HLH	0.65	0.60-0.71	0.07	2.08	0.0001			0.833955
	GLCM-Imc2	wavelet-LLH	0.68	0.62-0.74	0.06	-2.01	0.0001			0.821253	0.763905
	GLCM-Imc1	log-sigma-9-0-mm-3D	0.66	0.61-0.72	0.05	-1.91	0.0001		0.89	0.828079	0.793478
	GLSZM-ZonePercentage	log-sigma-9-0-mm-3D	0.60	0.54-0.67	0.05	-1.06	0.0001				0.783272
	GLCM-Correlation	wavelet-LLH	0.72	0.66-0.78	0.05	2.09	0.0001		0.87	0.822942	0.755984
	GLCM-Imc1	wavelet-LLH	0.57	0.50-0.63	0.05	1.56	0.0001			0.826038
	NGTDM-Busyness	wavelet-HLH	0.63	0.57-0.69	0.05	2.17	0.0001
	GLSZM-ZoneVariance	log-sigma-9-0-mm-3D	0.57	0.50-0.63	0.04	2.03	0.0001
	GLSZM-ZoneEntropy	original	0.62	0.56-0.69	0.04	1.77	0.0001		0.85	0.819141	0.758523
	firstorder-Maximum	original	0.53	0.46-0.59	0.04	1.51	0.0001
	GLCM-InverseVariance	log-sigma-6-0-mm-3D	0.59	0.53-0.65	0.04	-1.39	0.0001
	GLRLM-RunEntropy	wavelet-LHL	0.53	0.46-0.60	0.04	1.26	0.0001		0.88
	GLCM-InverseVariance	wavelet-LHL	0.59	0.52-0.66	0.04	-1.48	0.0001
	GLSZM-ZoneVariance	log-sigma-6-0-mm-3D	0.57	0.51-0.63	0.04	1.98	0.0001
	GLCM-InverseVariance	log-sigma-9-0-mm-3D	0.57	0.50-0.63	0.04	-1.63	0.0001				0.774784
	GLRLM-ShortRunEmphasis	log-sigma-6-0-mm-3D	0.57	0.51-0.63	0.04	-1.75	0.0001
	firstorder-Skewness	wavelet-HLH	0.61	0.54-0.67	0.04	0.57	0.0001
	firstorder-Mean	wavelet-HLH	0.59	0.53-0.65	0.04	1.32	0.0001
	GLSZM-LargeAreaLowGrayLevelEmphasis	log-sigma-9-0-mm-3D	0.56	0.50-0.63	0.04	1.97	0.0002
	GLDM-DependenceNonUniformityNormalized	log-sigma-6-0-mm-3D	0.59	0.53-0.65	0.04	1.49	0.0002
	NGTDM-Busyness	wavelet-LLH	0.61	0.55-0.67	0.04	1.74	0.0002
	GLDM-SmallDependenceEmphasis	log-sigma-3-0-mm-3D	0.59	0.53-0.66	0.04	-1.21	0.0002
	GLRLM-ShortRunEmphasis	log-sigma-3-0-mm-3D	0.59	0.52-0.65	0.04	1.54	0.0002
	GLRLM-RunVariance	log-sigma-6-0-mm-3D	0.58	0.52-0.64	0.04	1.41	0.0002
	GLSZM-ZonePercentage	log-sigma-3-0-mm-3D	0.59	0.53-0.65	0.04	-1.06	0.0003
	GLDM-SmallDependenceEmphasis	log-sigma-6-0-mm-3D	0.59	0.52-0.65	0.04	-1.20	0.0003
	GLCM-Imc1	log-sigma-6-0-mm-3D	0.64	0.59-0.70	0.04	-1.84	0.0003
	GLSZM-ZonePercentage	log-sigma-6-0-mm-3D	0.58	0.52-0.65	0.03	-0.96	0.0005
	GLRLM-RunVariance	log-sigma-9-0-mm-3D	0.54	0.48-0.61	0.03	1.50	0.0006
	GLSZM-LargeAreaHighGrayLevelEmphasis	log-sigma-9-0-mm-3D	0.57	0.51-0.63	0.03	1.63	0.0006
	GLCM-ClusterShade	wavelet-HLH	0.63	0.56-0.69	0.03	0.36	0.0006
	GLSZM-ZoneVariance	log-sigma-3-0-mm-3D	0.57	0.50-0.63	0.03	-1.65	0.0006
	GLSZM-LargeAreaHighGrayLevelEmphasis	log-sigma-6-0-mm-3D	0.58	0.51-0.64	0.03	1.66	0.0008
	GLSZM-LargeAreaLowGrayLevelEmphasis	log-sigma-6-0-mm-3D	0.57	0.50-0.63	0.03	1.60	0.0008
	GLDM-DependenceEntropy	original	0.46	0.39-0.53	0.03	1.60	0.0008			0.828114	0.769333
	firstorder-Median	wavelet-HLH	0.59	0.52-0.65	0.03	1.50	0.0008		0.86		0.756155
	GLCM-Correlation	wavelet-LHL	0.70	0.64-0.76	0.03	1.69	0.0010		0.89	0.814145	0.785526
	GLDM-LargeDependenceEmphasis	log-sigma-6-0-mm-3D	0.59	0.53-0.65	0.03	0.94	0.0011
	GLDM-LargeDependenceEmphasis	log-sigma-3-0-mm-3D	0.61	0.55-0.67	0.03	0.97	0.0012				0.807753
	GLSZM-LargeAreaLowGrayLevelEmphasis	log-sigma-3-0-mm-3D	0.57	0.51-0.63	0.03	1.47	0.0020
	GLSZM-LargeAreaLowGrayLevelEmphasis	wavelet-LLH	0.63	0.57-0.69	0.03	1.31	0.0022
	GLSZM-ZoneEntropy	wavelet-HHH	0.46	0.39-0.52	0.03	1.72	0.0023
	GLCM-ClusterShade	wavelet-LLH	0.61	0.55-0.67	0.03	0.81	0.0024
	GLRLM-RunEntropy	original	0.58	0.52-0.64	0.03	1.23	0.0027		0.85		0.759852
	GLCM-Correlation	wavelet-HLH	0.47	0.41-0.54	0.02	-1.60	0.0031
	GLRLM-RunVariance	log-sigma-3-0-mm-3D	0.60	0.53-0.66	0.02	1.15	0.0033
	firstorder-Kurtosis	log-sigma-6-0-mm-3D	0.56	0.50-0.63	0.02	1.42	0.0035
	NGTDM-Strength	wavelet-LLH	0.61	0.55-0.68	0.02	-0.41	0.0036				0.755208
	GLSZM-LargeAreaLowGrayLevelEmphasis	wavelet-HLH	0.63	0.57-0.69	0.02	1.36	0.0037
	GLDM-SmallDependenceLowGrayLevelEmphasis	wavelet-LHH	0.53	0.47-0.60	0.02	-1.03	0.0039				0.786594
	GLSZM-ZoneEntropy	wavelet-LHH	0.54	0.48-0.61	0.02	1.47	0.0041
	GLCM-Idn	log-sigma-6-0-mm-3D	0.61	0.55-0.67	0.02	0.92	0.0046
	GLRLM-RunEntropy	log-sigma-6-0-mm-3D	0.58	0.51-0.64	0.02	1.45	0.0046
	GLCM-Idm	log-sigma-6-0-mm-3D	0.56	0.50-0.63	0.02	1.06	0.0047
	firstorder-Kurtosis	wavelet-LLH	0.58	0.51-0.64	0.02	-0.55	0.0051
	GLDM-DependenceNonUniformityNormalized	log-sigma-9-0-mm-3D	0.54	0.48-0.61	0.02	1.13	0.0056
	GLSZM-LargeAreaHighGrayLevelEmphasis	log-sigma-3-0-mm-3D	0.56	0.49-0.62	0.02	1.47	0.0066
	GLCM-Idm	log-sigma-3-0-mm-3D	0.58	0.52-0.65	0.02	1.13	0.0070
	GLCM-Idn	log-sigma-9-0-mm-3D	0.60	0.54-0.66	0.02	0.87	0.0074
	firstorder-Maximum	wavelet-HLH	0.62	0.56-0.68	0.02	-1.18	0.0079
	GLDM-SmallDependenceLowGrayLevelEmphasis	log-sigma-6-0-mm-3D	0.55	0.49-0.62	0.02	-0.52	0.0080
	GLSZM-GrayLevelNonUniformityNormalized	wavelet-LHH	0.52	0.45-0.58	0.02	-0.85	0.0080				0.777053
	GLDM-SmallDependenceLowGrayLevelEmphasis	wavelet-HHH	0.51	0.45-0.58	0.02	-0.98	0.0083				0.808743
	firstorder-90Percentile	original	0.65	0.58-0.72	0.02	0.87	0.0085	0.87		0.820197	0.745891
	GLDM-SmallDependenceHighGrayLevelEmphasis	wavelet-LLH	0.65	0.59-0.71	0.02	-1.15	0.0084			0.824982	0.75205
	firstorder-10Percentile	log-sigma-3-0-mm-3D	0.55	0.48-0.61	0.02	0.72	0.0085
	firstorder-Kurtosis	wavelet-HLH	0.59	0.52-0.65	0.02	-0.44	0.0102		0.86		0.754074
	GLCM-Correlation	wavelet-HHH	0.53	0.47-0.60	0.02	0.93	0.0103
	GLDM-LargeDependenceLowGrayLevelEmphasis	wavelet-LLH	0.65	0.59-0.71	0.02	1.12	0.0113
	GLCM-InverseVariance	wavelet-LHH	0.67	0.61-0.72	0.02	-1.28	0.0116	0.88		0.824103
	GLSZM-SizeZoneNonUniformityNormalized	original	0.70	0.64-0.76	0.02	-1.23	0.0120		0.85	0.814286	0.763913
	GLSZM-LargeAreaHighGrayLevelEmphasis	wavelet-HHH	0.57	0.51-0.64	0.02	1.29	0.0126
	GLDM-DependenceEntropy	log-sigma-6-0-mm-3D	0.53	0.47-0.60	0.02	-1.08	0.0128
	firstorder-Skewness	wavelet-LLH	0.60	0.54-0.66	0.02	0.71	0.0132
	GLDM-DependenceNonUniformity	log-sigma-3-0-mm-3D	0.56	0.50-0.63	0.02	1.13	0.0134				0.78862
	GLDM-HighGrayLevelEmphasis	wavelet-LLH	0.61	0.55-0.68	0.02	-0.71	0.0136
	GLRLM-LongRunHighGrayLevelEmphasis	log-sigma-6-0-mm-3D	0.55	0.49-0.61	0.02	-1.42	0.0138
	GLSZM-ZoneVariance	wavelet-LHH	0.59	0.53-0.65	0.02	-1.21	0.0144
	firstorder-Skewness	wavelet-HHH	0.61	0.54-0.67	0.02	-0.36	0.0147
	GLCM-Idmn	wavelet-LLL	0.62	0.56-0.68	0.02	0.74	0.0147
	GLSZM-SizeZoneNonUniformityNormalized	log-sigma-6-0-mm-3D	0.55	0.49-0.62	0.02	-1.09	0.0148
	GLSZM-SizeZoneNonUniformityNormalized	wavelet-HHH	0.52	0.46-0.59	0.02	-1.26	0.0150
	GLCM-Correlation	log-sigma-9-0-mm-3D	0.61	0.55-0.68	0.02	0.77	0.0152
	GLCM-MaximumProbability	log-sigma-6-0-mm-3D	0.54	0.47-0.60	0.02	1.12	0.0156
	firstorder-Skewness	wavelet-LHH	0.45	0.39-0.52	0.02	-0.70	0.0155
	GLDM-SmallDependenceLowGrayLevelEmphasis	log-sigma-9-0-mm-3D	0.57	0.51-0.64	0.02	0.51	0.0166
	GLDM-DependenceNonUniformityNormalized	wavelet-HHL	0.56	0.50-0.63	0.02	0.92	0.0171
	firstorder-Kurtosis	log-sigma-3-0-mm-3D	0.54	0.48-0.60	0.02	1.42	0.0179
	firstorder-Kurtosis	log-sigma-9-0-mm-3D	0.56	0.49-0.62	0.02	1.10	0.0186				0.789894
	GLCM-InverseVariance	wavelet-LLH	0.53	0.47-0.60	0.02	-0.98	0.0188
	GLCM-Correlation	wavelet-LLL	0.61	0.55-0.67	0.02	1.54	0.0186
	GLCM-DifferenceEntropy	log-sigma-3-0-mm-3D	0.55	0.49-0.62	0.02	-1.17	0.0208
	GLCM-Idn	log-sigma-3-0-mm-3D	0.59	0.53-0.65	0.02	1.01	0.0211
	GLRLM-LongRunHighGrayLevelEmphasis	log-sigma-9-0-mm-3D	0.55	0.49-0.61	0.01	1.31	0.0218
	NGTDM-Busyness	wavelet-HHL	0.58	0.52-0.65	0.01	1.13	0.0217				0.776583
	GLCM-JointEntropy	log-sigma-6-0-mm-3D	0.53	0.46-0.59	0.01	-1.19	0.0226
	firstorder-RobustMeanAbsoluteDeviation	log-sigma-3-0-mm-3D	0.56	0.49-0.62	0.01	-0.82	0.0226
	firstorder-Mean	wavelet-LLH	0.56	0.50-0.63	0.01	1.08	0.0224
	firstorder-Range	wavelet-LLH	0.63	0.56-0.69	0.01	-0.81	0.0228
	GLCM-Idmn	log-sigma-6-0-mm-3D	0.59	0.53-0.65	0.01	0.58	0.0238
	firstorder-Mean	log-sigma-3-0-mm-3D	0.54	0.48-0.61	0.01	0.86	0.0240
	NGTDM-Busyness	log-sigma-9-0-mm-3D	0.44	0.38-0.51	0.01	1.04	0.0247
	firstorder-Skewness	log-sigma-6-0-mm-3D	0.56	0.50-0.63	0.01	-1.32	0.0255
	NGTDM-Busyness	wavelet-LLL	0.53	0.47-0.60	0.01	1.20	0.0253
	GLRLM-ShortRunLowGrayLevelEmphasis	log-sigma-6-0-mm-3D	0.52	0.46-0.59	0.01	-0.63	0.0263
	GLDM-SmallDependenceLowGrayLevelEmphasis	log-sigma-3-0-mm-3D	0.54	0.48-0.61	0.01	-0.68	0.0264
	GLCM-ClusterShade	wavelet-HHH	0.62	0.56-0.69	0.01	0.40	0.0272				0.794291
	firstorder-Median	wavelet-HHH	0.62	0.55-0.68	0.01	-0.46	0.0273				0.798285
	GLSZM-ZoneVariance	wavelet-HHH	0.59	0.52-0.65	0.01	1.14	0.0279
	GLSZM-SmallAreaLowGrayLevelEmphasis	log-sigma-6-0-mm-3D	0.55	0.48-0.61	0.01	-0.57	0.0282
	GLCM-JointEnergy	log-sigma-9-0-mm-3D	0.47	0.41-0.53	0.01	1.07	0.0299
	GLCM-InverseVariance	log-sigma-3-0-mm-3D	0.59	0.53-0.65	0.01	-0.80	0.0301
	GLSZM-LargeAreaEmphasis	wavelet-HHH	0.60	0.54-0.66	0.01	1.15	0.0310		0.89
	NGTDM-Complexity	wavelet-HLH	0.62	0.56-0.68	0.01	-1.03	0.0313
	NGTDM-Busyness	original	0.53	0.47-0.60	0.01	1.13	0.0313
	NGTDM-Contrast	wavelet-LLL	0.60	0.54-0.66	0.01	-0.60	0.0311
	GLRLM-RunEntropy	wavelet-LLH	0.41	0.34-0.48	0.01	0.83	0.0344
	GLDM-GrayLevelVariance	wavelet-LHL	0.53	0.47-0.59	0.01	1.06	0.0350
	GLDM-DependenceEntropy	wavelet-LHL	0.49	0.43-0.56	0.01	1.03	0.0350
	NGTDM-Coarseness	log-sigma-3-0-mm-3D	0.51	0.44-0.58	0.01	-0.33	0.0354
	firstorder-Kurtosis	wavelet-LHL	0.47	0.40-0.53	0.01	-0.52	0.0357
	GLSZM-SizeZoneNonUniformityNormalized	wavelet-LLL	0.52	0.45-0.58	0.01	-0.78	0.0353
	GLCM-Imc1	wavelet-LLL	0.46	0.40-0.53	0.01	0.96	0.0369
	GLSZM-LargeAreaLowGrayLevelEmphasis	wavelet-LLL	0.55	0.49-0.61	0.01	-0.95	0.0376
	firstorder-90Percentile	log-sigma-9-0-mm-3D	0.46	0.40-0.53	0.01	0.95	0.0403
	GLRLM-RunEntropy	wavelet-HHH	0.48	0.42-0.55	0.01	0.78	0.0410
	GLSZM-GrayLevelNonUniformityNormalized	original	0.50	0.44-0.57	0.01	-1.08	0.0418
	NGTDM-Busyness	log-sigma-3-0-mm-3D	0.53	0.47-0.60	0.01	1.04	0.0419
	GLCM-MaximumProbability	log-sigma-9-0-mm-3D	0.48	0.41-0.54	0.01	0.94	0.0428
	firstorder-Mean	wavelet-HLL	0.45	0.39-0.52	0.01	1.17	0.0441
	GLCM-Idmn	log-sigma-3-0-mm-3D	0.58	0.52-0.64	0.01	0.73	0.0436
	firstorder-InterquartileRange	log-sigma-3-0-mm-3D	0.55	0.49-0.61	0.01	-0.94	0.0447
	GLCM-JointEntropy	log-sigma-3-0-mm-3D	0.53	0.47-0.60	0.01	0.93	0.0470
	firstorder-Energy	wavelet-HHH	0.46	0.40-0.53	0.01	-1.02	0.0478
	GLDM-DependenceNonUniformityNormalized	wavelet-LHL	0.48	0.42-0.55	0.01	0.79	0.0485
	GLDM-SmallDependenceHighGrayLevelEmphasis	log-sigma-9-0-mm-3D	0.52	0.45-0.59	0.01	1.31	0.0498
	NGTDM-Busyness	wavelet-HLL	0.56	0.50-0.63	0.01	0.98	0.0500				0.792842
	GLDM-LargeDependenceLowGrayLevelEmphasis	wavelet-HLH	0.64	0.58-0.70	0.01	-1.00	0.0498
	firstorder-Median	wavelet-LLH	0.56	0.50-0.62	0.01	-0.98	0.0512				0.787273
	NGTDM-Busyness	wavelet-LHL	0.56	0.50-0.63	0.01	0.96	0.0517				0.797269
	firstorder-Skewness	log-sigma-9-0-mm-3D	0.55	0.49-0.62	0.01	-1.07	0.0557
	GLDM-SmallDependenceHighGrayLevelEmphasis	wavelet-HLH	0.64	0.58-0.70	0.01	-0.77	0.0552
	NGTDM-Strength	original	0.47	0.41-0.54	0.01	-0.48	0.0567
	GLCM-Correlation	log-sigma-6-0-mm-3D	0.56	0.49-0.62	0.01	0.69	0.0565
	GLCM-MaximumProbability	log-sigma-3-0-mm-3D	0.56	0.49-0.62	0.01	0.94	0.0565
	firstorder-90Percentile	log-sigma-6-0-mm-3D	0.58	0.52-0.64	0.01	-0.86	0.0582
	GLSZM-SmallAreaEmphasis	wavelet-HHH	0.52	0.46-0.58	0.01	-0.68	0.0588				0.787408
	GLSZM-LargeAreaLowGrayLevelEmphasis	wavelet-LHH	0.61	0.55-0.67	0.01	0.95	0.0583
	GLCM-Idmn	log-sigma-9-0-mm-3D	0.60	0.54-0.66	0.01	0.48	0.0611
	GLSZM-ZoneVariance	wavelet-HLL	0.56	0.49-0.62	0.01	0.83	0.0628		0.90
	GLDM-HighGrayLevelEmphasis	wavelet-HLH	0.64	0.58-0.69	0.01	-0.90	0.0634
	GLCM-JointAverage	wavelet-HLH	0.59	0.53-0.66	0.01	-0.88	0.0632
	GLCM-MaximumProbability	wavelet-LLL	0.54	0.47-0.60	0.01	-1.04	0.0647
	GLSZM-LargeAreaHighGrayLevelEmphasis	wavelet-LLL	0.55	0.49-0.62	0.01	0.97	0.0665
	firstorder-Mean	wavelet-HHL	0.55	0.48-0.61	0.01	0.46	0.0663
	GLDM-DependenceVariance	wavelet-HHL	0.52	0.46-0.59	0.01	-0.74	0.0691
	GLDM-DependenceEntropy	log-sigma-9-0-mm-3D	0.46	0.40-0.53	0.01	-0.92	0.0699
	GLCM-Idmn	wavelet-LLH	0.53	0.46-0.59	0.01	-0.78	0.0714				0.782361
	firstorder-Skewness	wavelet-HHL	0.52	0.46-0.58	0.01	-0.25	0.0721
	GLSZM-GrayLevelVariance	original	0.44	0.38-0.50	0.01	0.75	0.0727
	firstorder-Median	log-sigma-6-0-mm-3D	0.52	0.46-0.59	0.01	0.78	0.0728
	GLSZM-SizeZoneNonUniformity	wavelet-HLL	0.47	0.40-0.54	0.01	1.04	0.0730
	firstorder-Maximum	wavelet-LLH	0.59	0.53-0.66	0.01	-0.72	0.0738
	NGTDM-Contrast	log-sigma-6-0-mm-3D	0.48	0.42-0.55	0.01	-0.41	0.0751
	firstorder-Maximum	wavelet-LHL	0.49	0.43-0.56	0.01	0.82	0.0746
	GLDM-GrayLevelVariance	original	0.52	0.46-0.58	0.01	0.96	0.0770
	GLDM-LargeDependenceHighGrayLevelEmphasis	wavelet-LHH	0.52	0.46-0.59	0.01	0.86	0.0768
	GLCM-JointEntropy	original	0.53	0.47-0.59	0.01	0.94	0.0778
	firstorder-Skewness	log-sigma-3-0-mm-3D	0.54	0.48-0.61	0.01	-1.10	0.0786
	firstorder-Median	log-sigma-9-0-mm-3D	0.45	0.38-0.51	0.01	0.68	0.0805
	firstorder-Median	wavelet-LLL	0.62	0.55-0.69	0.01	0.67	0.0795			0.81126	0.77803
	NGTDM-Busyness	log-sigma-6-0-mm-3D	0.44	0.37-0.51	0.01	0.86	0.0827
	GLDM-SmallDependenceLowGrayLevelEmphasis	wavelet-HLL	0.48	0.41-0.54	0.01	-0.77	0.0847
	firstorder-Skewness	wavelet-LHL	0.50	0.44-0.57	0.01	0.37	0.0849
	GLCM-Imc2	wavelet-LLL	0.50	0.44-0.57	0.01	0.90	0.0849
	GLSZM-ZoneEntropy	wavelet-HLH	0.58	0.52-0.64	0.01	-1.02	0.0885
	firstorder-Mean	log-sigma-6-0-mm-3D	0.52	0.45-0.59	0.01	0.79	0.0898
	GLSZM-GrayLevelNonUniformity	wavelet-LLH	0.45	0.39-0.52	0.01	0.77	0.0904
	GLDM-SmallDependenceLowGrayLevelEmphasis	wavelet-LLL	0.55	0.49-0.62	0.01	0.42	0.0905
	GLCM-Correlation	wavelet-LHH	0.59	0.53-0.65	0.01	-0.86	0.0922			0.828958	0.787504
	GLCM-Imc1	wavelet-HHL	0.51	0.44-0.57	0.01	0.54	0.0928
	shape-SurfaceVolumeRatio	original	0.49	0.43-0.56	0.01	0.78	0.0948
	GLCM-JointEnergy	log-sigma-3-0-mm-3D	0.55	0.48-0.61	0.01	0.64	0.0948
	firstorder-Skewness	original	0.55	0.49-0.62	0.01	-0.78	0.0966
	GLCM-Imc2	log-sigma-9-0-mm-3D	0.58	0.52-0.65	0.01	0.78	0.0970
	GLDM-LowGrayLevelEmphasis	wavelet-LLH	0.60	0.54-0.67	0.01	0.58	0.0970
	GLRLM-RunEntropy	log-sigma-3-0-mm-3D	0.55	0.48-0.62	0.01	0.80	0.0968
	firstorder-10Percentile	wavelet-LLL	0.60	0.53-0.67	0.01	0.35	0.1002			0.829979	0.783175
	GLDM-GrayLevelVariance	wavelet-HHH	0.60	0.54-0.66	0.01	-0.45	0.1047			0.838142	0.801562
	NGTDM-Busyness	wavelet-HHH	0.62	0.56-0.68	0.01	0.72	0.1028
	GLSZM-LowGrayLevelZoneEmphasis	wavelet-LHH	0.56	0.50-0.63	0.01	-1.15	0.1045
	GLRLM-LongRunLowGrayLevelEmphasis	wavelet-LLL	0.47	0.40-0.54	0.01	-0.92	0.1052
	GLRLM-LongRunHighGrayLevelEmphasis	log-sigma-3-0-mm-3D	0.54	0.48-0.60	0.01	1.05	0.1051
	GLDM-SmallDependenceLowGrayLevelEmphasis	wavelet-HHL	0.52	0.45-0.58	0.01	-0.80	0.1076
	GLCM-Idn	wavelet-LLL	0.58	0.52-0.64	0.01	0.68	0.1117
	GLCM-Imc1	wavelet-LHL	0.52	0.46-0.59	0.01	0.73	0.1131
	GLRLM-LongRunLowGrayLevelEmphasis	log-sigma-9-0-mm-3D	0.48	0.41-0.55	0.01	0.82	0.1179
	GLDM-DependenceVariance	wavelet-LHL	0.44	0.38-0.51	0.01	-0.78	0.1177
	GLSZM-LargeAreaHighGrayLevelEmphasis	wavelet-HLL	0.45	0.39-0.52	0.01	0.80	0.1203
	GLDM-LowGrayLevelEmphasis	wavelet-LLL	0.53	0.46-0.59	0.01	-0.77	0.1211
	GLDM-SmallDependenceHighGrayLevelEmphasis	log-sigma-6-0-mm-3D	0.53	0.47-0.60	0.01	-1.00	0.1233
	firstorder-90Percentile	wavelet-HLL	0.45	0.39-0.52	0.01	0.58	0.1230
	firstorder-Median	wavelet-HLL	0.55	0.49-0.62	0.01	0.68	0.1268
	GLDM-LargeDependenceHighGrayLevelEmphasis	wavelet-LLH	0.57	0.50-0.63	0.01	-0.56	0.1307
	GLSZM-LargeAreaLowGrayLevelEmphasis	original	0.54	0.47-0.60	0.01	0.65	0.1343
	GLDM-DependenceVariance	wavelet-HLL	0.53	0.46-0.59	0.01	-0.79	0.1342
	GLCM-ClusterShade	wavelet-LHH	0.58	0.52-0.64	0.01	-0.24	0.1339
	NGTDM-Contrast	log-sigma-3-0-mm-3D	0.57	0.51-0.64	0.01	-0.25	0.1365
	GLCM-ClusterProminence	wavelet-HLH	0.64	0.58-0.70	0.01	-0.68	0.1382		0.85
	firstorder-Kurtosis	original	0.54	0.47-0.60	0.01	-0.72	0.1401
	GLSZM-GrayLevelNonUniformityNormalized	wavelet-HHH	0.54	0.48-0.61	0.01	-0.54	0.1386
	GLDM-LowGrayLevelEmphasis	wavelet-HLH	0.60	0.54-0.67	0.01	0.86	0.1387
	shape-MinorAxis	original	0.46	0.40-0.53	0.01	0.68	0.1438
	GLDM-DependenceVariance	log-sigma-9-0-mm-3D	0.50	0.43-0.56	0.01	0.57	0.1425
	NGTDM-Contrast	wavelet-HHL	0.45	0.38-0.52	0.01	0.65	0.1437
	GLSZM-LargeAreaHighGrayLevelEmphasis	original	0.55	0.48-0.61	0.01	0.65	0.1458
	GLSZM-SmallAreaLowGrayLevelEmphasis	wavelet-HHH	0.54	0.48-0.61	0.01	-1.08	0.1471
	GLSZM-LowGrayLevelZoneEmphasis	wavelet-HHH	0.57	0.51-0.64	0.01	-1.04	0.1501
	GLCM-Idmn	wavelet-HLH	0.56	0.49-0.63	0.01	-0.89	0.1484
	GLDM-LargeDependenceHighGrayLevelEmphasis	log-sigma-9-0-mm-3D	0.54	0.48-0.60	0.01	0.87	0.1528
	NGTDM-Strength	wavelet-LHL	0.57	0.50-0.63	0.01	-0.34	0.1521
	GLDM-LowGrayLevelEmphasis	log-sigma-6-0-mm-3D	0.51	0.45-0.58	0.01	0.43	0.1572
	GLDM-GrayLevelVariance	log-sigma-3-0-mm-3D	0.46	0.40-0.53	0.01	-0.78	0.1571
	NGTDM-Complexity	log-sigma-9-0-mm-3D	0.42	0.36-0.49	0.01	-0.95	0.1550
	GLSZM-LargeAreaLowGrayLevelEmphasis	wavelet-HLL	0.57	0.51-0.63	0.01	0.70	0.1554
	GLSZM-HighGrayLevelZoneEmphasis	log-sigma-3-0-mm-3D	0.46	0.40-0.53	0.01	0.86	0.1614
	firstorder-Maximum	log-sigma-9-0-mm-3D	0.46	0.40-0.53	0.01	-0.81	0.1597
	NGTDM-Busyness	wavelet-LHH	0.59	0.52-0.65	0.01	0.67	0.1594
	GLDM-SmallDependenceEmphasis	wavelet-LLH	0.60	0.54-0.66	0.01	-0.56	0.1605
	GLSZM-GrayLevelVariance	wavelet-LHH	0.59	0.52-0.65	0.01	0.15	0.1630
	firstorder-Mean	wavelet-LHH	0.50	0.43-0.57	0.01	0.36	0.1678
	GLDM-SmallDependenceLowGrayLevelEmphasis	wavelet-LHL	0.54	0.47-0.61	0.01	-0.39	0.1728
	GLSZM-LargeAreaHighGrayLevelEmphasis	wavelet-LHL	0.55	0.49-0.62	0.01	0.65	0.1706
	GLDM-LargeDependenceEmphasis	wavelet-LLH	0.60	0.54-0.66	0.01	0.65	0.1723
	NGTDM-Strength	wavelet-LLL	0.50	0.43-0.57	0.01	-0.51	0.1718
	firstorder-Median	wavelet-LHH	0.53	0.47-0.60	0.01	0.34	0.1763				0.786735
	NGTDM-Contrast	wavelet-LLH	0.47	0.40-0.53	0.01	0.59	0.1758
	GLSZM-GrayLevelVariance	wavelet-HHH	0.60	0.54-0.67	0.01	0.16	0.1797
	GLCM-Imc2	wavelet-LHL	0.60	0.54-0.67	0.01	-0.51	0.1802			0.813054	0.794299
	GLSZM-ZoneVariance	wavelet-LHL	0.56	0.50-0.63	0.01	0.58	0.1785				0.787945
	GLDM-SmallDependenceEmphasis	wavelet-LLL	0.57	0.51-0.63	0.01	-0.53	0.1820
	firstorder-Maximum	wavelet-LLL	0.55	0.49-0.62	0.01	0.39	0.1792
	NGTDM-Strength	wavelet-HHL	0.59	0.53-0.66	0.01	-0.13	0.1789
	firstorder-10Percentile	wavelet-HLL	0.55	0.48-0.61	0.01	0.46	0.1858
	GLSZM-LargeAreaHighGrayLevelEmphasis	wavelet-LLH	0.53	0.46-0.59	0.01	0.62	0.1827
	firstorder-Median	wavelet-HHL	0.51	0.45-0.58	0.01	0.38	0.1849
	GLCM-ClusterProminence	wavelet-HHL	0.55	0.49-0.62	0.00	0.70	0.1867			0.816045	0.74943
	GLCM-Imc2	wavelet-HHL	0.61	0.54-0.67	0.00	-0.57	0.1896			0.827058	0.790207
	shape-Volume	original	0.44	0.37-0.51	0.00	0.64	0.1932
	GLDM-HighGrayLevelEmphasis	wavelet-LHH	0.59	0.53-0.65	0.00	0.65	0.2001			0.828008
	GLDM-LargeDependenceLowGrayLevelEmphasis	wavelet-LLL	0.43	0.36-0.49	0.00	-0.63	0.1999
	GLSZM-SmallAreaEmphasis	log-sigma-6-0-mm-3D	0.54	0.48-0.61	0.00	-0.56	0.2066				0.812643
	GLSZM-SizeZoneNonUniformity	log-sigma-9-0-mm-3D	0.51	0.45-0.58	0.00	-0.62	0.2143
	GLCM-Correlation	original	0.63	0.58-0.69	0.00	0.55	0.2220			0.801372
	NGTDM-Complexity	wavelet-LHL	0.53	0.47-0.60	0.00	0.63	0.2220				0.795509
	NGTDM-Strength	log-sigma-9-0-mm-3D	0.46	0.40-0.53	0.00	-0.40	0.2316
	GLSZM-LargeAreaLowGrayLevelEmphasis	wavelet-LHL	0.57	0.51-0.64	0.00	0.50	0.2302
	NGTDM-Contrast	log-sigma-9-0-mm-3D	0.53	0.47-0.60	0.00	-0.39	0.2341
	firstorder-Kurtosis	wavelet-HHH	0.55	0.48-0.62	0.00	-0.23	0.2379				0.793634
	GLSZM-GrayLevelNonUniformityNormalized	log-sigma-3-0-mm-3D	0.52	0.45-0.58	0.00	0.76	0.2367
	GLRLM-LongRunLowGrayLevelEmphasis	log-sigma-6-0-mm-3D	0.48	0.41-0.55	0.00	0.62	0.2401
	GLSZM-SizeZoneNonUniformityNormalized	log-sigma-9-0-mm-3D	0.44	0.38-0.50	0.00	-0.62	0.2422
	GLCM-DifferenceAverage	wavelet-LLL	0.58	0.51-0.64	0.00	-0.54	0.2383
	firstorder-10Percentile	original	0.58	0.51-0.65	0.00	0.30	0.2504		0.85	0.83202	0.746623
	GLSZM-GrayLevelNonUniformity	log-sigma-3-0-mm-3D	0.43	0.37-0.50	0.00	0.56	0.2502
	GLDM-LargeDependenceLowGrayLevelEmphasis	original	0.44	0.38-0.51	0.00	0.60	0.2459
	NGTDM-Strength	wavelet-HHH	0.62	0.56-0.68	0.00	-0.14	0.2494
	GLCM-InverseVariance	wavelet-LLL	0.56	0.50-0.62	0.00	0.48	0.2471
	GLSZM-LowGrayLevelZoneEmphasis	log-sigma-6-0-mm-3D	0.49	0.43-0.56	0.00	-0.54	0.2543
	GLSZM-SizeZoneNonUniformityNormalized	wavelet-LHH	0.49	0.43-0.55	0.00	-0.70	0.2589
	GLSZM-GrayLevelNonUniformityNormalized	wavelet-HLH	0.61	0.55-0.68	0.00	-0.48	0.2702
	GLDM-DependenceEntropy	log-sigma-3-0-mm-3D	0.55	0.49-0.61	0.00	-0.42	0.2672
	GLSZM-SizeZoneNonUniformityNormalized	log-sigma-3-0-mm-3D	0.46	0.40-0.53	0.00	0.46	0.2772
	GLCM-ClusterProminence	original	0.47	0.41-0.54	0.00	-0.47	0.2715
	GLSZM-GrayLevelNonUniformityNormalized	log-sigma-9-0-mm-3D	0.52	0.45-0.58	0.00	0.57	0.2736
	firstorder-Mean	wavelet-HHH	0.58	0.52-0.64	0.00	-0.19	0.2766
	GLSZM-LargeAreaLowGrayLevelEmphasis	wavelet-HHL	0.59	0.53-0.65	0.00	0.49	0.2713				0.748512
	GLSZM-SizeZoneNonUniformityNormalized	wavelet-HLH	0.45	0.39-0.51	0.00	0.59	0.2809
	GLDM-SmallDependenceLowGrayLevelEmphasis	original	0.55	0.49-0.62	0.00	0.35	0.2796
	GLDM-LowGrayLevelEmphasis	wavelet-HLL	0.48	0.42-0.55	0.00	-0.60	0.2855
	GLSZM-GrayLevelNonUniformityNormalized	log-sigma-6-0-mm-3D	0.47	0.41-0.54	0.00	0.61	0.2986
	GLSZM-SizeZoneNonUniformity	log-sigma-6-0-mm-3D	0.53	0.47-0.60	0.00	-0.60	0.2988
	NGTDM-Strength	wavelet-LHH	0.59	0.53-0.66	0.00	-0.16	0.2992				0.771618
	firstorder-Kurtosis	wavelet-LLL	0.56	0.50-0.63	0.00	0.61	0.2966
	shape-Maximum3DDiameter	original	0.44	0.37-0.50	0.00	0.46	0.3013
	GLDM-LowGrayLevelEmphasis	log-sigma-3-0-mm-3D	0.50	0.44-0.57	0.00	-0.42	0.3074
	GLDM-LargeDependenceEmphasis	wavelet-HLL	0.55	0.48-0.61	0.00	-0.52	0.3056
	NGTDM-Strength	wavelet-HLL	0.49	0.43-0.55	0.00	-0.44	0.3009
	GLSZM-SizeZoneNonUniformityNormalized	wavelet-HHL	0.52	0.45-0.58	0.00	0.64	0.3032
	GLDM-DependenceVariance	log-sigma-3-0-mm-3D	0.52	0.45-0.59	0.00	0.27	0.3148
	GLSZM-ZoneEntropy	wavelet-LHL	0.46	0.40-0.52	0.00	0.37	0.3216
	firstorder-Median	log-sigma-3-0-mm-3D	0.48	0.42-0.55	0.00	0.45	0.3181
	GLSZM-LowGrayLevelZoneEmphasis	log-sigma-3-0-mm-3D	0.50	0.44-0.57	0.00	-0.34	0.3285
	NGTDM-Strength	log-sigma-6-0-mm-3D	0.47	0.40-0.53	0.00	-0.31	0.3310
	firstorder-Skewness	wavelet-HLL	0.51	0.45-0.58	0.00	0.61	0.3291
	GLDM-DependenceEntropy	wavelet-HLH	0.60	0.53-0.66	0.00	-0.51	0.3346
	GLDM-SmallDependenceHighGrayLevelEmphasis	wavelet-HHH	0.61	0.55-0.67	0.00	0.38	0.3475		0.89		0.784422
	firstorder-Range	wavelet-LHL	0.51	0.44-0.58	0.00	0.46	0.3525			0.826953	0.792021
	GLSZM-SmallAreaLowGrayLevelEmphasis	log-sigma-3-0-mm-3D	0.47	0.41-0.54	0.00	0.39	0.3575
	NGTDM-Contrast	wavelet-HLL	0.52	0.45-0.59	0.00	0.11	0.3631
	GLSZM-GrayLevelNonUniformityNormalized	wavelet-LLL	0.51	0.45-0.58	0.00	0.42	0.3634
	NGTDM-Contrast	wavelet-LHL	0.54	0.47-0.60	0.00	0.33	0.3810
	firstorder-90Percentile	log-sigma-3-0-mm-3D	0.56	0.49-0.63	0.00	0.37	0.3766
	firstorder-MeanAbsoluteDeviation	wavelet-LLL	0.55	0.48-0.61	0.00	0.40	0.3837
	GLDM-DependenceNonUniformityNormalized	wavelet-HLH	0.58	0.52-0.65	0.00	0.49	0.3925		0.87		0.741584
	GLDM-DependenceNonUniformityNormalized	wavelet-HLL	0.49	0.43-0.55	0.00	0.45	0.3901
	GLSZM-SmallAreaHighGrayLevelEmphasis	log-sigma-3-0-mm-3D	0.44	0.37-0.50	0.00	0.51	0.4028
	GLCM-Imc2	log-sigma-6-0-mm-3D	0.54	0.47-0.61	0.00	-0.38	0.4049
	GLCM-InverseVariance	wavelet-HHH	0.47	0.41-0.54	0.00	0.38	0.3977
	GLDM-LowGrayLevelEmphasis	original	0.49	0.43-0.56	0.00	-0.30	0.4192
	NGTDM-Complexity	log-sigma-6-0-mm-3D	0.45	0.38-0.52	0.00	-0.55	0.4092
	GLDM-LargeDependenceEmphasis	wavelet-HHH	0.57	0.51-0.64	0.00	0.28	0.4126
	GLDM-LargeDependenceLowGrayLevelEmphasis	wavelet-HLL	0.52	0.46-0.58	0.00	-0.40	0.4096
	GLSZM-SizeZoneNonUniformityNormalized	wavelet-HLL	0.56	0.49-0.62	0.00	-0.38	0.4113				0.80413
	GLSZM-ZoneEntropy	wavelet-LLL	0.45	0.39-0.52	0.00	-0.50	0.4191
	NGTDM-Strength	log-sigma-3-0-mm-3D	0.53	0.46-0.60	0.00	-0.27	0.4212
	firstorder-Maximum	log-sigma-6-0-mm-3D	0.45	0.39-0.52	0.00	-0.47	0.4307
	GLCM-Imc1	wavelet-LHH	0.42	0.36-0.49	0.00	0.34	0.4301
	GLDM-GrayLevelVariance	wavelet-LLL	0.53	0.47-0.60	0.00	-0.40	0.4294
	GLRLM-RunVariance	original	0.54	0.47-0.60	0.00	-0.32	0.4419				0.778553
	firstorder-Range	wavelet-LLL	0.47	0.41-0.54	0.00	0.46	0.4458
	GLCM-Idmn	wavelet-HLL	0.47	0.40-0.53	0.00	0.31	0.4471
	GLDM-SmallDependenceHighGrayLevelEmphasis	wavelet-LHL	0.56	0.50-0.62	0.00	0.44	0.4465
	GLCM-Correlation	wavelet-HHL	0.44	0.38-0.50	0.00	-0.28	0.4555
	GLCM-Idmn	original	0.57	0.51-0.63	0.00	0.31	0.4719
	shape-LeastAxis	original	0.46	0.40-0.53	0.00	0.34	0.4605
	GLCM-Correlation	log-sigma-3-0-mm-3D	0.59	0.53-0.65	0.00	0.26	0.4729				0.795748
	GLCM-InverseVariance	wavelet-HLH	0.60	0.53-0.66	0.00	0.14	0.4670				0.78186
	NGTDM-Complexity	wavelet-HHH	0.59	0.53-0.65	0.00	0.34	0.4872
	GLCM-Imc2	wavelet-HLL	0.51	0.45-0.58	0.00	-0.48	0.4802
	GLDM-SmallDependenceEmphasis	wavelet-LHL	0.58	0.52-0.64	0.00	0.30	0.4898				0.778269
	GLDM-DependenceEntropy	wavelet-LLL	0.45	0.39-0.52	0.00	-0.33	0.4765
	GLDM-SmallDependenceHighGrayLevelEmphasis	wavelet-HHL	0.57	0.51-0.63	0.00	-0.32	0.4801
	GLSZM-HighGrayLevelZoneEmphasis	log-sigma-6-0-mm-3D	0.51	0.45-0.58	0.00	0.43	0.4961
	GLSZM-ZoneEntropy	log-sigma-6-0-mm-3D	0.52	0.46-0.59	0.00	0.41	0.4997
	GLDM-SmallDependenceHighGrayLevelEmphasis	log-sigma-3-0-mm-3D	0.53	0.46-0.60	0.00	-0.47	0.4956
	GLDM-HighGrayLevelEmphasis	log-sigma-3-0-mm-3D	0.46	0.39-0.53	0.00	0.44	0.5124
	GLCM-ClusterShade	wavelet-HLL	0.49	0.43-0.56	0.00	0.46	0.5099
	GLSZM-GrayLevelNonUniformityNormalized	wavelet-LHL	0.44	0.37-0.50	0.00	0.41	0.5194
	GLCM-Idmn	wavelet-HHL	0.42	0.35-0.48	0.00	-0.33	0.5163
	GLCM-Imc1	original	0.60	0.54-0.66	0.00	0.22	0.5394			0.81418
	shape-Flatness	original	0.43	0.36-0.49	0.00	-0.32	0.5380
	GLDM-LowGrayLevelEmphasis	log-sigma-9-0-mm-3D	0.55	0.48-0.62	0.00	-0.18	0.5320
	GLDM-LargeDependenceEmphasis	wavelet-LHL	0.56	0.50-0.62	0.00	-0.33	0.5427				0.78345
	GLSZM-GrayLevelNonUniformityNormalized	wavelet-LLH	0.57	0.50-0.64	0.00	-0.34	0.5404				0.769341
	NGTDM-Complexity	wavelet-HHL	0.56	0.49-0.62	0.00	0.31	0.5271
	GLSZM-GrayLevelVariance	wavelet-HLH	0.63	0.57-0.70	0.00	-0.19	0.5539				0.746286
	GLDM-HighGrayLevelEmphasis	log-sigma-6-0-mm-3D	0.42	0.36-0.49	0.00	0.40	0.5501
	GLSZM-GrayLevelNonUniformityNormalized	wavelet-HLL	0.53	0.47-0.60	0.00	0.34	0.5588
	GLDM-LargeDependenceLowGrayLevelEmphasis	wavelet-LHH	0.60	0.55-0.67	0.00	-0.28	0.5620
	GLDM-LowGrayLevelEmphasis	wavelet-HHL	0.53	0.46-0.60	0.00	-0.24	0.5463
	GLRLM-RunEntropy	wavelet-HLH	0.58	0.51-0.64	0.00	0.24	0.5769
	GLDM-HighGrayLevelEmphasis	original	0.54	0.48-0.61	0.00	0.22	0.5813
	GLDM-HighGrayLevelEmphasis	wavelet-HHH	0.60	0.54-0.66	0.00	0.26	0.5785
	GLDM-SmallDependenceEmphasis	wavelet-HLL	0.56	0.50-0.63	0.00	-0.25	0.5696
	firstorder-Maximum	wavelet-LHH	0.59	0.53-0.65	0.00	-0.25	0.5783
	GLDM-HighGrayLevelEmphasis	wavelet-LLL	0.53	0.46-0.60	0.00	0.34	0.5735
	GLDM-LargeDependenceLowGrayLevelEmphasis	log-sigma-9-0-mm-3D	0.51	0.45-0.58	0.00	0.34	0.5912
	GLCM-JointAverage	wavelet-HHH	0.58	0.52-0.65	0.00	0.25	0.5918
	GLDM-DependenceNonUniformityNormalized	log-sigma-3-0-mm-3D	0.59	0.53-0.65	0.00	0.17	0.5906
	firstorder-Minimum	wavelet-HHH	0.61	0.54-0.67	0.00	0.22	0.6056
	GLCM-Imc2	log-sigma-3-0-mm-3D	0.54	0.48-0.61	0.00	-0.22	0.6056
	firstorder-Energy	log-sigma-3-0-mm-3D	0.45	0.38-0.51	0.00	0.31	0.5969
	GLDM-DependenceNonUniformityNormalized	wavelet-LLL	0.53	0.47-0.60	0.00	0.22	0.6000
	GLCM-ClusterShade	wavelet-HHL	0.53	0.47-0.60	0.00	-0.07	0.5869
	firstorder-Kurtosis	wavelet-HLL	0.43	0.36-0.49	0.00	0.31	0.6272
	firstorder-Mean	wavelet-LHL	0.55	0.49-0.61	0.00	0.20	0.6160
	firstorder-Maximum	log-sigma-3-0-mm-3D	0.45	0.39-0.52	0.00	-0.20	0.6253
	GLDM-DependenceVariance	wavelet-HLH	0.54	0.48-0.60	0.00	-0.28	0.6124
	GLCM-InverseVariance	original	0.50	0.44-0.57	0.00	0.10	0.6562
	GLCM-Imc2	wavelet-HHH	0.45	0.39-0.52	0.00	-0.23	0.6380			0.818227	0.804787
	GLCM-Imc1	log-sigma-3-0-mm-3D	0.59	0.52-0.65	0.00	-0.22	0.6437
	GLDM-SmallDependenceHighGrayLevelEmphasis	original	0.43	0.36-0.49	0.00	0.17	0.6767
	GLSZM-ZoneEntropy	log-sigma-3-0-mm-3D	0.47	0.41-0.54	0.00	0.25	0.6633
	GLDM-HighGrayLevelEmphasis	wavelet-HLL	0.51	0.45-0.58	0.00	0.29	0.6812
	GLCM-JointAverage	wavelet-HLL	0.51	0.45-0.58	0.00	0.30	0.6658
	GLCM-JointEntropy	wavelet-HLL	0.54	0.48-0.60	0.00	0.21	0.6769
	GLCM-ClusterShade	log-sigma-9-0-mm-3D	0.51	0.45-0.58	0.00	0.30	0.6920		0.90
	GLDM-HighGrayLevelEmphasis	log-sigma-9-0-mm-3D	0.52	0.46-0.59	0.00	0.25	0.7064
	GLDM-DependenceEntropy	wavelet-HLL	0.43	0.36-0.49	0.00	-0.23	0.7105
	firstorder-Kurtosis	wavelet-LHH	0.44	0.38-0.51	0.00	-0.17	0.7006
	GLCM-JointEntropy	wavelet-LLL	0.56	0.49-0.62	0.00	-0.21	0.6992
	firstorder-Skewness	wavelet-LLL	0.54	0.48-0.61	0.00	0.21	0.7102
	GLSZM-SmallAreaEmphasis	log-sigma-9-0-mm-3D	0.45	0.39-0.52	0.00	0.17	0.7313
	GLDM-SmallDependenceEmphasis	wavelet-HHH	0.59	0.53-0.66	0.00	0.14	0.7547				0.7707
	firstorder-Maximum	wavelet-HLL	0.53	0.46-0.60	0.00	0.23	0.7575
	GLDM-LargeDependenceHighGrayLevelEmphasis	wavelet-LHL	0.48	0.41-0.54	0.00	-0.13	0.7378
	firstorder-Median	wavelet-LHL	0.54	0.48-0.60	0.00	0.15	0.7398
	GLSZM-ZoneEntropy	wavelet-LLH	0.57	0.50-0.64	0.00	-0.22	0.7291				0.753835
	GLSZM-GrayLevelVariance	wavelet-LLH	0.60	0.54-0.67	0.00	0.07	0.8132		0.87		0.758545
	GLCM-ClusterShade	original	0.56	0.49-0.62	0.00	-0.15	0.7881			0.826108	0.763382
	GLSZM-SmallAreaHighGrayLevelEmphasis	log-sigma-9-0-mm-3D	0.44	0.37-0.51	0.00	-0.14	0.7923
	GLSZM-SmallAreaLowGrayLevelEmphasis	log-sigma-9-0-mm-3D	0.52	0.45-0.59	0.00	0.06	0.7900
	GLDM-LargeDependenceLowGrayLevelEmphasis	wavelet-HHH	0.63	0.57-0.69	0.00	-0.13	0.7810
	firstorder-Maximum	wavelet-HHH	0.60	0.54-0.67	0.00	-0.13	0.7705				0.809722
	GLDM-SmallDependenceHighGrayLevelEmphasis	wavelet-HLL	0.53	0.47-0.60	0.00	0.19	0.7873
	GLCM-Idn	wavelet-HLL	0.47	0.40-0.53	0.00	0.17	0.7718
	firstorder-Range	wavelet-HLL	0.53	0.46-0.60	0.00	0.19	0.7977
	GLCM-ClusterShade	wavelet-LHL	0.50	0.44-0.57	0.00	-0.07	0.7762
	GLDM-DependenceVariance	wavelet-LLH	0.54	0.48-0.61	0.00	0.09	0.7967
	GLDM-SmallDependenceLowGrayLevelEmphasis	wavelet-LLH	0.54	0.48-0.61	0.00	0.10	0.8129
	GLDM-LargeDependenceHighGrayLevelEmphasis	wavelet-LLL	0.54	0.48-0.61	0.00	0.16	0.7882
	GLCM-Idm	wavelet-LLL	0.56	0.50-0.63	0.00	-0.13	0.7935
	NGTDM-Complexity	wavelet-LLL	0.46	0.40-0.53	0.00	0.17	0.7882
	GLDM-HighGrayLevelEmphasis	wavelet-HHL	0.55	0.49-0.62	0.00	0.12	0.7826
	GLDM-LargeDependenceLowGrayLevelEmphasis	wavelet-HHL	0.56	0.50-0.62	0.00	-0.15	0.7793
	GLDM-LargeDependenceHighGrayLevelEmphasis	wavelet-HHL	0.51	0.45-0.58	0.00	-0.13	0.7711
	GLRLM-LongRunLowGrayLevelEmphasis	log-sigma-3-0-mm-3D	0.44	0.38-0.51	0.00	0.12	0.7929
	GLCM-Idmn	wavelet-HHH	0.57	0.51-0.63	0.00	0.04	0.8454		0.90
	GLSZM-SizeZoneNonUniformity	log-sigma-3-0-mm-3D	0.45	0.38-0.51	0.00	0.01	0.9852
	GLDM-LargeDependenceHighGrayLevelEmphasis	original	0.56	0.49-0.62	0.00	0.02	0.9667				0.750624
	GLCM-Imc2	original	0.60	0.54-0.66	0.00	-0.10	0.8342			0.823962
	NGTDM-Complexity	log-sigma-3-0-mm-3D	0.45	0.39-0.52	0.00	-0.13	0.8474
	GLDM-LargeDependenceLowGrayLevelEmphasis	log-sigma-6-0-mm-3D	0.43	0.36-0.50	0.00	0.11	0.8660
	GLDM-DependenceVariance	log-sigma-6-0-mm-3D	0.55	0.49-0.62	0.00	0.01	0.9806
	GLCM-ClusterShade	log-sigma-6-0-mm-3D	0.44	0.37-0.51	0.00	0.08	0.9160
	shape-Sphericity	original	0.48	0.41-0.54	0.00	0.01	0.9801
	firstorder-Range	log-sigma-6-0-mm-3D	0.43	0.37-0.50	0.00	0.04	0.9494
	shape-Elongation	original	0.45	0.39-0.52	0.00	0.07	0.8596
	GLSZM-GrayLevelVariance	log-sigma-6-0-mm-3D	0.53	0.46-0.59	0.00	-0.03	0.9560
	GLSZM-GrayLevelNonUniformity	log-sigma-6-0-mm-3D	0.53	0.46-0.60	0.00	-0.02	0.9704
	GLSZM-SmallAreaHighGrayLevelEmphasis	log-sigma-6-0-mm-3D	0.39	0.33-0.46	0.00	0.11	0.8398
	shape-Maximum2DDiameterRow	original	0.42	0.35-0.48	0.00	0.04	0.9297
	firstorder-Minimum	log-sigma-9-0-mm-3D	0.51	0.45-0.58	0.00	-0.07	0.9166
	GLRLM-GrayLevelNonUniformityNormalized	log-sigma-9-0-mm-3D	0.45	0.38-0.52	0.00	0.13	0.8473
	GLSZM-GrayLevelVariance	log-sigma-9-0-mm-3D	0.55	0.49-0.62	0.00	0.12	0.8296				0.780479
	GLSZM-LowGrayLevelZoneEmphasis	log-sigma-9-0-mm-3D	0.44	0.38-0.51	0.00	-0.01	0.9848
	GLDM-DependenceEntropy	wavelet-HHH	0.56	0.50-0.63	0.00	0.04	0.9317				0.792836
	GLCM-Imc1	wavelet-HHH	0.46	0.40-0.53	0.00	0.03	0.9372
	GLDM-LargeDependenceLowGrayLevelEmphasis	log-sigma-3-0-mm-3D	0.45	0.38-0.52	0.00	-0.03	0.9623
	GLDM-LargeDependenceHighGrayLevelEmphasis	wavelet-HLL	0.44	0.37-0.50	0.00	0.05	0.9466
	GLCM-Correlation	wavelet-HLL	0.55	0.48-0.61	0.00	0.04	0.9171
	GLCM-ClusterProminence	wavelet-HLL	0.49	0.43-0.56	0.00	0.13	0.8521
	firstorder-InterquartileRange	wavelet-HLL	0.54	0.48-0.61	0.00	0.07	0.8434
	NGTDM-Complexity	wavelet-HLL	0.46	0.40-0.53	0.00	0.11	0.8831
	GLDM-HighGrayLevelEmphasis	wavelet-LHL	0.53	0.47-0.60	0.00	0.12	0.8204
	GLDM-LargeDependenceLowGrayLevelEmphasis	wavelet-LHL	0.55	0.48-0.61	0.00	0.01	0.9833
	GLDM-LowGrayLevelEmphasis	wavelet-LHL	0.52	0.45-0.58	0.00	-0.03	0.9381
	GLCM-Idmn	wavelet-LHL	0.47	0.41-0.53	0.00	-0.07	0.8781
	GLSZM-SizeZoneNonUniformityNormalized	wavelet-LHL	0.50	0.44-0.56	0.00	0.04	0.9390
	firstorder-Minimum	wavelet-LHH	0.57	0.51-0.63	0.00	-0.06	0.8985				0.764272
	GLSZM-SmallAreaHighGrayLevelEmphasis	wavelet-LHH	0.56	0.50-0.63	0.00	0.01	0.9813
	GLDM-DependenceEntropy	wavelet-LLH	0.57	0.51-0.64	0.00	0.01	0.9852				0.764854
	GLDM-DependenceNonUniformityNormalized	wavelet-LLH	0.47	0.41-0.54	0.00	-0.02	0.9565
	GLSZM-SizeZoneNonUniformityNormalized	wavelet-LLH	0.43	0.37-0.50	0.00	0.07	0.9069
	firstorder-Range	log-sigma-3-0-mm-3D	0.45	0.38-0.51	0.00	-0.14	0.8283
	GLDM-SmallDependenceHighGrayLevelEmphasis	wavelet-LLL	0.44	0.38-0.51	0.00	0.13	0.8238
	firstorder-InterquartileRange	wavelet-LLL	0.56	0.49-0.62	0.00	0.04	0.9303
	firstorder-Maximum	wavelet-HHL	0.55	0.48-0.62	0.00	-0.08	0.8646
	GLSZM-ZoneEntropy	wavelet-HHL	0.52	0.46-0.58	0.00	0.09	0.8504
	GLDM-SmallDependenceLowGrayLevelEmphasis	wavelet-HLH	0.44	0.38-0.51	0.00	0.10	0.8333
	GLSZM-GrayLevelVariance	log-sigma-3-0-mm-3D	0.40	0.33-0.46	0.00	0.05	0.9409
	*All features were calculated with the PyRadiomics software package in three dimensions after manual segmentation of the antomic liver segments
	AUC: area under the curve of the receiver operating characteristic analysis for the classification of liver segments with low-grade vs. high-grade fibrosis.
	CI: 95% confidence interval of the AUC calculated in a 5-fold cross-validation using influence curves based estimates.
	R2: the coefficient of determination from an univariate linear regression model against liver stiffness as the dependent variable.
	β: slope of the regression line; p: p-value of t-statistics.
	#: the singificane level of p<0.0011 was calculated by divindig 5% statistical signifcance with the number of principal components (n=45) responsible for 95% of the total variance
	~ The liver segments were randomly split between equal size training and validation sets
	○ The training set consisted of liver segments of patients who were scanned with a 64-slice scanner, the validation set consisted of liver segments of patients who were scanned with a 16-slice scanner
	~RFC (model 1&3): scores of relevant features included in the optimized random forest classifier, which were selected with a repeated 5-fold cross-validated recursive feature elminiation
	~SVC (model 2&4): scores of relevant features included in the optimized support vector machine classifier, which were selected with a repeated 5-fold cross-validated recursive feature elminiation
